# Supplementary material for: Cytokine-induced memory-like responses in endothelial cells link chronic inflammation to vascular disease risk
Source: Mol Omics. 2025 Oct 14;21(6):706–22. doi: 10.1039/d5mo00136f (PMC12519785; doi:10.1039/d5mo00136f)
Supplement: MO-021-D5MO00136F-s002 [file MO-021-D5MO00136F-s002.xlsx]

## Sheet: Legend
Overview of DE results		Table:	Description
		S1	Results of DE analysis following a single TNF-a stimulation (H1 vs C1)
		S2	Results of DE analysis following a repeated TNF-a stimulation (H2 vs C2)
		S3	Results of DE analysis between unstimulated and single 24h stimulated TNF-a stimulation (C2 vs C1)
		S4	Results of DE analysis between single and repeated stimulated TNF-a stimulation (H2 vs H1)
		S5	Results of DE analysis between single and repeated stimulated TNF-a stimulation, adjusted by controls (C2H2 vs C1H1)
		S6	Table S6: Results of DE analysis following a single IFN-y stimulation (H1 vs C1)
		S7	Table S7: Results of DE analysis following repated IFN-y stimulation (H2 vs C2)
		S8	Table S8: Results of DE analysis between unstimulated and single 24h stimulated TNF-a stimulation (C2 vs C1)
		S9	Table S9: Results of DE analysis between single and repeated stimulated IFN-y stimulation (H2 vs H1)
		S10	Table S10: Results of DE analysis between single and repeated stimulated IFN-y stimulation, adjusted by controls (C2H2 vs C1H1)

## Sheet: S1
Table S1: Results of DE analysis following a single TNF-a stimulation (H1 vs C1)
ENS	Symbol	baseMean	log2FoldChange	lfcSE	pvalue	padj	group
ENSG00000115604	IL18R1	3530	4.0394	0.101397	0	0	H1vsC1
ENSG00000118503	TNFAIP3	6235.04	5.34344	0.141901	0	0	H1vsC1
ENSG00000056558	TRAF1	4524.95	5.76682	0.151045	0	0	H1vsC1
ENSG00000185215	TNFAIP2	21877.6	5.27568	0.105535	0	0	H1vsC1
ENSG00000203883	SOX18	1637.08	-3.21023	0.0894387	1.38484e-283	3.84597e-280	H1vsC1
ENSG00000100906	NFKBIA	4226.45	3.38984	0.0970289	5.77385e-269	1.33626e-265	H1vsC1
ENSG00000145779	TNFAIP8	633.903	3.3024	0.114144	1.47824e-185	2.93241e-182	H1vsC1
ENSG00000134954	ETS1	7156.89	2.34934	0.0833286	8.55897e-177	1.48562e-173	H1vsC1
ENSG00000077150	NFKB2	3297.27	3.03468	0.107968	3.31327e-175	5.11201e-172	H1vsC1
ENSG00000187123	LYPD6	810.068	2.65358	0.0945034	5.75269e-175	7.98819e-172	H1vsC1
ENSG00000083799	CYLD	2787.6	2.4319	0.0872817	1.27122e-172	1.60474e-169	H1vsC1
ENSG00000006210	CX3CL1	15467.2	8.22127	0.29889	2.1631e-168	2.50306e-165	H1vsC1
ENSG00000160223	ICOSLG	514.889	3.80264	0.138271	2.86033e-168	3.05527e-165	H1vsC1
ENSG00000167100	SAMD14	1332.11	2.20806	0.0811776	4.6381e-165	4.60033e-162	H1vsC1
ENSG00000145365	TIFA	1076.91	3.18237	0.117369	2.41406e-163	2.23477e-160	H1vsC1
ENSG00000104856	RELB	1859.31	3.49881	0.130396	3.24173e-160	2.81342e-157	H1vsC1
ENSG00000163734	CXCL3	886.8	6.01022	0.224575	2.44742e-159	1.99911e-156	H1vsC1
ENSG00000109320	NFKB1	4784.46	2.71865	0.102673	6.22689e-156	4.8037e-153	H1vsC1
ENSG00000145901	TNIP1	6594.56	2.89318	0.11138	3.93584e-150	2.87648e-147	H1vsC1
ENSG00000134070	IRAK2	1428.06	2.95327	0.117063	8.35385e-142	5.80008e-139	H1vsC1
ENSG00000184371	CSF1	6596.34	3.55631	0.144988	1.62969e-134	1.07761e-131	H1vsC1
ENSG00000135842	NIBAN1	1723.64	4.91001	0.201395	5.33733e-133	3.36882e-130	H1vsC1
ENSG00000163545	NUAK2	684.435	4.34474	0.179279	1.40304e-131	8.47068e-129	H1vsC1
ENSG00000104312	RIPK2	2385.11	3.57634	0.148434	6.2716e-130	3.62864e-127	H1vsC1
ENSG00000144476	ACKR3	4814.22	4.42961	0.184643	5.24445e-129	2.91298e-126	H1vsC1
ENSG00000184602	SNN	2895.85	1.63213	0.0687747	2.61177e-126	1.39488e-123	H1vsC1
ENSG00000125347	IRF1	2291.62	3.41035	0.144525	1.11074e-124	5.71252e-122	H1vsC1
ENSG00000111912	NCOA7	6981.65	2.66906	0.113486	8.59183e-124	4.26093e-121	H1vsC1
ENSG00000112149	CD83	269.493	4.15009	0.180922	2.7611e-118	1.32209e-115	H1vsC1
ENSG00000010818	HIVEP2	1473.82	3.11235	0.136116	3.9224e-117	1.81555e-114	H1vsC1
ENSG00000105639	JAK3	699.034	2.9114	0.129678	5.20044e-113	2.32946e-110	H1vsC1
ENSG00000169871	TRIM56	2881.03	1.46043	0.0685357	3.70186e-102	1.60638e-99	H1vsC1
ENSG00000153721	CNKSR3	997.139	3.40316	0.160379	1.70703e-101	7.18297e-99	H1vsC1
ENSG00000104903	LYL1	676.711	-2.40248	0.115601	9.00328e-98	3.67705e-95	H1vsC1
ENSG00000128284	APOL3	4012.33	3.22697	0.157692	1.52858e-94	6.06455e-92	H1vsC1
ENSG00000087085	ACHE	230.721	4.27645	0.209892	4.04897e-94	1.56178e-91	H1vsC1
ENSG00000162692	VCAM1	54085.3	8.05687	0.397189	2.65663e-93	9.97025e-91	H1vsC1
ENSG00000136867	SLC31A2	278.126	2.48738	0.125527	4.21556e-89	1.54045e-86	H1vsC1
ENSG00000109079	TNFAIP1	6464.06	2.0797	0.105967	4.84837e-88	1.72627e-85	H1vsC1
ENSG00000136052	SLC41A2	628.048	2.18697	0.111424	6.02692e-88	2.09224e-85	H1vsC1
ENSG00000161791	FMNL3	4654.17	1.55283	0.0793183	5.78847e-87	1.96046e-84	H1vsC1
ENSG00000110848	CD69	331.699	4.93167	0.254911	4.12821e-85	1.36486e-82	H1vsC1
ENSG00000166949	SMAD3	6157.16	1.87685	0.0981218	8.26861e-84	2.67018e-81	H1vsC1
ENSG00000117525	F3	1103.64	6.00489	0.31493	1.26088e-82	3.97924e-80	H1vsC1
ENSG00000180530	NRIP1	1126.28	1.64741	0.0871216	1.35624e-81	4.18504e-79	H1vsC1
ENSG00000065308	TRAM2	4283.76	-1.23655	0.0653899	8.98663e-81	2.71279e-78	H1vsC1
ENSG00000185101	ANO9	818.097	8.43211	0.44938	1.92903e-80	5.69925e-78	H1vsC1
ENSG00000069974	RAB27A	965.681	1.23824	0.0657756	4.49457e-80	1.30024e-77	H1vsC1
ENSG00000158796	DEDD	1626	0.958017	0.0511541	3.21329e-79	9.10606e-77	H1vsC1
ENSG00000205502	C2CD4B	1364.48	3.70898	0.19918	4.02949e-79	1.11907e-76	H1vsC1
ENSG00000081041	CXCL2	1475.9	5.16535	0.278898	3.01589e-78	8.2115e-76	H1vsC1
ENSG00000159200	RCAN1	1143.31	2.58273	0.14043	3.86336e-77	1.03166e-74	H1vsC1
ENSG00000055208	TAB2	2016.97	1.31635	0.0718638	4.51596e-76	1.18318e-73	H1vsC1
ENSG00000136237	RAPGEF5	2592.26	2.29101	0.126904	7.00483e-75	1.80128e-72	H1vsC1
ENSG00000070610	GBA2	2702.7	-1.25588	0.0691068	7.66741e-75	1.93581e-72	H1vsC1
ENSG00000142961	MOB3C	776.409	2.24634	0.125367	6.83342e-74	1.69445e-71	H1vsC1
ENSG00000146232	NFKBIE	1326.92	2.52607	0.141828	1.23315e-72	3.00411e-70	H1vsC1
ENSG00000124508	BTN2A2	997.346	1.97419	0.111426	1.52447e-72	3.64979e-70	H1vsC1
ENSG00000007908	SELE	51913.9	8.33489	0.469908	2.88557e-72	6.79135e-70	H1vsC1
ENSG00000159128	IFNGR2	2764.49	1.88209	0.106952	1.43576e-71	3.32282e-69	H1vsC1
ENSG00000185650	ZFP36L1	5331.3	1.45848	0.0831429	2.72687e-70	6.20742e-68	H1vsC1
ENSG00000139174	PRICKLE1	1074.77	-2.32582	0.133348	4.20576e-70	9.41955e-68	H1vsC1
ENSG00000138735	PDE5A	918.146	3.17465	0.183075	8.11313e-69	1.78824e-66	H1vsC1
ENSG00000049249	TNFRSF9	479.63	6.89391	0.39881	1.35578e-68	2.94161e-66	H1vsC1
ENSG00000157191	NECAP2	2955.03	0.917011	0.0534837	6.84407e-67	1.4621e-64	H1vsC1
ENSG00000023445	BIRC3	2094.27	5.73771	0.33708	1.44972e-66	3.05012e-64	H1vsC1
ENSG00000173120	KDM2A	4542.75	0.809843	0.0475924	4.81347e-66	9.9761e-64	H1vsC1
ENSG00000146457	WTAP	2736.32	1.58963	0.093923	5.77103e-66	1.17848e-63	H1vsC1
ENSG00000027697	IFNGR1	1813.21	1.70387	0.101581	4.09831e-65	8.24771e-63	H1vsC1
ENSG00000149289	ZC3H12C	1063.39	1.54162	0.0918253	7.52096e-65	1.49194e-62	H1vsC1
ENSG00000171223	JUNB	1299.68	2.36159	0.141128	8.8798e-65	1.73669e-62	H1vsC1
ENSG00000118058	KMT2A	3753.95	1.0469	0.0622397	2.03441e-64	3.92358e-62	H1vsC1
ENSG00000119408	NEK6	993.329	-1.20245	0.0716237	3.04173e-64	5.78595e-62	H1vsC1
ENSG00000117226	GBP3	1352.9	2.53335	0.151853	3.70087e-64	6.94464e-62	H1vsC1
ENSG00000110330	BIRC2	3397.76	1.3752	0.0821933	4.55943e-64	8.44163e-62	H1vsC1
ENSG00000145860	RNF145	4078.1	1.43873	0.0865328	1.96403e-63	3.58849e-61	H1vsC1
ENSG00000136560	TANK	1584.03	1.57795	0.095196	2.17139e-63	3.91583e-61	H1vsC1
ENSG00000101236	RNF24	931.813	1.57086	0.0952339	8.67341e-63	1.54409e-60	H1vsC1
ENSG00000170525	PFKFB3	2714.47	1.99294	0.121597	1.1315e-62	1.98886e-60	H1vsC1
ENSG00000204642	HLA-F	562.233	3.62089	0.22	1.4957e-62	2.59616e-60	H1vsC1
ENSG00000086062	B4GALT1	8779.86	2.1639	0.132188	1.9717e-62	3.38013e-60	H1vsC1
ENSG00000178764	ZHX2	543.857	1.80863	0.111004	7.64067e-62	1.29388e-59	H1vsC1
ENSG00000158470	B4GALT5	6564.51	1.51558	0.0938553	3.43563e-60	5.74785e-58	H1vsC1
ENSG00000100403	ZC3H7B	9281.84	1.68508	0.105885	5.96413e-59	9.85928e-57	H1vsC1
ENSG00000164236	ANKRD33B	1027.57	1.75619	0.110648	8.44782e-59	1.38008e-56	H1vsC1
ENSG00000184058	TBX1	173.705	-2.49395	0.15754	3.52937e-58	5.69871e-56	H1vsC1
ENSG00000161011	SQSTM1	19484.5	1.9761	0.125829	7.10346e-58	1.13378e-55	H1vsC1
ENSG00000127955	GNAI1	442.715	-1.35884	0.0857626	9.6664e-58	1.52531e-55	H1vsC1
ENSG00000164932	CTHRC1	2910.23	2.86966	0.181767	1.41987e-57	2.21531e-55	H1vsC1
ENSG00000013374	NUB1	2076.58	1.54555	0.0982088	2.08822e-57	3.22189e-55	H1vsC1
ENSG00000166016	ABTB2	166.055	4.17692	0.266046	2.18035e-57	3.32708e-55	H1vsC1
ENSG00000197951	ZNF71	419.675	1.58783	0.101122	2.89296e-57	4.36648e-55	H1vsC1
ENSG00000189067	LITAF	2086.08	2.56955	0.163972	5.51492e-57	8.23442e-55	H1vsC1
ENSG00000163874	ZC3H12A	381.643	1.79505	0.115193	6.98672e-57	1.0321e-54	H1vsC1
ENSG00000099260	PALMD	3497.69	-2.13689	0.137309	7.70381e-57	1.12605e-54	H1vsC1
ENSG00000108691	CCL2	20895.2	5.30466	0.340312	1.95158e-56	2.82288e-54	H1vsC1
ENSG00000124145	SDC4	2748.68	2.15376	0.139051	2.52495e-56	3.61458e-54	H1vsC1
ENSG00000119508	NR4A3	87.7979	3.85497	0.24849	4.63553e-56	6.56826e-54	H1vsC1
ENSG00000128335	APOL2	2338.59	2.32589	0.150675	9.61389e-56	1.34847e-53	H1vsC1
ENSG00000164683	HEY1	309.587	2.84678	0.184059	2.13659e-55	2.96687e-53	H1vsC1
ENSG00000159231	CBR3	275.779	2.29634	0.149379	2.33386e-55	3.20871e-53	H1vsC1
ENSG00000133401	PDZD2	494.715	2.97581	0.193572	9.43264e-55	1.28413e-52	H1vsC1
ENSG00000164164	OTUD4	2613.31	1.39587	0.090844	1.48393e-54	2.00057e-52	H1vsC1
ENSG00000136367	ZFHX2	244.893	1.95129	0.128287	1.5617e-54	2.08517e-52	H1vsC1
ENSG00000185614	INKA1	154.57	-2.443	0.160254	2.76086e-54	3.65117e-52	H1vsC1
ENSG00000069399	BCL3	934.404	1.92766	0.127057	2.89048e-54	3.78653e-52	H1vsC1
ENSG00000137575	SDCBP	9649.94	1.1875	0.0774237	4.47338e-54	5.80536e-52	H1vsC1
ENSG00000182541	LIMK2	1801.41	0.7893	0.0517453	1.13537e-53	1.45979e-51	H1vsC1
ENSG00000114742	WDR48	1336.79	1.12696	0.0739948	2.52579e-53	3.21772e-51	H1vsC1
ENSG00000152894	PTPRK	4996.02	1.23553	0.0812841	3.31857e-53	4.18924e-51	H1vsC1
ENSG00000169429	CXCL8	16362.5	5.63559	0.373345	4.27675e-53	5.35018e-51	H1vsC1
ENSG00000151014	NOCT	895.579	2.91913	0.19335	6.31496e-53	7.82942e-51	H1vsC1
ENSG00000086061	DNAJA1	8868.37	1.77845	0.118698	7.45578e-53	9.16203e-51	H1vsC1
ENSG00000221963	APOL6	1067.81	2.8042	0.18634	1.22931e-52	1.49738e-50	H1vsC1
ENSG00000169621	APLF	143.752	1.7876	0.119828	1.9136e-52	2.31062e-50	H1vsC1
ENSG00000135932	CAB39	3129.75	1.65248	0.110528	2.157e-52	2.58208e-50	H1vsC1
ENSG00000131459	GFPT2	499.342	2.43037	0.163002	4.15641e-52	4.93298e-50	H1vsC1
ENSG00000079102	RUNX1T1	530.565	-2.26793	0.15279	6.48384e-52	7.63005e-50	H1vsC1
ENSG00000113504	SLC12A7	2565.99	2.02266	0.136797	9.23358e-52	1.07746e-49	H1vsC1
ENSG00000171132	PRKCE	418.466	-1.32376	0.0886495	1.44783e-51	1.67538e-49	H1vsC1
ENSG00000168310	IRF2	691.676	1.42066	0.0956636	3.2665e-51	3.7339e-49	H1vsC1
ENSG00000090339	ICAM1	48313.6	6.31846	0.426708	3.28054e-51	3.7339e-49	H1vsC1
ENSG00000181826	RELL1	870.978	1.14895	0.0771675	4.28216e-51	4.83431e-49	H1vsC1
ENSG00000136048	DRAM1	3471.75	2.29257	0.15584	5.0122e-51	5.61285e-49	H1vsC1
ENSG00000214530	STARD10	325.982	1.65052	0.112259	8.7895e-51	9.76408e-49	H1vsC1
ENSG00000164465	DCBLD1	1188.29	-1.29409	0.0876571	2.00312e-50	2.20757e-48	H1vsC1
ENSG00000108960	MMD	563.357	1.31166	0.0890822	3.35774e-50	3.67131e-48	H1vsC1
ENSG00000188015	S100A3	63.3013	4.25833	0.292134	5.67614e-50	6.15773e-48	H1vsC1
ENSG00000263528	IKBKE	1252.64	1.86416	0.128863	1.19585e-49	1.28726e-47	H1vsC1
ENSG00000135312	HTR1B	1102.06	-1.5893	0.109313	1.34789e-49	1.43976e-47	H1vsC1
ENSG00000127947	PTPN12	3017.42	0.705432	0.0484159	2.75998e-49	2.92558e-47	H1vsC1
ENSG00000164136	IL15	310.458	2.37508	0.164529	3.71784e-49	3.91105e-47	H1vsC1
ENSG00000123240	OPTN	3028.99	1.70547	0.118262	4.13179e-49	4.31384e-47	H1vsC1
ENSG00000276644	DACH1	825.185	-3.18523	0.219942	5.26343e-49	5.45432e-47	H1vsC1
ENSG00000173918	C1QTNF1	860.166	4.40162	0.305272	5.74879e-49	5.91316e-47	H1vsC1
ENSG00000003989	SLC7A2	32949.8	4.96888	0.345005	9.23973e-49	9.43404e-47	H1vsC1
ENSG00000107968	MAP3K8	282.856	2.10679	0.147461	1.47681e-48	1.49686e-46	H1vsC1
ENSG00000164930	FZD6	2778.62	1.41097	0.0978822	2.05792e-48	2.07075e-46	H1vsC1
ENSG00000144802	NFKBIZ	912.045	1.86137	0.130491	2.22633e-48	2.22409e-46	H1vsC1
ENSG00000132481	TRIM47	1422.42	1.01349	0.0701173	2.674e-48	2.65222e-46	H1vsC1
ENSG00000141682	PMAIP1	588.632	2.24758	0.157696	3.40514e-48	3.35346e-46	H1vsC1
ENSG00000166224	SGPL1	1233.15	0.944627	0.0657459	8.54763e-48	8.35862e-46	H1vsC1
ENSG00000170989	S1PR1	4921.01	1.06828	0.0744371	1.20392e-47	1.16906e-45	H1vsC1
ENSG00000153208	MERTK	454.463	-1.34982	0.0945742	2.08576e-47	2.01131e-45	H1vsC1
ENSG00000164292	RHOBTB3	1093.19	-1.01865	0.0712517	2.61345e-47	2.50279e-45	H1vsC1
ENSG00000128274	A4GALT	712.221	1.8741	0.133048	2.74886e-47	2.61443e-45	H1vsC1
ENSG00000221869	CEBPD	314.858	2.4749	0.174973	3.35801e-47	3.17206e-45	H1vsC1
ENSG00000111077	TNS2	1948.88	-1.87602	0.134174	1.18772e-46	1.11437e-44	H1vsC1
ENSG00000085831	TTC39A	106.531	3.24589	0.230352	1.35696e-46	1.26462e-44	H1vsC1
ENSG00000166888	STAT6	6472.98	1.14621	0.0811467	2.91781e-46	2.70111e-44	H1vsC1
ENSG00000143067	ZNF697	1291.14	1.11696	0.0791301	3.44337e-46	3.16653e-44	H1vsC1
ENSG00000124496	TRERF1	172.448	-2.96229	0.211233	4.09959e-46	3.74519e-44	H1vsC1
ENSG00000124019	FAM124B	1004.55	-1.65561	0.118651	4.15633e-46	3.77221e-44	H1vsC1
ENSG00000140379	BCL2A1	123.098	5.15193	0.369318	6.32851e-46	5.70634e-44	H1vsC1
ENSG00000122861	PLAU	1030.22	1.36131	0.0971209	7.55645e-46	6.76961e-44	H1vsC1
ENSG00000134369	NAV1	3489.34	-0.908638	0.0649111	1.54196e-45	1.37254e-43	H1vsC1
ENSG00000162783	IER5	914.554	1.37064	0.0982983	2.02414e-45	1.79027e-43	H1vsC1
ENSG00000145990	GFOD1	693.515	-2.34752	0.170351	3.61779e-45	3.17954e-43	H1vsC1
ENSG00000144560	VGLL4	2565.67	0.794702	0.0571535	4.34244e-45	3.7924e-43	H1vsC1
ENSG00000126561	STAT5A	1360.94	2.02757	0.148429	9.11666e-45	7.91212e-43	H1vsC1
ENSG00000163739	CXCL1	4310.24	3.51277	0.255335	1.06529e-44	9.18798e-43	H1vsC1
ENSG00000139874	SSTR1	104.919	-2.82372	0.204929	1.16573e-44	9.9922e-43	H1vsC1
ENSG00000115641	FHL2	1800.3	-1.20933	0.0873901	1.47514e-44	1.25668e-42	H1vsC1
ENSG00000110218	PANX1	736.157	1.39533	0.101603	3.39053e-44	2.87078e-42	H1vsC1
ENSG00000151623	NR3C2	248.054	-2.16476	0.159732	4.82796e-44	4.06309e-42	H1vsC1
ENSG00000158715	SLC45A3	332.972	-2.45041	0.18004	5.26218e-44	4.40184e-42	H1vsC1
ENSG00000135148	TRAFD1	1316.37	1.1952	0.0871559	8.55625e-44	7.1145e-42	H1vsC1
ENSG00000164181	ELOVL7	86.791	5.14757	0.378961	9.99924e-44	8.26485e-42	H1vsC1
ENSG00000112559	MDFI	434.371	-2.17238	0.161066	1.18896e-43	9.76919e-42	H1vsC1
ENSG00000198742	SMURF1	1544.97	1.16033	0.084739	1.1982e-43	9.78716e-42	H1vsC1
ENSG00000117020	AKT3	3008.4	0.788596	0.0577365	1.29402e-43	1.0508e-41	H1vsC1
ENSG00000159842	ABR	3007.43	0.79538	0.0582697	1.47829e-43	1.19346e-41	H1vsC1
ENSG00000179862	CITED4	448.709	3.03547	0.22324	1.49553e-43	1.2004e-41	H1vsC1
ENSG00000091527	CDV3	7169.75	1.04913	0.0767485	1.76008e-43	1.40462e-41	H1vsC1
ENSG00000196387	ZNF140	560.14	1.27324	0.0933047	1.77954e-43	1.41204e-41	H1vsC1
ENSG00000079335	CDC14A	458.622	1.52421	0.112406	1.92882e-43	1.52179e-41	H1vsC1
ENSG00000163132	MSX1	128.002	2.27846	0.169163	2.04987e-43	1.60816e-41	H1vsC1
ENSG00000169946	ZFPM2	1102.55	1.53943	0.113671	2.24285e-43	1.74967e-41	H1vsC1
ENSG00000155324	GRAMD2B	331.577	1.82936	0.136166	2.55279e-43	1.98034e-41	H1vsC1
ENSG00000135686	KLHL36	1721.77	0.773432	0.0569482	3.60282e-43	2.77938e-41	H1vsC1
ENSG00000196935	SRGAP1	1031.67	1.13364	0.0834762	5.78419e-43	4.43752e-41	H1vsC1
ENSG00000064932	SBNO2	2181.22	0.874027	0.0644411	5.87284e-43	4.48078e-41	H1vsC1
ENSG00000169291	SHE	1994.66	-1.05404	0.0776293	6.19093e-43	4.69766e-41	H1vsC1
ENSG00000137177	KIF13A	3079.33	0.944521	0.0696807	7.60355e-43	5.7382e-41	H1vsC1
ENSG00000118707	TGIF2	843.175	0.812039	0.0601975	1.37063e-42	1.02879e-40	H1vsC1
ENSG00000146376	ARHGAP18	966.792	-2.04124	0.153698	1.57177e-42	1.17342e-40	H1vsC1
ENSG00000139899	CBLN3	404.419	1.84208	0.138659	1.84655e-42	1.37119e-40	H1vsC1
ENSG00000104825	NFKBIB	712.202	1.68189	0.126279	2.20366e-42	1.62766e-40	H1vsC1
ENSG00000172889	EGFL7	7212.97	-1.19123	0.0884491	2.45585e-42	1.80434e-40	H1vsC1
ENSG00000110931	CAMKK2	2680.11	1.17176	0.0871969	3.80142e-42	2.76369e-40	H1vsC1
ENSG00000132003	ZSWIM4	1176.97	1.54585	0.115958	3.78889e-42	2.76369e-40	H1vsC1
ENSG00000198382	UVRAG	1441.13	1.15566	0.086134	5.17187e-42	3.74045e-40	H1vsC1
ENSG00000174004	NRROS	102.307	-2.70873	0.203728	7.06107e-42	5.08031e-40	H1vsC1
ENSG00000105397	TYK2	3819.31	1.11677	0.0837177	1.51899e-41	1.08725e-39	H1vsC1
ENSG00000160179	ABCG1	1128.83	2.44879	0.185969	1.99897e-41	1.42347e-39	H1vsC1
ENSG00000156860	FBRS	3506.7	0.812754	0.0611652	2.07199e-41	1.46794e-39	H1vsC1
ENSG00000176454	LPCAT4	456.606	-1.30396	0.0981544	2.13927e-41	1.50791e-39	H1vsC1
ENSG00000131669	NINJ1	1488.79	2.42236	0.184172	2.24025e-41	1.57112e-39	H1vsC1
ENSG00000109787	KLF3	2298.48	1.39653	0.105388	2.31762e-41	1.61721e-39	H1vsC1
ENSG00000135604	STX11	271.718	1.47108	0.111477	3.38096e-41	2.3474e-39	H1vsC1
ENSG00000084112	SSH1	5864.59	1.40251	0.106147	3.76195e-41	2.59892e-39	H1vsC1
ENSG00000205189	ZBTB10	929.71	1.14953	0.0866322	3.78236e-41	2.60009e-39	H1vsC1
ENSG00000025293	PHF20	1241.59	0.664655	0.0502716	4.26099e-41	2.91469e-39	H1vsC1
ENSG00000130193	THEM6	418.577	-1.76347	0.135069	5.02434e-41	3.42e-39	H1vsC1
ENSG00000116514	RNF19B	883.253	1.76321	0.135267	6.6236e-41	4.4866e-39	H1vsC1
ENSG00000100767	PAPLN	4014.15	2.07196	0.159428	6.96096e-41	4.69223e-39	H1vsC1
ENSG00000107338	SHB	515.924	1.99353	0.153497	7.53907e-41	5.05737e-39	H1vsC1
ENSG00000204209	DAXX	1179.92	0.968701	0.0733656	8.85537e-41	5.91181e-39	H1vsC1
ENSG00000160190	SLC37A1	496.653	1.28601	0.0978677	1.54414e-40	1.02593e-38	H1vsC1
ENSG00000120370	GORAB	376.954	1.10329	0.0838269	1.6425e-40	1.08609e-38	H1vsC1
ENSG00000162616	DNAJB4	2339.3	-1.26453	0.0963625	2.08117e-40	1.36962e-38	H1vsC1
ENSG00000131759	RARA	645.622	-1.09628	0.0834976	2.51841e-40	1.64956e-38	H1vsC1
ENSG00000105246	EBI3	719.304	6.46068	0.496601	2.54805e-40	1.66114e-38	H1vsC1
ENSG00000134470	IL15RA	851.225	1.96418	0.152345	2.61574e-40	1.6973e-38	H1vsC1
ENSG00000166889	PATL1	1928.62	1.18631	0.0908109	5.42629e-40	3.50463e-38	H1vsC1
ENSG00000185022	MAFF	1711.21	1.32183	0.101435	5.73354e-40	3.68592e-38	H1vsC1
ENSG00000164400	CSF2	222.662	8.41965	0.654251	8.12815e-40	5.20127e-38	H1vsC1
ENSG00000145632	PLK2	5291.22	1.09571	0.0840575	8.69329e-40	5.53738e-38	H1vsC1
ENSG00000227507	LTB	645.773	6.33499	0.491223	1.13469e-39	7.19463e-38	H1vsC1
ENSG00000081189	MEF2C	520.683	-1.05363	0.0810162	1.29432e-39	8.16952e-38	H1vsC1
ENSG00000153885	KCTD15	1200.23	-0.849482	0.065722	2.68569e-39	1.68749e-37	H1vsC1
ENSG00000105993	DNAJB6	3641.83	1.22601	0.095022	4.09648e-39	2.56233e-37	H1vsC1
ENSG00000142166	IFNAR1	2267.51	1.02459	0.0794367	5.14781e-39	3.2055e-37	H1vsC1
ENSG00000035664	DAPK2	350.536	2.73873	0.214273	6.15703e-39	3.81681e-37	H1vsC1
ENSG00000186918	ZNF395	268.306	-2.14479	0.169601	7.12578e-39	4.39772e-37	H1vsC1
ENSG00000277443	MARCKS	14031.4	1.54425	0.121066	7.27813e-39	4.47135e-37	H1vsC1
ENSG00000159202	UBE2Z	5183.55	1.02151	0.079366	7.3095e-39	4.47135e-37	H1vsC1
ENSG00000158290	CUL4B	2174.76	-0.822705	0.0641642	9.59881e-39	5.84601e-37	H1vsC1
ENSG00000156521	TYSND1	228.426	-1.30055	0.101555	1.14575e-38	6.94752e-37	H1vsC1
ENSG00000065491	TBC1D22B	789.419	1.11785	0.0871204	1.21718e-38	7.34857e-37	H1vsC1
ENSG00000003402	CFLAR	9465.75	1.30727	0.102406	1.88938e-38	1.13576e-36	H1vsC1
ENSG00000178078	STAP2	364.369	1.42756	0.112205	1.99657e-38	1.19501e-36	H1vsC1
ENSG00000179456	ZBTB18	569.477	-1.14424	0.0895271	2.26402e-38	1.34928e-36	H1vsC1
ENSG00000011132	APBA3	738.99	1.17541	0.0921833	3.19352e-38	1.8951e-36	H1vsC1
ENSG00000167034	NKX3-1	310.081	3.98438	0.316743	4.23015e-38	2.49957e-36	H1vsC1
ENSG00000143457	GOLPH3L	1347.21	1.18305	0.092994	4.56731e-38	2.68736e-36	H1vsC1
ENSG00000109790	KLHL5	2785.9	1.32415	0.104388	5.00464e-38	2.93225e-36	H1vsC1
ENSG00000101017	CD40	1658.12	1.94028	0.155474	5.2639e-38	3.0712e-36	H1vsC1
ENSG00000175155	YPEL2	2804.24	1.3068	0.103138	6.39503e-38	3.71554e-36	H1vsC1
ENSG00000196776	CD47	2583.89	1.98705	0.159902	9.91732e-38	5.73799e-36	H1vsC1
ENSG00000105974	CAV1	33422.6	1.2785	0.101126	9.9735e-38	5.74656e-36	H1vsC1
ENSG00000050730	TNIP3	126.361	5.07224	0.40516	1.10232e-37	6.32515e-36	H1vsC1
ENSG00000231925	TAPBP	9651.79	1.73759	0.139698	1.55792e-37	8.90259e-36	H1vsC1
ENSG00000066697	MSANTD3	985.305	0.976931	0.0774053	1.71891e-37	9.78228e-36	H1vsC1
ENSG00000179630	LACC1	299.806	1.40996	0.112357	1.96918e-37	1.11609e-35	H1vsC1
ENSG00000102760	RGCC	267.079	-2.37032	0.190768	2.15723e-37	1.2177e-35	H1vsC1
ENSG00000131323	TRAF3	1578	1.25381	0.099626	2.2173e-37	1.24653e-35	H1vsC1
ENSG00000131979	GCH1	1453.62	4.17149	0.335384	2.35452e-37	1.31382e-35	H1vsC1
ENSG00000130066	SAT1	9897.16	2.14681	0.173569	2.35591e-37	1.31382e-35	H1vsC1
ENSG00000135241	PNPLA8	836.489	1.0957	0.0870763	2.91894e-37	1.6213e-35	H1vsC1
ENSG00000137834	SMAD6	544.634	-1.581	0.127225	3.85432e-37	2.13231e-35	H1vsC1
ENSG00000026950	BTN3A1	1066.34	1.76646	0.143196	4.96528e-37	2.73603e-35	H1vsC1
ENSG00000148154	UGCG	1672.26	1.41743	0.114348	1.30093e-36	7.14019e-35	H1vsC1
ENSG00000111801	BTN3A3	1070.63	1.97788	0.161991	1.47194e-36	8.04698e-35	H1vsC1
ENSG00000029153	BMAL2	1649.74	1.65885	0.135179	1.7842e-36	9.71586e-35	H1vsC1
ENSG00000154639	CXADR	144.279	-1.8672	0.153029	1.90682e-36	1.0343e-34	H1vsC1
ENSG00000186088	GSAP	285.986	1.72134	0.140864	2.51511e-36	1.35894e-34	H1vsC1
ENSG00000154310	TNIK	1122.68	-1.1267	0.0910081	3.65208e-36	1.96561e-34	H1vsC1
ENSG00000143514	TP53BP2	1213.93	0.872241	0.0706362	4.32239e-36	2.3174e-34	H1vsC1
ENSG00000132109	TRIM21	1183.9	1.74344	0.143328	4.5501e-36	2.4301e-34	H1vsC1
ENSG00000171227	TMEM37	106.449	-3.95102	0.324908	7.92171e-36	4.21459e-34	H1vsC1
ENSG00000134531	EMP1	6362.85	-0.883246	0.0719747	1.14573e-35	6.07238e-34	H1vsC1
ENSG00000140950	MEAK7	793.766	0.941915	0.076699	1.15266e-35	6.08589e-34	H1vsC1
ENSG00000104951	IL4I1	337.401	2.67771	0.220788	1.93577e-35	1.01818e-33	H1vsC1
ENSG00000136802	LRRC8A	2713.27	-0.918089	0.0751299	2.32852e-35	1.22014e-33	H1vsC1
ENSG00000115919	KYNU	90.6909	5.77768	0.477355	2.36531e-35	1.23477e-33	H1vsC1
ENSG00000106346	USP42	608.319	1.03241	0.084555	3.04917e-35	1.5858e-33	H1vsC1
ENSG00000175556	LONRF3	121.117	-2.16055	0.180534	3.29961e-35	1.70964e-33	H1vsC1
ENSG00000187800	PEAR1	4126.62	-1.04407	0.0855756	3.43424e-35	1.77278e-33	H1vsC1
ENSG00000186479	RGS7BP	170.302	-2.67272	0.221656	4.47584e-35	2.30191e-33	H1vsC1
ENSG00000118263	KLF7	1938.4	1.08942	0.0894825	4.7199e-35	2.41847e-33	H1vsC1
ENSG00000101384	JAG1	3706.22	1.58462	0.131742	5.11518e-35	2.61138e-33	H1vsC1
ENSG00000137094	DNAJB5	725.433	1.02464	0.084289	5.85213e-35	2.97665e-33	H1vsC1
ENSG00000151151	IPMK	482.624	1.63388	0.136236	6.07337e-35	3.07791e-33	H1vsC1
ENSG00000049759	NEDD4L	1560.5	1.39836	0.115702	6.42968e-35	3.24664e-33	H1vsC1
ENSG00000161940	BCL6B	6331.89	1.36998	0.113287	6.65515e-35	3.34831e-33	H1vsC1
ENSG00000172738	TMEM217	283.734	2.44914	0.204682	7.66299e-35	3.84145e-33	H1vsC1
ENSG00000198535	C2CD4A	462.067	7.22801	0.603545	8.94523e-35	4.46811e-33	H1vsC1
ENSG00000184349	EFNA5	328.032	-1.55362	0.129576	9.54232e-35	4.74927e-33	H1vsC1
ENSG00000184226	PCDH9	135.632	-2.22261	0.187055	1.06164e-34	5.26499e-33	H1vsC1
ENSG00000160058	BSDC1	2388.38	1.01507	0.083861	1.09657e-34	5.41886e-33	H1vsC1
ENSG00000075223	SEMA3C	80.4938	4.49615	0.376948	1.24726e-34	6.14165e-33	H1vsC1
ENSG00000008853	RHOBTB2	566.571	-1.11093	0.0920893	1.80559e-34	8.8595e-33	H1vsC1
ENSG00000173193	PARP14	9780.78	2.99813	0.251076	2.46527e-34	1.20538e-32	H1vsC1
ENSG00000177732	SOX12	569.739	-1.57417	0.132389	2.83533e-34	1.38145e-32	H1vsC1
ENSG00000169855	ROBO1	2844.07	1.88837	0.160261	2.87795e-34	1.39732e-32	H1vsC1
ENSG00000162236	STX5	818.982	0.870638	0.0725389	2.97462e-34	1.43922e-32	H1vsC1
ENSG00000114315	HES1	392.746	-1.59702	0.134585	3.36722e-34	1.62352e-32	H1vsC1
ENSG00000162645	GBP2	2591.5	2.10213	0.178741	3.54357e-34	1.70263e-32	H1vsC1
ENSG00000010295	IFFO1	818.559	-0.8358	0.0697648	3.57649e-34	1.71252e-32	H1vsC1
ENSG00000242247	ARFGAP3	1170.1	1.05834	0.088219	4.10963e-34	1.96104e-32	H1vsC1
ENSG00000163840	DTX3L	2115.42	2.17321	0.184977	4.63168e-34	2.20259e-32	H1vsC1
ENSG00000110888	CAPRIN2	827.148	-0.815301	0.068288	5.5854e-34	2.64706e-32	H1vsC1
ENSG00000189319	FAM53B	466.985	-1.01897	0.085167	5.97478e-34	2.82196e-32	H1vsC1
ENSG00000051108	HERPUD1	2224.82	1.2034	0.100714	6.39511e-34	3.01025e-32	H1vsC1
ENSG00000158195	WASF2	7557.54	0.757636	0.0636013	6.85054e-34	3.21374e-32	H1vsC1
ENSG00000137462	TLR2	209.181	4.59131	0.390117	8.50012e-34	3.97416e-32	H1vsC1
ENSG00000003987	MTMR7	113.693	2.59554	0.220138	9.24394e-34	4.30743e-32	H1vsC1
ENSG00000132613	MTSS2	613.172	-1.07463	0.0902268	1.16105e-33	5.3921e-32	H1vsC1
ENSG00000142875	PRKACB	1610.01	-1.46108	0.123644	1.21812e-33	5.63829e-32	H1vsC1
ENSG00000125968	ID1	725.599	-1.63092	0.138911	1.25855e-33	5.80608e-32	H1vsC1
ENSG00000111911	HINT3	833.478	1.22827	0.103343	1.29432e-33	5.9513e-32	H1vsC1
ENSG00000004799	PDK4	223.51	-2.79914	0.237562	1.45677e-33	6.67613e-32	H1vsC1
ENSG00000146374	RSPO3	644.729	2.12026	0.182711	2.29129e-33	1.04661e-31	H1vsC1
ENSG00000162695	SLC30A7	1816.21	1.28239	0.108614	2.84878e-33	1.29699e-31	H1vsC1
ENSG00000115009	CCL20	734.736	6.30316	0.538944	3.136e-33	1.42309e-31	H1vsC1
ENSG00000027075	PRKCH	1672.75	-1.06776	0.0904267	3.93118e-33	1.77812e-31	H1vsC1
ENSG00000165806	CASP7	1339.71	1.2769	0.108449	4.26093e-33	1.92102e-31	H1vsC1
ENSG00000102452	NALCN	502.207	1.66578	0.143415	4.65227e-33	2.09066e-31	H1vsC1
ENSG00000168394	TAP1	3752.18	3.04522	0.260932	6.04349e-33	2.70709e-31	H1vsC1
ENSG00000214944	ARHGEF28	1673.93	-1.26003	0.107365	7.03314e-33	3.14026e-31	H1vsC1
ENSG00000120693	SMAD9	244.612	-1.28462	0.109579	7.60267e-33	3.38368e-31	H1vsC1
ENSG00000113384	GOLPH3	1922.12	0.774277	0.0661952	9.12189e-33	4.04686e-31	H1vsC1
ENSG00000170113	NIPA1	953.417	1.16958	0.0998146	1.06088e-32	4.69152e-31	H1vsC1
ENSG00000166347	CYB5A	542.807	1.25759	0.107594	1.2427e-32	5.47815e-31	H1vsC1
ENSG00000062194	GPBP1	1439.05	0.589676	0.0505209	1.42072e-32	6.24307e-31	H1vsC1
ENSG00000100503	NIN	2553.57	0.756285	0.0649301	1.57528e-32	6.90043e-31	H1vsC1
ENSG00000109814	UGDH	1293.84	0.962559	0.0824346	1.71617e-32	7.49396e-31	H1vsC1
ENSG00000173166	RAPH1	3121.23	1.31504	0.113022	1.93304e-32	8.41449e-31	H1vsC1
ENSG00000166592	RRAD	53.1158	3.31661	0.287789	2.77953e-32	1.20614e-30	H1vsC1
ENSG00000101665	SMAD7	119.67	-2.90175	0.251824	3.29675e-32	1.42613e-30	H1vsC1
ENSG00000185947	ZNF267	415.756	1.07531	0.0926191	4.04165e-32	1.74293e-30	H1vsC1
ENSG00000184470	TXNRD2	1387.88	-1.04531	0.090179	5.0046e-32	2.15151e-30	H1vsC1
ENSG00000158669	GPAT4	2734.88	0.706329	0.0612317	5.56363e-32	2.38446e-30	H1vsC1
ENSG00000154721	JAM2	107.455	2.40134	0.21135	7.78258e-32	3.3252e-30	H1vsC1
ENSG00000061918	GUCY1B1	581.204	1.51665	0.132707	8.66215e-32	3.68965e-30	H1vsC1
ENSG00000117519	CNN3	6555.27	0.851486	0.0740089	1.01501e-31	4.31023e-30	H1vsC1
ENSG00000163788	SNRK	3359.53	-1.01874	0.0887645	1.86302e-31	7.88716e-30	H1vsC1
ENSG00000110047	EHD1	5483.1	1.55731	0.137413	2.10197e-31	8.87172e-30	H1vsC1
ENSG00000162777	DENND2D	79.6841	2.94897	0.259819	2.43721e-31	1.02555e-29	H1vsC1
ENSG00000151748	SAV1	1202.25	1.4371	0.126485	2.76174e-31	1.1586e-29	H1vsC1
ENSG00000178726	THBD	507.052	-2.50997	0.22315	3.89792e-31	1.63032e-29	H1vsC1
ENSG00000162402	USP24	2165.61	0.977974	0.0858047	4.45517e-31	1.85779e-29	H1vsC1
ENSG00000197261	C6orf141	98.0107	-2.49622	0.222277	4.57752e-31	1.9031e-29	H1vsC1
ENSG00000140332	TLE3	1699.58	1.19437	0.104922	4.93038e-31	2.04368e-29	H1vsC1
ENSG00000196739	COL27A1	3640.75	1.47188	0.130516	6.11283e-31	2.52627e-29	H1vsC1
ENSG00000243156	MICAL3	1330.66	0.771003	0.0680522	6.40308e-31	2.63837e-29	H1vsC1
ENSG00000102934	PLLP	198.064	1.69114	0.151454	7.18668e-31	2.95249e-29	H1vsC1
ENSG00000163082	SGPP2	186.307	9.56104	0.861266	8.91588e-31	3.65209e-29	H1vsC1
ENSG00000254087	LYN	492.488	-1.25366	0.110987	1.17563e-30	4.80143e-29	H1vsC1
ENSG00000111266	DUSP16	719.941	1.68061	0.151077	1.20799e-30	4.91911e-29	H1vsC1
ENSG00000162599	NFIA	582.601	-1.45267	0.129628	1.49802e-30	6.08232e-29	H1vsC1
ENSG00000114127	XRN1	2040.89	1.1995	0.106301	1.51565e-30	6.13595e-29	H1vsC1
ENSG00000123610	TNFAIP6	267.468	10.332	0.938941	1.89405e-30	7.64558e-29	H1vsC1
ENSG00000187239	FNBP1	1916.42	1.14213	0.101376	2.02147e-30	8.13627e-29	H1vsC1
ENSG00000106665	CLIP2	1915.94	1.82408	0.165568	2.2859e-30	9.15874e-29	H1vsC1
ENSG00000106688	SLC1A1	331.978	-2.00239	0.182174	2.2887e-30	9.15874e-29	H1vsC1
ENSG00000146112	PPP1R18	3523.7	0.777195	0.0693385	2.55288e-30	1.01866e-28	H1vsC1
ENSG00000164983	TMEM65	604.315	-1.19746	0.106858	3.67556e-30	1.46243e-28	H1vsC1
ENSG00000145604	SKP2	646.382	-1.11653	0.0995713	3.76493e-30	1.49371e-28	H1vsC1
ENSG00000197971	MBP	274.004	1.95975	0.179031	3.8613e-30	1.52758e-28	H1vsC1
ENSG00000099365	STX1B	44.7681	2.9282	0.264189	4.83703e-30	1.90815e-28	H1vsC1
ENSG00000172572	PDE3A	1041.16	-1.36752	0.122834	4.99384e-30	1.96443e-28	H1vsC1
ENSG00000198113	TOR4A	1139.21	-0.980772	0.0877869	5.77615e-30	2.26575e-28	H1vsC1
ENSG00000117228	GBP1	3372.91	3.08496	0.279776	9.15591e-30	3.58138e-28	H1vsC1
ENSG00000070718	AP3M2	398.801	-1.0837	0.0973719	9.81435e-30	3.82815e-28	H1vsC1
ENSG00000165259	HDX	244.772	1.38124	0.125054	1.25817e-29	4.89382e-28	H1vsC1
ENSG00000160094	ZNF362	684.158	-0.781724	0.0706848	1.37528e-29	5.33439e-28	H1vsC1
ENSG00000170537	TMC7	239.826	-2.02024	0.18697	1.78317e-29	6.89725e-28	H1vsC1
ENSG00000167378	IRGQ	927.071	1.02043	0.0921498	1.80485e-29	6.96172e-28	H1vsC1
ENSG00000204131	NHSL2	1292.33	-1.67536	0.154116	2.06126e-29	7.92873e-28	H1vsC1
ENSG00000123992	DNPEP	1323.01	0.938097	0.0849054	2.15597e-29	8.2701e-28	H1vsC1
ENSG00000106003	LFNG	98.4398	-2.26626	0.209716	2.57719e-29	9.85864e-28	H1vsC1
ENSG00000176641	RNF152	441.434	-1.78153	0.164813	2.59817e-29	9.91157e-28	H1vsC1
ENSG00000104320	NBN	1957.62	1.42763	0.130399	3.00202e-29	1.14208e-27	H1vsC1
ENSG00000106351	AGFG2	588.452	-0.99231	0.0900574	3.24601e-29	1.22818e-27	H1vsC1
ENSG00000187210	GCNT1	435.883	-1.18711	0.107793	3.24323e-29	1.22818e-27	H1vsC1
ENSG00000172731	LRRC20	235.018	-1.66518	0.153831	3.58063e-29	1.3511e-27	H1vsC1
ENSG00000187513	GJA4	337.819	-4.72231	0.435796	3.61445e-29	1.36017e-27	H1vsC1
ENSG00000064651	SLC12A2	3193.08	2.04903	0.19094	4.0199e-29	1.50866e-27	H1vsC1
ENSG00000160224	AIRE	41.4061	3.24388	0.298458	4.74086e-29	1.77444e-27	H1vsC1
ENSG00000265107	GJA5	120.844	-5.12874	0.474128	5.23742e-29	1.95502e-27	H1vsC1
ENSG00000082497	SERTAD4	164.691	-1.664	0.154393	6.01643e-29	2.23979e-27	H1vsC1
ENSG00000253293	HOXA10	491.102	-1.17135	0.106898	6.12901e-29	2.2756e-27	H1vsC1
ENSG00000168795	ZBTB5	593.874	1.01607	0.0927453	6.65874e-29	2.46569e-27	H1vsC1
ENSG00000198753	PLXNB3	587.512	-1.01747	0.093005	7.9132e-29	2.92241e-27	H1vsC1
ENSG00000184588	PDE4B	2658.65	1.13304	0.103601	8.0999e-29	2.98343e-27	H1vsC1
ENSG00000123908	AGO2	3500.56	0.94981	0.0871082	1.08879e-28	3.99971e-27	H1vsC1
ENSG00000172716	SLFN11	4248.5	1.66147	0.155214	1.34828e-28	4.93991e-27	H1vsC1
ENSG00000141298	SSH2	2649.01	1.06494	0.0977863	1.38678e-28	5.06758e-27	H1vsC1
ENSG00000115317	HTRA2	721.145	0.660102	0.0609541	1.63128e-28	5.9454e-27	H1vsC1
ENSG00000134909	ARHGAP32	454.979	0.822122	0.0758875	1.8059e-28	6.56459e-27	H1vsC1
ENSG00000074590	NUAK1	1728.72	-1.75661	0.16513	1.83255e-28	6.6407e-27	H1vsC1
ENSG00000206418	RAB12	1242.09	0.948038	0.0873303	1.8364e-28	6.6407e-27	H1vsC1
ENSG00000137216	TMEM63B	1324.73	1.2869	0.118845	1.93142e-28	6.96614e-27	H1vsC1
ENSG00000275342	PRAG1	530.066	-1.94172	0.183471	2.04935e-28	7.37234e-27	H1vsC1
ENSG00000152229	PSTPIP2	1180.67	3.29927	0.307597	2.1363e-28	7.66528e-27	H1vsC1
ENSG00000171056	SOX7	1453.11	1.03216	0.0951865	2.29545e-28	8.2151e-27	H1vsC1
ENSG00000172602	RND1	589.705	3.37716	0.315315	2.35223e-28	8.39668e-27	H1vsC1
ENSG00000109689	STIM2	409.071	-0.826925	0.0765364	2.50597e-28	8.92253e-27	H1vsC1
ENSG00000166750	SLFN5	4592.79	2.02907	0.19223	2.64948e-28	9.40938e-27	H1vsC1
ENSG00000197622	CDC42SE1	3898.9	0.795504	0.0737088	2.66236e-28	9.43101e-27	H1vsC1
ENSG00000146021	KLHL3	707.536	-1.41779	0.132191	3.57118e-28	1.26182e-26	H1vsC1
ENSG00000020577	SAMD4A	4854.2	1.70278	0.160916	4.1698e-28	1.46959e-26	H1vsC1
ENSG00000105835	NAMPT	6085.76	1.51944	0.142525	4.38433e-28	1.54129e-26	H1vsC1
ENSG00000107957	SH3PXD2A	1287.92	2.10268	0.200059	4.50065e-28	1.57818e-26	H1vsC1
ENSG00000129003	VPS13C	4428.41	1.23095	0.114394	4.69936e-28	1.64371e-26	H1vsC1
ENSG00000259330	INAFM2	537.16	-0.898345	0.0835298	5.02421e-28	1.75292e-26	H1vsC1
ENSG00000147130	ZMYM3	1104.83	-1.17668	0.109338	5.1624e-28	1.79662e-26	H1vsC1
ENSG00000127314	RAP1B	3453.18	0.908024	0.0846369	6.80896e-28	2.36373e-26	H1vsC1
ENSG00000133069	TMCC2	187.762	2.06092	0.196993	7.25131e-28	2.51102e-26	H1vsC1
ENSG00000113583	C5orf15	1347.92	1.0709	0.0999632	9.53775e-28	3.29456e-26	H1vsC1
ENSG00000137571	SLCO5A1	43.1073	5.26517	0.499741	1.13151e-27	3.89879e-26	H1vsC1
ENSG00000129667	RHBDF2	1023.05	1.1823	0.110651	1.17301e-27	4.03177e-26	H1vsC1
ENSG00000143061	IGSF3	74.2976	1.61078	0.153082	1.21382e-27	4.16174e-26	H1vsC1
ENSG00000133313	CNDP2	2508.84	0.870076	0.0815946	1.26628e-27	4.33092e-26	H1vsC1
ENSG00000101298	SNPH	284.856	-1.21256	0.113658	1.32244e-27	4.5119e-26	H1vsC1
ENSG00000128342	LIF	106.623	3.70644	0.352511	1.39267e-27	4.73984e-26	H1vsC1
ENSG00000183779	ZNF703	181.213	-1.50547	0.14286	1.74608e-27	5.92814e-26	H1vsC1
ENSG00000137767	SQOR	272.393	1.70038	0.163023	2.10471e-27	7.12829e-26	H1vsC1
ENSG00000234465	PINLYP	141.482	1.40288	0.133038	2.6345e-27	8.90089e-26	H1vsC1
ENSG00000112576	CCND3	1409.56	-0.876775	0.0828722	3.13966e-27	1.05819e-25	H1vsC1
ENSG00000117036	ETV3	1017.32	0.743483	0.0704537	3.21765e-27	1.08185e-25	H1vsC1
ENSG00000105483	CARD8	2751.09	-1.10038	0.103831	3.2509e-27	1.09039e-25	H1vsC1
ENSG00000166402	TUB	233.432	-1.09984	0.104093	4.56647e-27	1.52795e-25	H1vsC1
ENSG00000128590	DNAJB9	955.185	1.76376	0.170757	4.70412e-27	1.57023e-25	H1vsC1
ENSG00000158615	PPP1R15B	2374.02	1.16785	0.110681	4.98514e-27	1.65607e-25	H1vsC1
ENSG00000204371	EHMT2	902.402	-0.818411	0.0777636	4.97529e-27	1.65607e-25	H1vsC1
ENSG00000139946	PELI2	205.349	-1.23127	0.116913	5.46548e-27	1.8113e-25	H1vsC1
ENSG00000166741	NNMT	5189.85	1.73614	0.168424	6.51543e-27	2.15412e-25	H1vsC1
ENSG00000198399	ITSN2	1708.02	0.659976	0.0629979	7.28141e-27	2.40166e-25	H1vsC1
ENSG00000166068	SPRED1	451.061	-0.930878	0.0886263	7.86483e-27	2.58794e-25	H1vsC1
ENSG00000120063	GNA13	1718.86	0.654679	0.0625999	8.88433e-27	2.9165e-25	H1vsC1
ENSG00000157368	IL34	71.435	2.54285	0.246235	9.01669e-27	2.95297e-25	H1vsC1
ENSG00000100219	XBP1	2305.42	1.00962	0.0961903	9.41725e-27	3.07689e-25	H1vsC1
ENSG00000013016	EHD3	534.213	-1.75545	0.171092	9.93709e-27	3.23912e-25	H1vsC1
ENSG00000150551	LYPD1	584.338	-1.47029	0.14174	1.18072e-26	3.8397e-25	H1vsC1
ENSG00000169403	PTAFR	40.6853	3.7262	0.361635	1.25023e-26	4.05624e-25	H1vsC1
ENSG00000006468	ETV1	203.656	-1.63341	0.158875	1.36873e-26	4.43036e-25	H1vsC1
ENSG00000110427	KIAA1549L	1638.5	-0.844746	0.0809647	1.3753e-26	4.44126e-25	H1vsC1
ENSG00000170293	CMTM8	112.433	-1.72645	0.168687	1.45428e-26	4.68541e-25	H1vsC1
ENSG00000019582	CD74	156.516	2.18845	0.214761	1.4647e-26	4.70806e-25	H1vsC1
ENSG00000134508	CABLES1	968.578	-2.22684	0.218479	1.55126e-26	4.97477e-25	H1vsC1
ENSG00000168137	SETD5	4121.62	0.485693	0.0463395	1.59995e-26	5.11911e-25	H1vsC1
ENSG00000197256	KANK2	957.946	-0.93352	0.0894709	1.64526e-26	5.25199e-25	H1vsC1
ENSG00000181634	TNFSF15	3444.36	2.09847	0.206574	1.77088e-26	5.64001e-25	H1vsC1
ENSG00000154655	L3MBTL4	33.6917	3.90451	0.381486	2.23839e-26	7.11265e-25	H1vsC1
ENSG00000008441	NFIX	963.725	1.04484	0.100325	2.26436e-26	7.17875e-25	H1vsC1
ENSG00000090776	EFNB1	1165.04	1.52056	0.147825	2.28052e-26	7.21351e-25	H1vsC1
ENSG00000112763	BTN2A1	1448.68	1.10034	0.10578	2.56778e-26	8.10368e-25	H1vsC1
ENSG00000174306	ZHX3	460.955	-1.27235	0.122668	2.61923e-26	8.2473e-25	H1vsC1
ENSG00000169118	CSNK1G1	1077.81	0.883587	0.0852532	3.09148e-26	9.7123e-25	H1vsC1
ENSG00000138758	SEPTIN11	9698.16	0.982782	0.0949331	4.14027e-26	1.29778e-24	H1vsC1
ENSG00000099917	MED15	3711.49	1.14272	0.110384	4.18478e-26	1.30878e-24	H1vsC1
ENSG00000174791	RIN1	176.939	-1.73906	0.171949	4.79518e-26	1.49631e-24	H1vsC1
ENSG00000132823	OSER1	727.626	0.965522	0.0934157	4.81483e-26	1.49907e-24	H1vsC1
ENSG00000176597	B3GNT5	1387.49	1.02795	0.0994517	5.09212e-26	1.58186e-24	H1vsC1
ENSG00000160326	SLC2A6	3309.91	3.20913	0.314354	5.27073e-26	1.63369e-24	H1vsC1
ENSG00000166444	DENND2B	564.816	1.22646	0.118944	5.56803e-26	1.722e-24	H1vsC1
ENSG00000185920	PTCH1	268.569	-1.31892	0.128297	5.88028e-26	1.81452e-24	H1vsC1
ENSG00000100678	SLC8A3	75.8077	7.12889	0.702225	5.93772e-26	1.82818e-24	H1vsC1
ENSG00000180884	ZNF792	245.824	-1.39804	0.136429	6.06601e-26	1.86355e-24	H1vsC1
ENSG00000197442	MAP3K5	651.405	1.01728	0.0986523	6.517e-26	1.99412e-24	H1vsC1
ENSG00000138172	CALHM2	405.717	-2.06513	0.205933	6.51975e-26	1.99412e-24	H1vsC1
ENSG00000112414	ADGRG6	5669.21	-1.352	0.131942	7.35394e-26	2.24432e-24	H1vsC1
ENSG00000137221	TJAP1	862.487	0.56089	0.0545376	7.72356e-26	2.35196e-24	H1vsC1
ENSG00000100647	SUSD6	1737.3	1.25413	0.122254	8.98688e-26	2.73068e-24	H1vsC1
ENSG00000159110	IFNAR2	586.631	1.13512	0.110493	9.5715e-26	2.90196e-24	H1vsC1
ENSG00000172159	FRMD3	55.2354	-2.78389	0.274815	1.07792e-25	3.26101e-24	H1vsC1
ENSG00000104883	PEX11G	71.1224	1.72913	0.172269	1.08731e-25	3.28227e-24	H1vsC1
ENSG00000184916	JAG2	1832.24	-1.41455	0.139047	1.21169e-25	3.64978e-24	H1vsC1
ENSG00000144583	MARCHF4	633.051	-1.3528	0.132812	1.37407e-25	4.12993e-24	H1vsC1
ENSG00000137962	ARHGAP29	6087.54	-0.656056	0.064405	1.50548e-25	4.51515e-24	H1vsC1
ENSG00000162636	EEIG2	192.052	-1.11829	0.109375	1.60674e-25	4.80846e-24	H1vsC1
ENSG00000157764	BRAF	832.604	0.723865	0.0711898	1.76155e-25	5.26039e-24	H1vsC1
ENSG00000160703	NLRX1	503.876	-0.855698	0.083976	1.77061e-25	5.27611e-24	H1vsC1
ENSG00000138613	APH1B	515.452	-0.954587	0.0935162	1.78053e-25	5.29432e-24	H1vsC1
ENSG00000130147	SH3BP4	1899.5	-0.921467	0.0904286	2.02156e-25	5.99816e-24	H1vsC1
ENSG00000167984	NLRC3	61.1512	-2.89397	0.287317	2.14401e-25	6.34792e-24	H1vsC1
ENSG00000221866	PLXNA4	1631.51	-1.51409	0.150421	2.26332e-25	6.6869e-24	H1vsC1
ENSG00000099308	MAST3	146.357	-1.42681	0.141194	2.29332e-25	6.76116e-24	H1vsC1
ENSG00000145284	SCD5	666.235	-1.1415	0.112162	2.55358e-25	7.5125e-24	H1vsC1
ENSG00000164048	ZNF589	255.73	-1.18101	0.116154	2.67222e-25	7.84492e-24	H1vsC1
ENSG00000167987	VPS37C	880.623	0.884488	0.0871556	2.8784e-25	8.43236e-24	H1vsC1
ENSG00000157873	TNFRSF14	1637.54	0.674734	0.0667203	3.12092e-25	9.1236e-24	H1vsC1
ENSG00000023171	GRAMD1B	195.253	-1.73758	0.175286	3.70037e-25	1.07948e-23	H1vsC1
ENSG00000169184	MN1	158.113	-2.26312	0.228931	3.7728e-25	1.09831e-23	H1vsC1
ENSG00000276409	CCL14	51.9811	-3.31583	0.331361	3.79599e-25	1.10274e-23	H1vsC1
ENSG00000175183	CSRP2	180.844	1.45422	0.145042	4.51395e-25	1.30857e-23	H1vsC1
ENSG00000028277	POU2F2	524.097	1.35389	0.134562	4.86475e-25	1.40733e-23	H1vsC1
ENSG00000205213	LGR4	140.833	-1.63513	0.164702	5.00574e-25	1.44511e-23	H1vsC1
ENSG00000169375	SIN3A	1261.74	0.747695	0.0743499	5.62827e-25	1.62145e-23	H1vsC1
ENSG00000010030	ETV7	64.7395	3.54621	0.356547	5.67328e-25	1.63104e-23	H1vsC1
ENSG00000173039	RELA	3623.1	0.986637	0.0977739	6.11358e-25	1.75037e-23	H1vsC1
ENSG00000150457	LATS2	2933.17	0.882434	0.0875939	6.10295e-25	1.75037e-23	H1vsC1
ENSG00000164294	GPX8	1792.35	-0.680608	0.0677763	6.38904e-25	1.82548e-23	H1vsC1
ENSG00000162836	ACP6	220.468	-1.26789	0.126501	9.59127e-25	2.73479e-23	H1vsC1
ENSG00000071054	MAP4K4	9885.73	0.526826	0.0524285	1.06975e-24	3.04396e-23	H1vsC1
ENSG00000116396	KCNC4	678.115	-2.03685	0.20906	1.12137e-24	3.18433e-23	H1vsC1
ENSG00000173334	TRIB1	686.871	1.7179	0.175144	1.13563e-24	3.21822e-23	H1vsC1
ENSG00000188483	IER5L	72.6814	-1.64548	0.167287	1.18985e-24	3.36502e-23	H1vsC1
ENSG00000103044	HAS3	336.11	1.90006	0.195101	1.29902e-24	3.66631e-23	H1vsC1
ENSG00000197245	FAM110D	66.5606	-3.12471	0.315991	1.38526e-24	3.90177e-23	H1vsC1
ENSG00000162654	GBP4	1916.1	2.79668	0.283334	1.46912e-24	4.12124e-23	H1vsC1
ENSG00000101265	RASSF2	1906.43	0.960167	0.0960059	1.46717e-24	4.12124e-23	H1vsC1
ENSG00000080815	PSEN1	2143	1.06675	0.106603	1.50057e-24	4.201e-23	H1vsC1
ENSG00000182963	GJC1	873.649	0.814334	0.0816942	1.53943e-24	4.30112e-23	H1vsC1
ENSG00000100065	CARD10	908.008	-1.34362	0.135114	1.64574e-24	4.5889e-23	H1vsC1
ENSG00000064309	CDON	222.334	1.39024	0.140085	1.67228e-24	4.64425e-23	H1vsC1
ENSG00000137821	LRRC49	253.728	1.61613	0.164637	1.6691e-24	4.64425e-23	H1vsC1
ENSG00000178607	ERN1	1227.69	1.1225	0.112338	1.70003e-24	4.7119e-23	H1vsC1
ENSG00000136643	RPS6KC1	853.082	0.865814	0.0868876	1.77668e-24	4.91454e-23	H1vsC1
ENSG00000112759	SLC29A1	4633.13	-0.722637	0.0727283	1.85348e-24	5.11678e-23	H1vsC1
ENSG00000137726	FXYD6	192.528	2.1511	0.221723	1.86126e-24	5.12807e-23	H1vsC1
ENSG00000163735	CXCL5	890.533	5.43691	0.553865	1.87709e-24	5.16145e-23	H1vsC1
ENSG00000129657	SEC14L1	12338	-0.724686	0.0730439	2.15417e-24	5.91163e-23	H1vsC1
ENSG00000012211	PRICKLE3	288.415	1.21608	0.122423	2.67318e-24	7.32146e-23	H1vsC1
ENSG00000162772	ATF3	329.376	2.39394	0.246407	2.84209e-24	7.76876e-23	H1vsC1
ENSG00000155287	SLC25A28	1049.08	1.69365	0.174364	3.22521e-24	8.79868e-23	H1vsC1
ENSG00000103241	FOXF1	163.052	2.63615	0.270631	4.04256e-24	1.10069e-22	H1vsC1
ENSG00000130787	HIP1R	2389.58	-1.2206	0.12343	4.12321e-24	1.12045e-22	H1vsC1
ENSG00000241839	PLEKHO2	1189.95	0.702322	0.0712713	4.18051e-24	1.1338e-22	H1vsC1
ENSG00000140464	PML	3159.61	1.0652	0.107675	4.6958e-24	1.27107e-22	H1vsC1
ENSG00000106829	TLE4	986.899	0.856224	0.0868306	4.91291e-24	1.32725e-22	H1vsC1
ENSG00000106799	TGFBR1	704.34	1.06396	0.107702	5.39804e-24	1.45548e-22	H1vsC1
ENSG00000008517	IL32	3956.42	2.54413	0.262744	5.76756e-24	1.5521e-22	H1vsC1
ENSG00000158717	RNF166	536.813	-0.888222	0.0901908	5.95411e-24	1.5992e-22	H1vsC1
ENSG00000134107	BHLHE40	1038.58	1.47575	0.151253	5.9848e-24	1.60434e-22	H1vsC1
ENSG00000101040	ZMYND8	1299.43	-1.38663	0.141685	6.65118e-24	1.77954e-22	H1vsC1
ENSG00000100368	CSF2RB	8120.73	2.41986	0.251209	6.79752e-24	1.8152e-22	H1vsC1
ENSG00000103642	LACTB	1039.66	0.941171	0.0956158	6.89802e-24	1.8385e-22	H1vsC1
ENSG00000186827	TNFRSF4	139.996	4.99888	0.517747	7.81272e-24	2.0783e-22	H1vsC1
ENSG00000168502	MTCL1	896.622	-1.31513	0.134355	8.57189e-24	2.2759e-22	H1vsC1
ENSG00000125733	TRIP10	1936.08	0.72858	0.0745294	9.17978e-24	2.43264e-22	H1vsC1
ENSG00000171456	ASXL1	3372.32	0.486613	0.0493682	9.67085e-24	2.55789e-22	H1vsC1
ENSG00000149212	SESN3	285.672	-2.0538	0.216109	1.16526e-23	3.0762e-22	H1vsC1
ENSG00000113532	ST8SIA4	315.882	-1.42515	0.14684	1.25265e-23	3.30063e-22	H1vsC1
ENSG00000164251	F2RL1	1951.88	1.42141	0.146503	1.31381e-23	3.45523e-22	H1vsC1
ENSG00000134086	VHL	1421.76	0.497705	0.0507016	1.3371e-23	3.50357e-22	H1vsC1
ENSG00000141524	TMC6	677.47	-1.13601	0.116113	1.33724e-23	3.50357e-22	H1vsC1
ENSG00000058085	LAMC2	1540.8	2.6981	0.280248	1.36128e-23	3.55984e-22	H1vsC1
ENSG00000034152	MAP2K3	1215.56	0.926282	0.0948029	1.37832e-23	3.59763e-22	H1vsC1
ENSG00000068323	TFE3	1832.05	0.912463	0.093487	1.48748e-23	3.87527e-22	H1vsC1
ENSG00000196159	FAT4	2731.6	-1.45921	0.150888	1.50443e-23	3.91207e-22	H1vsC1
ENSG00000169247	SH3TC2	50.2185	-2.28235	0.240001	1.56048e-23	4.04173e-22	H1vsC1
ENSG00000110318	CEP126	252.408	-1.34728	0.138669	1.55976e-23	4.04173e-22	H1vsC1
ENSG00000132471	WBP2	2791.04	0.755513	0.0776923	1.56302e-23	4.04173e-22	H1vsC1
ENSG00000160803	UBQLN4	1857.59	0.84153	0.0864231	1.61244e-23	4.16177e-22	H1vsC1
ENSG00000165801	ARHGEF40	383.698	1.3906	0.143508	1.68964e-23	4.35293e-22	H1vsC1
ENSG00000152784	PRDM8	107.238	1.78179	0.187465	1.74405e-23	4.48109e-22	H1vsC1
ENSG00000112837	TBX18	1035.29	-0.981475	0.100615	1.74584e-23	4.48109e-22	H1vsC1
ENSG00000168398	BDKRB2	42.5491	3.21348	0.334217	1.93713e-23	4.96292e-22	H1vsC1
ENSG00000115594	IL1R1	1249.28	1.42748	0.147854	2.0354e-23	5.20507e-22	H1vsC1
ENSG00000112308	C6orf62	3396.56	0.717794	0.0741693	2.38966e-23	6.09977e-22	H1vsC1
ENSG00000115607	IL18RAP	55.0164	3.83767	0.402262	2.4074e-23	6.1338e-22	H1vsC1
ENSG00000185630	PBX1	371.323	-1.44741	0.150459	2.60456e-23	6.62398e-22	H1vsC1
ENSG00000163638	ADAMTS9	1205.68	0.931521	0.0959714	2.61435e-23	6.63672e-22	H1vsC1
ENSG00000169902	TPST1	726.483	0.857504	0.0884975	2.66196e-23	6.74524e-22	H1vsC1
ENSG00000166401	SERPINB8	1261.69	1.01015	0.103992	2.68364e-23	6.78779e-22	H1vsC1
ENSG00000251322	SHANK3	6893.18	-1.00053	0.103013	2.68858e-23	6.78793e-22	H1vsC1
ENSG00000143157	POGK	1610.42	0.751465	0.0777486	2.77368e-23	6.99009e-22	H1vsC1
ENSG00000095015	MAP3K1	1222.64	1.15801	0.119517	3.29775e-23	8.29575e-22	H1vsC1
ENSG00000213024	NUP62	1875.44	0.769059	0.0798038	3.74778e-23	9.41078e-22	H1vsC1
ENSG00000182263	FIGN	169.229	-1.61089	0.169679	3.99245e-23	1.00071e-21	H1vsC1
ENSG00000204482	LST1	39.9192	2.75577	0.289375	4.04807e-23	1.01282e-21	H1vsC1
ENSG00000149474	KAT14	201.387	-0.935288	0.096859	4.2853e-23	1.07025e-21	H1vsC1
ENSG00000108669	CYTH1	2041.7	0.873148	0.0905934	4.54173e-23	1.13225e-21	H1vsC1
ENSG00000153560	UBP1	3331.17	0.515975	0.0533254	4.70484e-23	1.17081e-21	H1vsC1
ENSG00000125845	BMP2	1598.04	1.82852	0.194957	5.02321e-23	1.24781e-21	H1vsC1
ENSG00000176907	TCIM	1149.51	3.01106	0.316282	5.04721e-23	1.25153e-21	H1vsC1
ENSG00000135378	PRRG4	51.4184	4.07879	0.431956	5.41825e-23	1.34114e-21	H1vsC1
ENSG00000173276	ZBTB21	483.117	0.950288	0.0986572	5.53709e-23	1.36812e-21	H1vsC1
ENSG00000142784	WDTC1	1573.63	0.577969	0.0600729	5.58933e-23	1.37857e-21	H1vsC1
ENSG00000147324	MFHAS1	818.975	0.873255	0.090865	5.93842e-23	1.46207e-21	H1vsC1
ENSG00000235387	SPAAR	231.508	-1.63016	0.172818	6.52512e-23	1.60368e-21	H1vsC1
ENSG00000270629	NBPF14	204.548	1.11948	0.116353	6.61428e-23	1.62272e-21	H1vsC1
ENSG00000143554	SLC27A3	726.503	-1.27632	0.133318	7.87765e-23	1.92926e-21	H1vsC1
ENSG00000151502	VPS26B	1228.56	-0.620643	0.0648762	7.99072e-23	1.95351e-21	H1vsC1
ENSG00000005238	ATOSB	1076.59	-0.717831	0.0752324	8.97482e-23	2.19023e-21	H1vsC1
ENSG00000126882	FAM78A	1549.32	-1.63098	0.173588	9.26098e-23	2.2561e-21	H1vsC1
ENSG00000079257	LXN	617.531	-0.843788	0.088387	1.03509e-22	2.5172e-21	H1vsC1
ENSG00000158301	GPRASP2	175.689	-1.21361	0.127016	1.10211e-22	2.6755e-21	H1vsC1
ENSG00000085449	WDFY1	2379.03	0.898545	0.0941603	1.2011e-22	2.91073e-21	H1vsC1
ENSG00000141384	TAF4B	131.459	1.25467	0.131693	1.3048e-22	3.15652e-21	H1vsC1
ENSG00000113615	SEC24A	1908.98	0.988644	0.103545	1.31199e-22	3.16839e-21	H1vsC1
ENSG00000104164	BLOC1S6	1351.74	0.680319	0.0716663	1.44495e-22	3.48343e-21	H1vsC1
ENSG00000239887	C1orf226	142.679	-1.75063	0.188435	1.5031e-22	3.61735e-21	H1vsC1
ENSG00000168734	PKIG	2355.35	1.14105	0.119803	1.65361e-22	3.97266e-21	H1vsC1
ENSG00000143772	ITPKB	688.923	-1.04072	0.109313	1.77172e-22	4.24908e-21	H1vsC1
ENSG00000168685	IL7R	957.612	2.87779	0.306959	1.87307e-22	4.48439e-21	H1vsC1
ENSG00000127666	TICAM1	507.858	0.946466	0.0996131	1.94072e-22	4.63835e-21	H1vsC1
ENSG00000144218	AFF3	188.902	3.70209	0.39673	1.94668e-22	4.6446e-21	H1vsC1
ENSG00000189266	PNRC2	2193.23	0.800532	0.0845348	1.97924e-22	4.71418e-21	H1vsC1
ENSG00000126705	AHDC1	1259.21	0.810195	0.085607	2.12956e-22	5.06353e-21	H1vsC1
ENSG00000169136	ATF5	1257.04	1.13598	0.119638	2.19726e-22	5.21559e-21	H1vsC1
ENSG00000184384	MAML2	864.845	1.5592	0.166998	2.29027e-22	5.42707e-21	H1vsC1
ENSG00000146648	EGFR	494.792	1.67939	0.181103	2.36511e-22	5.59489e-21	H1vsC1
ENSG00000175471	MCTP1	10792	1.86439	0.202595	2.4281e-22	5.73411e-21	H1vsC1
ENSG00000107438	PDLIM1	3965.6	0.712568	0.0755142	2.46041e-22	5.80056e-21	H1vsC1
ENSG00000177076	ACER2	194.241	-2.43614	0.263551	2.84609e-22	6.69843e-21	H1vsC1
ENSG00000196781	TLE1	717.401	-1.23896	0.131115	2.85339e-22	6.70425e-21	H1vsC1
ENSG00000107282	APBA1	277.5	-2.16987	0.236754	3.22046e-22	7.55394e-21	H1vsC1
ENSG00000106025	TSPAN12	564.763	-1.13305	0.119979	3.5967e-22	8.42223e-21	H1vsC1
ENSG00000144655	CSRNP1	868.149	1.13521	0.120219	3.61838e-22	8.45872e-21	H1vsC1
ENSG00000137267	TUBB2A	1026.32	1.29198	0.137352	3.71227e-22	8.66363e-21	H1vsC1
ENSG00000198933	TBKBP1	491.872	-0.955701	0.1013	3.72764e-22	8.68489e-21	H1vsC1
ENSG00000152484	USP12	1352.72	0.643504	0.0684726	3.78641e-22	8.80706e-21	H1vsC1
ENSG00000196878	LAMB3	327.139	2.12422	0.232494	3.94139e-22	9.15219e-21	H1vsC1
ENSG00000138756	BMP2K	753.958	-0.719452	0.076673	4.07485e-22	9.44629e-21	H1vsC1
ENSG00000136021	SCYL2	2170	0.790309	0.0841807	4.22413e-22	9.77606e-21	H1vsC1
ENSG00000186174	BCL9L	2785.12	1.09983	0.11672	4.48878e-22	1.03712e-20	H1vsC1
ENSG00000105939	ZC3HAV1	2043.81	0.927352	0.0985945	4.67904e-22	1.07848e-20	H1vsC1
ENSG00000089916	GPATCH2L	1806.52	0.638465	0.0680894	4.68332e-22	1.07848e-20	H1vsC1
ENSG00000166833	NAV2	3896.49	1.35969	0.145546	5.39088e-22	1.23937e-20	H1vsC1
ENSG00000039523	RIPOR1	4093.44	0.75368	0.0805704	5.51506e-22	1.26582e-20	H1vsC1
ENSG00000162437	RAVER2	364.616	-0.995422	0.105926	5.55388e-22	1.27263e-20	H1vsC1
ENSG00000155975	VPS37A	1004.1	0.979364	0.104258	5.65505e-22	1.29367e-20	H1vsC1
ENSG00000204634	TBC1D8	810.258	-0.68473	0.0732573	5.7855e-22	1.32134e-20	H1vsC1
ENSG00000102804	TSC22D1	1170.7	-0.52982	0.0563707	6.22699e-22	1.41984e-20	H1vsC1
ENSG00000152465	NMT2	1211.82	-0.699597	0.0749486	6.46975e-22	1.47277e-20	H1vsC1
ENSG00000149115	TNKS1BP1	4999.55	1.07697	0.114764	6.51418e-22	1.48046e-20	H1vsC1
ENSG00000154358	OBSCN	99.3531	-1.46306	0.157876	6.9882e-22	1.58559e-20	H1vsC1
ENSG00000185442	FAM174B	566.864	-1.11629	0.119231	7.87093e-22	1.78297e-20	H1vsC1
ENSG00000184014	DENND5A	5292.66	1.18221	0.126438	8.19057e-22	1.85235e-20	H1vsC1
ENSG00000155016	CYP2U1	284.349	-1.37916	0.148481	8.24936e-22	1.86261e-20	H1vsC1
ENSG00000139370	SLC15A4	776.557	0.852249	0.0913874	8.61124e-22	1.94116e-20	H1vsC1
ENSG00000155380	SLC16A1	3234.08	-0.446153	0.0473458	8.81488e-22	1.98385e-20	H1vsC1
ENSG00000138640	FAM13A	160.738	-1.24086	0.13327	1.05096e-21	2.36143e-20	H1vsC1
ENSG00000163605	PPP4R2	1438.72	0.643076	0.0692473	1.086e-21	2.43622e-20	H1vsC1
ENSG00000141497	ZMYND15	66.9388	2.55746	0.280152	1.10273e-21	2.46976e-20	H1vsC1
ENSG00000124875	CXCL6	2425.55	4.87425	0.534176	1.12533e-21	2.51632e-20	H1vsC1
ENSG00000146426	TIAM2	448.222	0.987336	0.105981	1.18343e-21	2.64198e-20	H1vsC1
ENSG00000107104	KANK1	996.18	-1.3674	0.147947	1.32853e-21	2.96114e-20	H1vsC1
ENSG00000154359	LONRF1	381.292	1.00266	0.10786	1.45088e-21	3.22867e-20	H1vsC1
ENSG00000164142	FHIP1A	90.0761	3.10566	0.339132	1.49372e-21	3.31869e-20	H1vsC1
ENSG00000138600	SPPL2A	1928.93	0.930608	0.100275	1.52769e-21	3.38873e-20	H1vsC1
ENSG00000120337	TNFSF18	2323.45	3.73343	0.409943	1.53361e-21	3.39645e-20	H1vsC1
ENSG00000163762	TM4SF18	949.435	-1.33829	0.14486	1.53787e-21	3.40045e-20	H1vsC1
ENSG00000112234	FBXL4	299.832	-0.927582	0.100033	1.63445e-21	3.60827e-20	H1vsC1
ENSG00000197355	UAP1L1	884.933	-1.29098	0.13969	1.74853e-21	3.85399e-20	H1vsC1
ENSG00000175354	PTPN2	508.801	0.671965	0.0728203	1.79505e-21	3.95025e-20	H1vsC1
ENSG00000055483	USP36	1509.18	0.754832	0.0818109	1.83252e-21	4.02633e-20	H1vsC1
ENSG00000124201	ZNFX1	3311.34	1.37188	0.149029	1.84096e-21	4.03848e-20	H1vsC1
ENSG00000081059	TCF7	192.157	1.65799	0.182972	1.85991e-21	4.07361e-20	H1vsC1
ENSG00000134253	TRIM45	98.4309	-1.77713	0.197432	2.00523e-21	4.38498e-20	H1vsC1
ENSG00000078246	TULP3	1067.35	0.669239	0.0727523	2.35717e-21	5.14648e-20	H1vsC1
ENSG00000168884	TNIP2	1052.45	0.918396	0.099545	2.48901e-21	5.4258e-20	H1vsC1
ENSG00000092871	RFFL	397.142	0.720583	0.0784409	2.59317e-21	5.64401e-20	H1vsC1
ENSG00000166348	USP54	592.952	2.02877	0.227475	2.757e-21	5.99119e-20	H1vsC1
ENSG00000100592	DAAM1	1209.89	1.69641	0.188566	2.85413e-21	6.19257e-20	H1vsC1
ENSG00000180957	PITPNB	2465.16	0.710595	0.0774481	2.87132e-21	6.22015e-20	H1vsC1
ENSG00000170471	RALGAPB	2763.34	0.560062	0.0607738	2.92739e-21	6.33174e-20	H1vsC1
ENSG00000175224	ATG13	1968.89	0.636414	0.0693337	3.01943e-21	6.52065e-20	H1vsC1
ENSG00000242802	AP5Z1	1666.88	0.846929	0.0921884	3.11002e-21	6.70586e-20	H1vsC1
ENSG00000123983	ACSL3	3856.72	1.56049	0.172388	3.2038e-21	6.89735e-20	H1vsC1
ENSG00000163131	CTSS	777.818	2.82244	0.311485	3.20908e-21	6.89804e-20	H1vsC1
ENSG00000149260	CAPN5	457.558	-1.10132	0.119597	3.34469e-21	7.17843e-20	H1vsC1
ENSG00000139263	LRIG3	1797.89	1.15141	0.125173	3.52105e-21	7.54526e-20	H1vsC1
ENSG00000067113	PLPP1	427.135	0.883789	0.0963515	3.82659e-21	8.18736e-20	H1vsC1
ENSG00000178882	RFLNA	1261.97	1.75858	0.196806	3.89041e-21	8.30837e-20	H1vsC1
ENSG00000165821	SALL2	141.193	-1.53245	0.169416	3.90183e-21	8.30837e-20	H1vsC1
ENSG00000104064	GABPB1	894.659	0.766433	0.0837945	3.90708e-21	8.30837e-20	H1vsC1
ENSG00000102931	ARL2BP	2677.51	0.678816	0.0742393	3.89543e-21	8.30837e-20	H1vsC1
ENSG00000198774	RASSF9	143.451	-1.67174	0.186437	4.15456e-21	8.82113e-20	H1vsC1
ENSG00000100911	PSME2	2488.06	1.38347	0.151829	4.16621e-21	8.83237e-20	H1vsC1
ENSG00000165899	OTOGL	48.595	-1.99142	0.224533	4.35837e-21	9.22566e-20	H1vsC1
ENSG00000205220	PSMB10	313.789	1.40152	0.15425	4.90815e-21	1.03736e-19	H1vsC1
ENSG00000165424	ZCCHC24	357.525	-2.18974	0.246941	5.03629e-21	1.06283e-19	H1vsC1
ENSG00000182326	C1S	242.793	4.26643	0.477527	5.82609e-21	1.22763e-19	H1vsC1
ENSG00000164849	GPR146	218.535	-1.90918	0.215826	5.87174e-21	1.23538e-19	H1vsC1
ENSG00000122592	HOXA7	331.542	-0.90325	0.0989485	5.96226e-21	1.25253e-19	H1vsC1
ENSG00000120008	WDR11	2999.54	0.521551	0.0569522	6.32092e-21	1.32587e-19	H1vsC1
ENSG00000166938	DIS3L	358.524	-1.19563	0.130994	6.35521e-21	1.33105e-19	H1vsC1
ENSG00000163349	HIPK1	2423.4	0.492501	0.0536609	6.37172e-21	1.33108e-19	H1vsC1
ENSG00000163660	CCNL1	2611.9	0.74252	0.0816808	6.37452e-21	1.33108e-19	H1vsC1
ENSG00000185567	AHNAK2	2146.7	-1.56495	0.174442	6.56664e-21	1.36913e-19	H1vsC1
ENSG00000096063	SRPK1	2132.83	0.523892	0.0573066	7.20596e-21	1.50018e-19	H1vsC1
ENSG00000120889	TNFRSF10B	11975.6	1.17817	0.12928	7.44278e-21	1.54716e-19	H1vsC1
ENSG00000162434	JAK1	11943.9	1.15768	0.127295	9.11074e-21	1.89106e-19	H1vsC1
ENSG00000197381	ADARB1	960.444	-1.08909	0.119733	9.4852e-21	1.96584e-19	H1vsC1
ENSG00000196233	LCOR	1345.22	0.648371	0.0716289	9.50195e-21	1.96638e-19	H1vsC1
ENSG00000176834	VSIG10	810.496	-1.29844	0.143392	9.5303e-21	1.96931e-19	H1vsC1
ENSG00000176915	ANKLE2	3811.69	1.12263	0.123462	9.57319e-21	1.97523e-19	H1vsC1
ENSG00000160710	ADAR	10831.6	0.976936	0.107623	1.06743e-20	2.19915e-19	H1vsC1
ENSG00000116863	ADPRS	830.454	0.85203	0.0941408	1.10096e-20	2.26488e-19	H1vsC1
ENSG00000102271	KLHL4	554.921	-1.38088	0.153383	1.14177e-20	2.34536e-19	H1vsC1
ENSG00000162231	NXF1	3349.88	0.634797	0.0702684	1.15622e-20	2.37152e-19	H1vsC1
ENSG00000180902	D2HGDH	771.481	-0.73473	0.0814223	1.16842e-20	2.39301e-19	H1vsC1
ENSG00000105376	ICAM5	56.0856	4.6038	0.520299	1.28298e-20	2.62378e-19	H1vsC1
ENSG00000122515	ZMIZ2	2943.92	0.50425	0.0554535	1.28729e-20	2.62873e-19	H1vsC1
ENSG00000167074	TEF	200.712	1.146	0.126575	1.33746e-20	2.72717e-19	H1vsC1
ENSG00000031081	ARHGAP31	3840.12	0.763986	0.0848478	1.43737e-20	2.92658e-19	H1vsC1
ENSG00000129422	MTUS1	6613.09	-0.925411	0.102483	1.52856e-20	3.1077e-19	H1vsC1
ENSG00000165684	SNAPC4	1498.67	1.12844	0.124838	1.55625e-20	3.15937e-19	H1vsC1
ENSG00000107263	RAPGEF1	4437.92	0.564404	0.0625004	1.58177e-20	3.20649e-19	H1vsC1
ENSG00000179981	TSHZ1	444.431	-1.23852	0.13742	1.65641e-20	3.35289e-19	H1vsC1
ENSG00000064393	HIPK2	3956.56	0.729148	0.0811621	1.67375e-20	3.38308e-19	H1vsC1
ENSG00000109762	SNX25	275.819	-0.887084	0.0984471	1.69607e-20	3.4232e-19	H1vsC1
ENSG00000176903	PNMA1	1595.39	-0.565234	0.0627227	1.86949e-20	3.76774e-19	H1vsC1
ENSG00000173812	EIF1	8267.67	0.597336	0.0664297	1.92278e-20	3.86952e-19	H1vsC1
ENSG00000075420	FNDC3B	8855.28	1.10925	0.123407	2.49746e-20	5.01877e-19	H1vsC1
ENSG00000147862	NFIB	3226.85	-0.835081	0.0932736	2.58191e-20	5.18099e-19	H1vsC1
ENSG00000204574	ABCF1	1911.28	0.864764	0.096526	2.59787e-20	5.20548e-19	H1vsC1
ENSG00000018699	TTC27	639.025	0.698414	0.0782545	2.84442e-20	5.69129e-19	H1vsC1
ENSG00000072210	ALDH3A2	594.869	-0.851462	0.0953236	3.2148e-20	6.42313e-19	H1vsC1
ENSG00000138434	ITPRID2	3638.13	-0.653874	0.073468	3.73422e-20	7.45019e-19	H1vsC1
ENSG00000120549	KIAA1217	525.625	1.33756	0.150585	3.98279e-20	7.93473e-19	H1vsC1
ENSG00000101745	ANKRD12	920.476	0.834404	0.0937497	4.145e-20	8.24605e-19	H1vsC1
ENSG00000137486	ARRB1	3166.47	0.82259	0.0925049	4.35122e-20	8.64393e-19	H1vsC1
ENSG00000132199	ENOSF1	1091.44	-0.964674	0.108159	4.41392e-20	8.75595e-19	H1vsC1
ENSG00000132964	CDK8	398.931	0.732598	0.082546	4.48309e-20	8.88047e-19	H1vsC1
ENSG00000232810	TNF	32.5285	7.97885	0.919722	5.04561e-20	9.98053e-19	H1vsC1
ENSG00000120093	HOXB3	1009.97	-0.623003	0.07024	5.30603e-20	1.04807e-18	H1vsC1
ENSG00000114933	INO80D	875.954	0.614661	0.0693668	5.89124e-20	1.16201e-18	H1vsC1
ENSG00000057704	TMCC3	1139.29	-1.53957	0.176219	6.05975e-20	1.19356e-18	H1vsC1
ENSG00000140853	NLRC5	661.528	1.11294	0.12534	6.65334e-20	1.30862e-18	H1vsC1
ENSG00000138439	FAM117B	126.817	-1.25881	0.142237	6.79369e-20	1.33433e-18	H1vsC1
ENSG00000225830	ERCC6	1013.76	-0.910501	0.10277	6.90847e-20	1.35305e-18	H1vsC1
ENSG00000171302	CANT1	2570.19	0.597714	0.067535	6.90555e-20	1.35305e-18	H1vsC1
ENSG00000110925	CSRNP2	1782.4	0.701681	0.0795113	6.97967e-20	1.36507e-18	H1vsC1
ENSG00000135823	STX6	1139.27	0.617811	0.0698909	7.06152e-20	1.37913e-18	H1vsC1
ENSG00000178719	GRINA	4502.79	1.18243	0.133426	7.18555e-20	1.40138e-18	H1vsC1
ENSG00000206530	CFAP44	64.4764	-1.75717	0.204187	7.41291e-20	1.4437e-18	H1vsC1
ENSG00000073849	ST6GAL1	11944.4	1.33338	0.151285	7.45925e-20	1.45069e-18	H1vsC1
ENSG00000151692	RNF144A	412.682	-1.06267	0.119893	7.7767e-20	1.51031e-18	H1vsC1
ENSG00000138166	DUSP5	662.896	1.1721	0.132388	7.87531e-20	1.52733e-18	H1vsC1
ENSG00000136813	ECPAS	3077.22	0.562487	0.0635276	7.88798e-20	1.52765e-18	H1vsC1
ENSG00000178038	ALS2CL	656.284	1.32758	0.150763	8.17282e-20	1.58061e-18	H1vsC1
ENSG00000106004	HOXA5	296.482	-1.00867	0.114228	1.02101e-19	1.97187e-18	H1vsC1
ENSG00000060491	OGFR	1953.55	0.948071	0.107499	1.05145e-19	2.02783e-18	H1vsC1
ENSG00000283632	EXOC3L2	43.435	-3.44517	0.39791	1.0793e-19	2.07866e-18	H1vsC1
ENSG00000273559	CWC25	542.401	0.59561	0.0676797	1.08975e-19	2.09588e-18	H1vsC1
ENSG00000105371	ICAM4	33.3233	3.09102	0.356363	1.12399e-19	2.15874e-18	H1vsC1
ENSG00000123096	SSPN	76.2965	1.74079	0.203331	1.15856e-19	2.22206e-18	H1vsC1
ENSG00000159445	THEM4	481.11	-0.911037	0.103535	1.18299e-19	2.26579e-18	H1vsC1
ENSG00000067798	NAV3	929.125	1.23788	0.14078	1.18878e-19	2.27375e-18	H1vsC1
ENSG00000170689	HOXB9	123.565	2.1896	0.257461	1.22988e-19	2.34912e-18	H1vsC1
ENSG00000083520	DIS3	1509.81	0.740813	0.0845876	1.28162e-19	2.44459e-18	H1vsC1
ENSG00000078804	TP53INP2	2678.21	1.32508	0.151458	1.36373e-19	2.59764e-18	H1vsC1
ENSG00000069956	MAPK6	1566.56	0.577201	0.0658476	1.61325e-19	3.0687e-18	H1vsC1
ENSG00000070413	DGCR2	1589.25	-0.471064	0.0533528	1.78019e-19	3.38164e-18	H1vsC1
ENSG00000134504	KCTD1	176.665	-0.913769	0.104392	1.78565e-19	3.38736e-18	H1vsC1
ENSG00000157654	PALM2AKAP2	7749.85	0.884158	0.101162	1.90157e-19	3.60235e-18	H1vsC1
ENSG00000144677	CTDSPL	682.302	-1.45708	0.168448	1.90748e-19	3.60861e-18	H1vsC1
ENSG00000103365	GGA2	1281.85	-0.627966	0.0720275	2.01329e-19	3.80361e-18	H1vsC1
ENSG00000172432	GTPBP2	2509.91	0.921698	0.105525	2.13697e-19	4.03178e-18	H1vsC1
ENSG00000164574	GALNT10	2789.4	-0.699679	0.080436	2.14353e-19	4.03868e-18	H1vsC1
ENSG00000169245	CXCL10	533.876	7.54429	0.88487	2.17477e-19	4.09199e-18	H1vsC1
ENSG00000156103	MMP16	862.204	-1.31804	0.151614	2.27344e-19	4.27185e-18	H1vsC1
ENSG00000141084	RANBP10	1499.46	0.668594	0.0769346	2.36413e-19	4.43626e-18	H1vsC1
ENSG00000142910	TINAGL1	4236.75	-0.755918	0.0870132	2.42243e-19	4.53953e-18	H1vsC1
ENSG00000178996	SNX18	466.359	-0.894973	0.10271	2.44826e-19	4.58175e-18	H1vsC1
ENSG00000110422	HIPK3	2183.72	0.680444	0.0783548	2.46439e-19	4.60571e-18	H1vsC1
ENSG00000004468	CD38	57.3277	2.89289	0.337375	2.47893e-19	4.62666e-18	H1vsC1
ENSG00000119938	PPP1R3C	65.7749	-3.54869	0.414961	2.50174e-19	4.66298e-18	H1vsC1
ENSG00000148158	SNX30	383.687	-0.784337	0.0904153	2.80743e-19	5.22572e-18	H1vsC1
ENSG00000101417	PXMP4	182.835	-1.24886	0.143698	2.84542e-19	5.28935e-18	H1vsC1
ENSG00000166924	NYAP1	60.0006	-2.16999	0.258253	2.8686e-19	5.32532e-18	H1vsC1
ENSG00000170166	HOXD4	227.211	-1.1621	0.133464	2.91024e-19	5.3954e-18	H1vsC1
ENSG00000157214	STEAP2	335.962	-1.52156	0.177617	2.92651e-19	5.41833e-18	H1vsC1
ENSG00000166900	STX3	1388.13	-1.16374	0.13371	3.00173e-19	5.55021e-18	H1vsC1
ENSG00000204267	TAP2	838.928	1.59078	0.186593	3.01243e-19	5.56258e-18	H1vsC1
ENSG00000114354	TFG	3579.7	0.906547	0.104448	3.37476e-19	6.22336e-18	H1vsC1
ENSG00000107201	RIGI	80.3008	2.09633	0.250392	3.45057e-19	6.35472e-18	H1vsC1
ENSG00000076356	PLXNA2	6732.33	-0.680372	0.0787806	3.75139e-19	6.89958e-18	H1vsC1
ENSG00000123609	NMI	747.146	0.958136	0.110437	3.77318e-19	6.93047e-18	H1vsC1
ENSG00000119801	YPEL5	2988.99	1.03648	0.119398	3.87455e-19	7.10726e-18	H1vsC1
ENSG00000205978	NYNRIN	1636.11	-1.48145	0.173191	3.93902e-19	7.21599e-18	H1vsC1
ENSG00000149150	SLC43A1	263.425	-1.1197	0.129078	4.04373e-19	7.39806e-18	H1vsC1
ENSG00000164124	TMEM144	292.872	-1.38991	0.161726	4.13456e-19	7.54498e-18	H1vsC1
ENSG00000065054	NHERF2	931.559	-1.20139	0.13873	4.13491e-19	7.54498e-18	H1vsC1
ENSG00000171444	MCC	848.712	-0.963244	0.111249	4.42208e-19	8.04783e-18	H1vsC1
ENSG00000113645	WWC1	32.3581	2.35161	0.280214	4.41701e-19	8.04783e-18	H1vsC1
ENSG00000167767	KRT80	305.565	-1.77153	0.211328	4.84553e-19	8.80694e-18	H1vsC1
ENSG00000170190	SLC16A5	316.75	-1.23712	0.143309	4.86765e-19	8.83558e-18	H1vsC1
ENSG00000196372	ASB13	169.59	-1.01461	0.117254	4.87784e-19	8.84253e-18	H1vsC1
ENSG00000163719	MTMR14	1299.26	0.728231	0.0847801	5.57536e-19	1.00938e-17	H1vsC1
ENSG00000164307	ERAP1	3943	1.07196	0.124088	5.63071e-19	1.01807e-17	H1vsC1
ENSG00000071794	HLTF	575.999	-0.771891	0.0898539	5.75907e-19	1.03993e-17	H1vsC1
ENSG00000144647	POMGNT2	185.564	-0.951998	0.110405	5.94214e-19	1.07159e-17	H1vsC1
ENSG00000139880	CDH24	910.655	-0.626518	0.0729284	6.1964e-19	1.116e-17	H1vsC1
ENSG00000187848	P2RX2	25.4279	6.09706	0.722545	6.28182e-19	1.12991e-17	H1vsC1
ENSG00000142733	MAP3K6	397.768	-0.866777	0.100819	6.40535e-19	1.15064e-17	H1vsC1
ENSG00000075651	PLD1	2558.43	1.00022	0.116032	6.41979e-19	1.15175e-17	H1vsC1
ENSG00000121236	TRIM6	39.9843	-2.09357	0.252328	6.51934e-19	1.1681e-17	H1vsC1
ENSG00000197852	INKA2	161.167	-1.03243	0.119861	6.94885e-19	1.24185e-17	H1vsC1
ENSG00000115267	IFIH1	1076.31	3.02609	0.357666	6.94639e-19	1.24185e-17	H1vsC1
ENSG00000132670	PTPRA	2076.05	0.567057	0.0658986	6.99282e-19	1.2481e-17	H1vsC1
ENSG00000168792	ABHD15	155.495	-1.26127	0.146969	7.11436e-19	1.26817e-17	H1vsC1
ENSG00000105327	BBC3	754.457	1.40321	0.16462	7.18646e-19	1.27937e-17	H1vsC1
ENSG00000091136	LAMB1	24906.2	-0.550827	0.0639631	7.20822e-19	1.28161e-17	H1vsC1
ENSG00000160325	CACFD1	219.016	-1.05775	0.122868	7.29322e-19	1.29506e-17	H1vsC1
ENSG00000116954	RRAGC	641.075	0.768396	0.0897637	7.4564e-19	1.32234e-17	H1vsC1
ENSG00000106852	LHX6	63.2853	-2.55918	0.305499	8.04229e-19	1.42443e-17	H1vsC1
ENSG00000034677	RNF19A	1431.24	0.708248	0.0829787	8.90381e-19	1.57501e-17	H1vsC1
ENSG00000110090	CPT1A	2023.2	-0.996232	0.116167	9.3952e-19	1.65982e-17	H1vsC1
ENSG00000170271	FAXDC2	225.612	-2.78281	0.331126	9.42292e-19	1.6626e-17	H1vsC1
ENSG00000126947	ARMCX1	721.284	0.972163	0.11341	9.46189e-19	1.66736e-17	H1vsC1
ENSG00000093167	LRRFIP2	1788.47	0.908517	0.106215	1.00998e-18	1.77751e-17	H1vsC1
ENSG00000186767	SPIN4	146.549	-1.59035	0.189997	1.13839e-18	2.00097e-17	H1vsC1
ENSG00000107175	CREB3	1537.48	1.06145	0.124081	1.16688e-18	2.04846e-17	H1vsC1
ENSG00000149573	MPZL2	801.559	-1.62667	0.19487	1.17127e-18	2.05356e-17	H1vsC1
ENSG00000112320	SOBP	132.238	-1.16478	0.136292	1.17436e-18	2.0564e-17	H1vsC1
ENSG00000065357	DGKA	785.706	-0.596799	0.0699799	1.1871e-18	2.07608e-17	H1vsC1
ENSG00000164237	CMBL	376.188	-0.869314	0.102105	1.32253e-18	2.31002e-17	H1vsC1
ENSG00000053254	FOXN3	1158.7	-0.784499	0.0923419	1.33113e-18	2.32211e-17	H1vsC1
ENSG00000138675	FGF5	315.106	1.78774	0.216534	1.34606e-18	2.34521e-17	H1vsC1
ENSG00000120832	MTERF2	160.769	-1.02474	0.120057	1.3588e-18	2.36444e-17	H1vsC1
ENSG00000109220	CHIC2	602.402	0.651065	0.0766917	1.40411e-18	2.44024e-17	H1vsC1
ENSG00000271425	NBPF10	125.263	1.12863	0.132325	1.41372e-18	2.45387e-17	H1vsC1
ENSG00000177595	PIDD1	638.495	-0.550119	0.0644814	1.45369e-18	2.52009e-17	H1vsC1
ENSG00000137203	TFAP2A	206.156	5.89971	0.708009	1.51285e-18	2.61939e-17	H1vsC1
ENSG00000040199	PHLPP2	647.592	0.710974	0.0839338	1.55405e-18	2.68737e-17	H1vsC1
ENSG00000150764	DIXDC1	1390.23	-1.40693	0.166921	1.59867e-18	2.76109e-17	H1vsC1
ENSG00000087074	PPP1R15A	1734.71	0.745276	0.0880578	1.67517e-18	2.88962e-17	H1vsC1
ENSG00000187266	EPOR	177.373	-1.14277	0.134464	1.81166e-18	3.12117e-17	H1vsC1
ENSG00000173559	NABP1	2608.61	1.1119	0.13086	1.88792e-18	3.24853e-17	H1vsC1
ENSG00000165886	UBTD1	574.89	-0.904593	0.106693	1.91134e-18	3.28477e-17	H1vsC1
ENSG00000179051	RCC2	5695.84	0.561645	0.0661374	1.91564e-18	3.28808e-17	H1vsC1
ENSG00000164761	TNFRSF11B	56.8989	2.88961	0.346978	1.97932e-18	3.3932e-17	H1vsC1
ENSG00000133460	SLC2A11	158.84	-1.45764	0.174198	2.15473e-18	3.68935e-17	H1vsC1
ENSG00000153714	LURAP1L	98.3423	2.09335	0.25687	2.24433e-18	3.83802e-17	H1vsC1
ENSG00000125510	OPRL1	72.0009	-1.74128	0.212065	2.30138e-18	3.93075e-17	H1vsC1
ENSG00000172071	EIF2AK3	855.471	0.916274	0.108383	2.40206e-18	4.09767e-17	H1vsC1
ENSG00000019995	ZRANB1	724.254	0.550205	0.0649373	2.40833e-18	4.10332e-17	H1vsC1
ENSG00000243649	CFB	33.8846	4.55076	0.552428	2.47785e-18	4.2166e-17	H1vsC1
ENSG00000107821	KAZALD1	47.0109	-2.56836	0.311562	2.4899e-18	4.23192e-17	H1vsC1
ENSG00000155096	AZIN1	2065.08	0.590167	0.0699377	2.64302e-18	4.48667e-17	H1vsC1
ENSG00000080802	CNOT4	699.071	0.639291	0.0759726	2.73527e-18	4.63759e-17	H1vsC1
ENSG00000157978	LDLRAP1	487.08	-1.20247	0.142492	2.76849e-18	4.68821e-17	H1vsC1
ENSG00000170456	DENND5B	414.518	-1.07876	0.127685	2.88615e-18	4.8815e-17	H1vsC1
ENSG00000084734	GCKR	52.8823	1.6333	0.198333	2.92729e-18	4.94506e-17	H1vsC1
ENSG00000100401	RANGAP1	6675.91	1.06528	0.126165	3.01605e-18	5.0888e-17	H1vsC1
ENSG00000163637	PRICKLE2	249.6	-1.6884	0.205938	3.13703e-18	5.2865e-17	H1vsC1
ENSG00000123091	RNF11	2499.26	0.81531	0.0970632	3.17129e-18	5.33777e-17	H1vsC1
ENSG00000178860	MSC	42.478	7.76858	0.948341	3.29179e-18	5.53387e-17	H1vsC1
ENSG00000008086	CDKL5	477.444	0.794977	0.0947483	3.32046e-18	5.57532e-17	H1vsC1
ENSG00000166128	RAB8B	1727.8	0.483597	0.056994	3.33634e-18	5.59522e-17	H1vsC1
ENSG00000102802	MEDAG	437.054	-1.86585	0.229807	3.43046e-18	5.74613e-17	H1vsC1
ENSG00000122786	CALD1	13041	1.02313	0.12147	3.54595e-18	5.93241e-17	H1vsC1
ENSG00000109654	TRIM2	195.276	-0.919752	0.109397	3.58999e-18	5.99887e-17	H1vsC1
ENSG00000168918	INPP5D	605.892	-1.75251	0.214991	3.63343e-18	6.06415e-17	H1vsC1
ENSG00000144791	LIMD1	1136.22	-0.601617	0.0716728	3.68735e-18	6.14676e-17	H1vsC1
ENSG00000163932	PRKCD	558.221	1.11001	0.131909	3.79501e-18	6.318e-17	H1vsC1
ENSG00000104774	MAN2B1	1357.9	0.660479	0.078901	3.79917e-18	6.318e-17	H1vsC1
ENSG00000189077	TMEM120A	1800.9	2.16753	0.267802	3.80695e-18	6.32336e-17	H1vsC1
ENSG00000038382	TRIO	6957.22	0.650781	0.0777404	3.86191e-18	6.40698e-17	H1vsC1
ENSG00000056972	TRAF3IP2	253.135	-1.02081	0.121358	3.9003e-18	6.46295e-17	H1vsC1
ENSG00000099250	NRP1	8274.84	-1.00138	0.11913	4.03888e-18	6.68461e-17	H1vsC1
ENSG00000173535	TNFRSF10C	536.31	-1.17028	0.139328	4.07245e-18	6.73214e-17	H1vsC1
ENSG00000163374	YY1AP1	840.535	0.562105	0.0669515	4.36488e-18	7.20699e-17	H1vsC1
ENSG00000196843	ARID5A	601.008	1.36666	0.164262	4.70088e-18	7.75255e-17	H1vsC1
ENSG00000185024	BRF1	645.309	-0.758141	0.0908957	4.8156e-18	7.93232e-17	H1vsC1
ENSG00000117523	PRRC2C	6832.41	0.645285	0.0773473	4.97787e-18	8.1899e-17	H1vsC1
ENSG00000167996	FTH1	41577.2	1.12919	0.134747	5.02743e-18	8.26164e-17	H1vsC1
ENSG00000198771	RCSD1	34.6467	4.29894	0.527672	5.24823e-18	8.61429e-17	H1vsC1
ENSG00000198380	GFPT1	2312.33	1.0226	0.122111	5.346e-18	8.76442e-17	H1vsC1
ENSG00000154640	BTG3	610.129	1.20884	0.144652	5.46957e-18	8.95642e-17	H1vsC1
ENSG00000133466	C1QTNF6	785.724	-0.836854	0.100371	5.5763e-18	9.12043e-17	H1vsC1
ENSG00000134250	NOTCH2	3899.21	1.35365	0.163176	6.0518e-18	9.8865e-17	H1vsC1
ENSG00000183735	TBK1	891.909	0.681758	0.0820361	6.16436e-18	1.00586e-16	H1vsC1
ENSG00000176658	MYO1D	2579.22	0.565548	0.0677792	6.65373e-18	1.08443e-16	H1vsC1
ENSG00000173264	GPR137	806.166	0.793383	0.0955276	6.79688e-18	1.10647e-16	H1vsC1
ENSG00000141580	WDR45B	2296.8	0.475794	0.0565884	6.81939e-18	1.10883e-16	H1vsC1
ENSG00000213203	GIMAP1	500.353	-1.0165	0.121988	7.55573e-18	1.22712e-16	H1vsC1
ENSG00000160111	CPAMD8	164.607	1.4972	0.182715	7.70017e-18	1.24912e-16	H1vsC1
ENSG00000175879	HOXD8	191.229	-1.24594	0.150082	8.00612e-18	1.29723e-16	H1vsC1
ENSG00000054523	KIF1B	2889.35	0.720992	0.0871483	8.31411e-18	1.34557e-16	H1vsC1
ENSG00000107679	PLEKHA1	1852.62	0.576145	0.0693485	8.55297e-18	1.38261e-16	H1vsC1
ENSG00000076108	BAZ2A	4798.73	0.463317	0.0552956	9.5343e-18	1.53946e-16	H1vsC1
ENSG00000183111	ARHGEF37	317.339	-2.55509	0.316461	9.66786e-18	1.55921e-16	H1vsC1
ENSG00000069493	CLEC2D	272.901	3.05418	0.3755	1.04713e-17	1.68682e-16	H1vsC1
ENSG00000237988	OR2I1P	67.606	7.66881	0.95308	1.11824e-17	1.79929e-16	H1vsC1
ENSG00000060140	STYK1	304.565	-1.23843	0.149912	1.14459e-17	1.83956e-16	H1vsC1
ENSG00000136436	CALCOCO2	1574.15	0.775376	0.0941136	1.15696e-17	1.85729e-16	H1vsC1
ENSG00000184988	TMEM106A	598.787	1.46737	0.179803	1.15986e-17	1.85979e-16	H1vsC1
ENSG00000180357	ZNF609	3108.06	0.483484	0.0579935	1.1819e-17	1.89294e-16	H1vsC1
ENSG00000123104	ITPR2	4971.49	0.690551	0.0840677	1.37158e-17	2.19421e-16	H1vsC1
ENSG00000160113	NR2F6	271.916	-1.06807	0.129296	1.40408e-17	2.24363e-16	H1vsC1
ENSG00000185551	NR2F2	5444.13	-0.892624	0.10835	1.41704e-17	2.26173e-16	H1vsC1
ENSG00000136238	RAC1	6900.88	0.495807	0.0597181	1.45101e-17	2.31329e-16	H1vsC1
ENSG00000185739	SRL	41.6458	-2.85434	0.353508	1.52604e-17	2.43011e-16	H1vsC1
ENSG00000131370	SH3BP5	2873.66	0.872868	0.106152	1.55592e-17	2.47485e-16	H1vsC1
ENSG00000087253	LPCAT2	1870.97	-0.977276	0.118592	1.57425e-17	2.50115e-16	H1vsC1
ENSG00000144747	TMF1	1309.85	0.607931	0.0739926	1.61361e-17	2.55783e-16	H1vsC1
ENSG00000124313	IQSEC2	191.329	-1.06528	0.129219	1.61234e-17	2.55783e-16	H1vsC1
ENSG00000105122	RASAL3	61.6916	-1.45725	0.17942	1.67248e-17	2.64812e-16	H1vsC1
ENSG00000136490	LIMD2	1847.16	0.705318	0.0861545	1.71287e-17	2.70899e-16	H1vsC1
ENSG00000196455	PIK3R4	1013.76	0.565121	0.0686533	1.7185e-17	2.71481e-16	H1vsC1
ENSG00000107372	ZFAND5	3207.07	0.668099	0.0815782	1.72396e-17	2.72032e-16	H1vsC1
ENSG00000239713	APOBEC3G	183.652	1.80465	0.227319	1.7617e-17	2.77672e-16	H1vsC1
ENSG00000167995	BEST1	589.765	1.75837	0.22143	2.00509e-17	3.15677e-16	H1vsC1
ENSG00000071242	RPS6KA2	6718.16	0.686842	0.084096	2.03114e-17	3.19415e-16	H1vsC1
ENSG00000118849	RARRES1	90.8301	1.98482	0.251971	2.09442e-17	3.28995e-16	H1vsC1
ENSG00000138623	SEMA7A	197.766	1.56662	0.195035	2.11181e-17	3.31352e-16	H1vsC1
ENSG00000061938	TNK2	895.213	-1.13536	0.138379	2.161e-17	3.38686e-16	H1vsC1
ENSG00000162337	LRP5	2096.2	-1.18028	0.144046	2.23781e-17	3.5033e-16	H1vsC1
ENSG00000165379	LRFN5	20.94	3.76921	0.47148	2.24388e-17	3.50885e-16	H1vsC1
ENSG00000065060	BLTP3A	1149.67	0.92527	0.112996	2.26116e-17	3.53189e-16	H1vsC1
ENSG00000144711	IQSEC1	662.388	-0.757051	0.092833	2.27201e-17	3.54484e-16	H1vsC1
ENSG00000143479	DYRK3	552.011	0.665356	0.0816354	2.39961e-17	3.73973e-16	H1vsC1
ENSG00000116044	NFE2L2	2168.58	0.929679	0.113627	2.40457e-17	3.74326e-16	H1vsC1
ENSG00000172379	ARNT2	27.3844	3.00018	0.373849	2.47908e-17	3.85493e-16	H1vsC1
ENSG00000119630	PGF	1536.44	-1.31518	0.161548	2.48608e-17	3.86148e-16	H1vsC1
ENSG00000272636	DOC2B	474.51	1.88351	0.239473	2.63625e-17	4.09017e-16	H1vsC1
ENSG00000188549	CCDC9B	822.283	-1.35501	0.167105	2.82624e-17	4.38005e-16	H1vsC1
ENSG00000225697	SLC26A6	597.534	-0.750903	0.0924409	2.94022e-17	4.55161e-16	H1vsC1
ENSG00000102178	UBL4A	404.871	-0.952793	0.116787	3.01548e-17	4.66291e-16	H1vsC1
ENSG00000187231	SESTD1	2114.62	0.884532	0.108712	3.24024e-17	5.00489e-16	H1vsC1
ENSG00000157870	PRXL2B	1715.07	0.64397	0.0793292	3.27619e-17	5.0548e-16	H1vsC1
ENSG00000171408	PDE7B	458.157	-1.23197	0.151465	3.32301e-17	5.12134e-16	H1vsC1
ENSG00000105514	RAB3D	557.438	-0.962601	0.118151	3.34802e-17	5.15418e-16	H1vsC1
ENSG00000119900	OGFRL1	1224.33	1.18745	0.145878	3.44034e-17	5.28458e-16	H1vsC1
ENSG00000101246	ARFRP1	1103.75	0.620354	0.0764	3.43771e-17	5.28458e-16	H1vsC1
ENSG00000198855	FICD	338.112	1.37374	0.170108	3.44993e-17	5.29344e-16	H1vsC1
ENSG00000198690	FAN1	814.262	-0.553211	0.0678469	3.49938e-17	5.3634e-16	H1vsC1
ENSG00000197965	MPZL1	3478.92	0.783981	0.09674	3.56701e-17	5.46103e-16	H1vsC1
ENSG00000172183	ISG20	396.982	3.23077	0.404961	3.58058e-17	5.47577e-16	H1vsC1
ENSG00000125484	GTF3C4	1600.94	0.513737	0.0628172	3.6351e-17	5.55302e-16	H1vsC1
ENSG00000215883	CYB5RL	162.565	-1.10275	0.135501	3.81896e-17	5.82748e-16	H1vsC1
ENSG00000108219	TSPAN14	4549.4	-0.572056	0.0703745	3.89711e-17	5.94021e-16	H1vsC1
ENSG00000185909	KLHDC8B	560.371	-0.871046	0.107471	4.09577e-17	6.23616e-16	H1vsC1
ENSG00000161267	BDH1	104.842	-1.09977	0.135299	4.14509e-17	6.30435e-16	H1vsC1
ENSG00000122574	WIPF3	50.0253	2.88664	0.363073	4.2099e-17	6.39591e-16	H1vsC1
ENSG00000182325	FBXL6	562.069	0.672132	0.0831985	4.29061e-17	6.51142e-16	H1vsC1
ENSG00000095951	HIVEP1	1366.96	0.919004	0.11335	4.34967e-17	6.59383e-16	H1vsC1
ENSG00000044446	PHKA2	548.221	-0.548691	0.067525	4.52822e-17	6.85702e-16	H1vsC1
ENSG00000164220	F2RL2	283.372	-1.35862	0.168793	4.53709e-17	6.86296e-16	H1vsC1
ENSG00000143013	LMO4	282.668	-1.12593	0.138758	4.57669e-17	6.91534e-16	H1vsC1
ENSG00000141510	TP53	2877.87	0.685159	0.0849584	4.74313e-17	7.15903e-16	H1vsC1
ENSG00000099992	TBC1D10A	197.047	0.954463	0.117816	4.8235e-17	7.27243e-16	H1vsC1
ENSG00000106006	HOXA6	120.607	-1.18649	0.146533	4.89399e-17	7.37071e-16	H1vsC1
ENSG00000116132	PRRX1	32.6722	3.73106	0.472897	5.32481e-17	8.01087e-16	H1vsC1
ENSG00000108984	MAP2K6	196.208	-2.94249	0.37134	5.39396e-17	8.10611e-16	H1vsC1
ENSG00000075426	FOSL2	4439.55	0.797557	0.0990659	5.6197e-17	8.43623e-16	H1vsC1
ENSG00000137713	PPP2R1B	1205.87	0.773332	0.0962335	6.13504e-17	9.19991e-16	H1vsC1
ENSG00000114784	EIF1B	762.504	0.75182	0.0936453	6.38799e-17	9.56889e-16	H1vsC1
ENSG00000161714	PLCD3	394.889	-1.36719	0.170842	6.3966e-17	9.57147e-16	H1vsC1
ENSG00000155368	DBI	1608.11	0.813795	0.101247	6.41076e-17	9.58233e-16	H1vsC1
ENSG00000118985	ELL2	1596.57	1.19266	0.147943	6.46436e-17	9.65206e-16	H1vsC1
ENSG00000162971	TYW5	433.084	0.811511	0.101091	6.93693e-17	1.03465e-15	H1vsC1
ENSG00000165655	ZNF503	81.5822	-1.45213	0.182785	7.2316e-17	1.07745e-15	H1vsC1
ENSG00000101310	SEC23B	1311.95	0.886637	0.110354	7.47337e-17	1.11227e-15	H1vsC1
ENSG00000103496	STX4	1006.49	0.662496	0.0826931	7.53846e-17	1.11956e-15	H1vsC1
ENSG00000132819	RBM38	902.346	1.00809	0.125179	7.53811e-17	1.11956e-15	H1vsC1
ENSG00000169905	TOR1AIP2	1749.1	0.533641	0.0661664	8.14886e-17	1.20763e-15	H1vsC1
ENSG00000198832	SELENOM	532.087	1.35466	0.169791	8.14374e-17	1.20763e-15	H1vsC1
ENSG00000187764	SEMA4D	248.174	-1.10555	0.137453	8.28077e-17	1.22587e-15	H1vsC1
ENSG00000165716	DIPK1B	3091.65	-1.23856	0.154581	8.78153e-17	1.29862e-15	H1vsC1
ENSG00000177685	CRACR2B	285.828	-1.11404	0.138697	9.00263e-17	1.3299e-15	H1vsC1
ENSG00000187607	ZNF286A	383.445	0.721808	0.0904583	9.36657e-17	1.38219e-15	H1vsC1
ENSG00000109743	BST1	251.567	1.11272	0.13862	9.38118e-17	1.38288e-15	H1vsC1
ENSG00000152642	GPD1L	341.726	-0.924013	0.115356	9.68363e-17	1.42595e-15	H1vsC1
ENSG00000102858	MGRN1	2725.38	0.798098	0.0999716	9.72851e-17	1.43104e-15	H1vsC1
ENSG00000072803	FBXW11	1455.91	0.411028	0.050489	1.00429e-16	1.47573e-15	H1vsC1
ENSG00000140575	IQGAP1	9406.78	0.626266	0.0784321	1.01935e-16	1.49627e-15	H1vsC1
ENSG00000147454	SLC25A37	2243.02	0.998987	0.124723	1.0648e-16	1.56133e-15	H1vsC1
ENSG00000049883	PTCD2	239.549	-0.740767	0.0930971	1.1313e-16	1.65709e-15	H1vsC1
ENSG00000173218	VANGL1	839.355	-0.675678	0.0848985	1.13553e-16	1.66082e-15	H1vsC1
ENSG00000132274	TRIM22	4244.98	1.12581	0.140687	1.13624e-16	1.66082e-15	H1vsC1
ENSG00000103319	EEF2K	1032.03	-0.820384	0.102967	1.14487e-16	1.67167e-15	H1vsC1
ENSG00000151689	INPP1	493.734	-0.725907	0.0912641	1.15244e-16	1.68096e-15	H1vsC1
ENSG00000138078	PREPL	923.196	-0.645669	0.0810998	1.17065e-16	1.70573e-15	H1vsC1
ENSG00000163947	ARHGEF3	371.844	-0.930158	0.116602	1.27412e-16	1.85456e-15	H1vsC1
ENSG00000131871	SELENOS	979.8	0.846714	0.106422	1.31064e-16	1.90571e-15	H1vsC1
ENSG00000165240	ATP7A	403.364	-1.06924	0.133874	1.31596e-16	1.91145e-15	H1vsC1
ENSG00000176435	CLEC14A	9665.56	-1.57819	0.202442	1.34078e-16	1.94547e-15	H1vsC1
ENSG00000171435	KSR2	98.6589	-1.79628	0.233693	1.35558e-16	1.96488e-15	H1vsC1
ENSG00000172986	GXYLT2	53.5509	3.08173	0.394922	1.44813e-16	2.09684e-15	H1vsC1
ENSG00000074855	ANO8	243.292	-0.990438	0.124276	1.45741e-16	2.10808e-15	H1vsC1
ENSG00000154016	GRAP	662.07	-0.778594	0.0982829	1.55214e-16	2.24276e-15	H1vsC1
ENSG00000177409	SAMD9L	2991.21	2.34434	0.306047	1.63788e-16	2.36419e-15	H1vsC1
ENSG00000128165	ADM2	293.693	3.41868	0.439905	1.66587e-16	2.4021e-15	H1vsC1
ENSG00000068650	ATP11A	2308.59	-0.572995	0.0720882	1.69213e-16	2.43743e-15	H1vsC1
ENSG00000215717	TMEM167B	950.386	0.685525	0.0867795	1.80824e-16	2.602e-15	H1vsC1
ENSG00000213983	AP1G2	575.549	-0.714201	0.0904712	1.86121e-16	2.67545e-15	H1vsC1
ENSG00000198795	ZNF521	1350.7	-1.4559	0.186198	1.93155e-16	2.77369e-15	H1vsC1
ENSG00000130589	HELZ2	3107.26	2.33607	0.30599	1.96405e-16	2.81744e-15	H1vsC1
ENSG00000169169	CPT1C	601.957	-0.919463	0.116097	1.98621e-16	2.84629e-15	H1vsC1
ENSG00000123146	ADGRE5	133.236	-1.39584	0.178101	2.14661e-16	3.07298e-15	H1vsC1
ENSG00000137285	TUBB2B	92.0055	1.80202	0.236365	2.17678e-16	3.11295e-15	H1vsC1
ENSG00000054267	ARID4B	1436.63	0.689731	0.0876161	2.24475e-16	3.20685e-15	H1vsC1
ENSG00000122068	FYTTD1	2188.29	0.626647	0.0795623	2.446e-16	3.49076e-15	H1vsC1
ENSG00000164867	NOS3	1224.51	-2.1072	0.278541	2.45346e-16	3.49781e-15	H1vsC1
ENSG00000260027	HOXB7	324.608	-0.921354	0.11675	2.49218e-16	3.54937e-15	H1vsC1
ENSG00000176438	SYNE3	395.95	-1.74082	0.228129	2.50823e-16	3.56858e-15	H1vsC1
ENSG00000171617	ENC1	1897.82	-1.01205	0.128123	2.60831e-16	3.70716e-15	H1vsC1
ENSG00000075945	KIFAP3	775.049	0.614476	0.0782626	3.10085e-16	4.4027e-15	H1vsC1
ENSG00000128917	DLL4	522.327	-1.68775	0.221244	3.11722e-16	4.42142e-15	H1vsC1
ENSG00000103888	CEMIP	449.469	3.32247	0.43189	3.22369e-16	4.56778e-15	H1vsC1
ENSG00000006607	FARP2	1258.28	0.842618	0.10751	3.35352e-16	4.74689e-15	H1vsC1
ENSG00000184867	ARMCX2	4131	1.38111	0.177393	3.41801e-16	4.83324e-15	H1vsC1
ENSG00000152192	POU4F1	52.2183	-1.67881	0.220312	3.44535e-16	4.86695e-15	H1vsC1
ENSG00000173621	LRFN4	577.061	-0.870993	0.11118	3.62147e-16	5.11054e-15	H1vsC1
ENSG00000082641	NFE2L1	13080.8	0.610731	0.0779732	3.65306e-16	5.14989e-15	H1vsC1
ENSG00000101000	PROCR	3643.85	-0.660456	0.084504	3.65829e-16	5.15202e-15	H1vsC1
ENSG00000144645	OSBPL10	399.337	-1.0341	0.131608	3.67186e-16	5.16591e-15	H1vsC1
ENSG00000152939	MARVELD2	185.954	-1.14032	0.145207	3.6863e-16	5.18097e-15	H1vsC1
ENSG00000096070	BRPF3	1955.31	0.542955	0.0690093	3.80876e-16	5.34768e-15	H1vsC1
ENSG00000135905	DOCK10	662.312	1.10063	0.140215	3.90092e-16	5.47154e-15	H1vsC1
ENSG00000164056	SPRY1	350.71	-1.35425	0.174256	4.21615e-16	5.90772e-15	H1vsC1
ENSG00000114993	RTKN	298.342	-1.01894	0.13002	4.28639e-16	6.00008e-15	H1vsC1
ENSG00000115392	FANCL	591.584	-0.707322	0.0908343	4.38133e-16	6.12681e-15	H1vsC1
ENSG00000171388	APLN	4344.63	-1.12534	0.143761	4.55904e-16	6.3689e-15	H1vsC1
ENSG00000026508	CD44	3589.86	1.21383	0.155549	4.88121e-16	6.81211e-15	H1vsC1
ENSG00000101109	STK4	1126.68	0.936731	0.119968	4.93589e-16	6.8815e-15	H1vsC1
ENSG00000224531	SMIM13	750.267	0.687773	0.0885031	5.02121e-16	6.99343e-15	H1vsC1
ENSG00000143390	RFX5	1504.7	0.583698	0.0748021	5.15241e-16	7.16897e-15	H1vsC1
ENSG00000073712	FERMT2	3861	0.796284	0.102455	5.2326e-16	7.27326e-15	H1vsC1
ENSG00000105287	PRKD2	2164.62	0.545916	0.0698303	5.58378e-16	7.75363e-15	H1vsC1
ENSG00000135473	PAN2	459.937	-0.972378	0.124726	5.67759e-16	7.87603e-15	H1vsC1
ENSG00000158315	RHBDL2	31.4677	2.38344	0.31759	5.80839e-16	8.04943e-15	H1vsC1
ENSG00000233608	TWIST2	79.8836	1.84299	0.246559	6.18838e-16	8.56748e-15	H1vsC1
ENSG00000165097	KDM1B	382.91	0.594578	0.0765549	6.56383e-16	9.07822e-15	H1vsC1
ENSG00000159579	RSPRY1	1864.75	0.665453	0.0859933	6.68489e-16	9.23646e-15	H1vsC1
ENSG00000123728	RAP2C	905.531	0.612072	0.0789336	6.76782e-16	9.34175e-15	H1vsC1
ENSG00000105186	ANKRD27	794.819	0.539135	0.0691368	6.79256e-16	9.36658e-15	H1vsC1
ENSG00000166450	PRTG	308.204	-0.994802	0.127951	6.85437e-16	9.44244e-15	H1vsC1
ENSG00000125089	SH3TC1	3984.82	0.803667	0.103946	7.2622e-16	9.99435e-15	H1vsC1
ENSG00000141569	TRIM65	668.733	-0.605678	0.0781923	7.39427e-16	1.0166e-14	H1vsC1
ENSG00000118276	B4GALT6	335.152	-0.912146	0.117737	7.67064e-16	1.05356e-14	H1vsC1
ENSG00000068784	SRBD1	196.656	-0.836132	0.108242	8.06914e-16	1.10719e-14	H1vsC1
ENSG00000181656	GPR88	18.2794	3.32562	0.439265	8.1722e-16	1.12023e-14	H1vsC1
ENSG00000138448	ITGAV	13331.7	1.15139	0.148568	8.19137e-16	1.12175e-14	H1vsC1
ENSG00000154642	C21orf91	224.034	0.876084	0.113377	8.46298e-16	1.1578e-14	H1vsC1
ENSG00000125746	EML2	326.214	-0.826513	0.10712	8.51305e-16	1.16351e-14	H1vsC1
ENSG00000153922	CHD1	1529.41	0.566552	0.0731114	8.59077e-16	1.17297e-14	H1vsC1
ENSG00000134247	PTGFRN	3792.88	0.69116	0.0897477	8.68718e-16	1.18497e-14	H1vsC1
ENSG00000148400	NOTCH1	4422.57	-0.706735	0.0918038	8.8035e-16	1.19966e-14	H1vsC1
ENSG00000077238	IL4R	4284.52	1.34848	0.17561	8.8681e-16	1.20728e-14	H1vsC1
ENSG00000112419	PHACTR2	2424.26	-0.915121	0.118449	9.11145e-16	1.23919e-14	H1vsC1
ENSG00000164751	PEX2	296.807	-0.9157	0.118545	9.21471e-16	1.25201e-14	H1vsC1
ENSG00000138604	GLCE	2647.62	-0.515102	0.0662603	9.55107e-16	1.29644e-14	H1vsC1
ENSG00000154978	VOPP1	2565.34	-0.466928	0.0598098	1.02053e-15	1.3839e-14	H1vsC1
ENSG00000169220	RGS14	83.9624	-1.41465	0.185734	1.11512e-15	1.51069e-14	H1vsC1
ENSG00000128656	CHN1	449.678	0.976417	0.126642	1.1167e-15	1.51136e-14	H1vsC1
ENSG00000163462	TRIM46	344.934	-0.691689	0.0902045	1.12512e-15	1.52127e-14	H1vsC1
ENSG00000096696	DSP	148.764	2.0882	0.283657	1.15052e-15	1.55409e-14	H1vsC1
ENSG00000165138	ANKS6	465.003	-0.86558	0.112649	1.16443e-15	1.57136e-14	H1vsC1
ENSG00000164823	OSGIN2	1252.93	0.900413	0.117113	1.19138e-15	1.60616e-14	H1vsC1
ENSG00000112715	VEGFA	1105.76	0.981826	0.127477	1.19501e-15	1.60794e-14	H1vsC1
ENSG00000100578	KIAA0586	408.239	-0.613084	0.0798122	1.19394e-15	1.60794e-14	H1vsC1
ENSG00000107719	PALD1	714.164	-0.997737	0.129559	1.22182e-15	1.64242e-14	H1vsC1
ENSG00000156026	MCU	1155.49	0.747284	0.0976736	1.2832e-15	1.72326e-14	H1vsC1
ENSG00000110911	SLC11A2	1879.22	1.05633	0.137404	1.39202e-15	1.8676e-14	H1vsC1
ENSG00000131634	TMEM204	394.367	-1.01041	0.131545	1.43891e-15	1.92864e-14	H1vsC1
ENSG00000101695	RNF125	33.5107	-2.44915	0.330947	1.44739e-15	1.93814e-14	H1vsC1
ENSG00000244754	N4BP2L2	2189.66	0.584787	0.0763003	1.53141e-15	2.04866e-14	H1vsC1
ENSG00000143321	HDGF	8974.1	0.958886	0.125091	1.54558e-15	2.06564e-14	H1vsC1
ENSG00000150048	CLEC1A	598.083	0.900673	0.117684	1.56357e-15	2.08766e-14	H1vsC1
ENSG00000143384	MCL1	7739.7	0.720656	0.0945325	1.57471e-15	2.09923e-14	H1vsC1
ENSG00000101849	TBL1X	1187.61	0.815513	0.106822	1.57525e-15	2.09923e-14	H1vsC1
ENSG00000158985	CDC42SE2	909.371	0.63118	0.0826786	1.63214e-15	2.17295e-14	H1vsC1
ENSG00000164171	ITGA2	3410.38	-0.974306	0.127235	1.67261e-15	2.22469e-14	H1vsC1
ENSG00000213859	KCTD11	336.974	0.945211	0.123536	1.69593e-15	2.25355e-14	H1vsC1
ENSG00000179240	GVQW3	104.481	-1.13338	0.148039	1.72757e-15	2.2934e-14	H1vsC1
ENSG00000196639	HRH1	670.071	1.08261	0.141349	1.73428e-15	2.30012e-14	H1vsC1
ENSG00000109452	INPP4B	192.385	-1.02131	0.133409	1.76593e-15	2.33986e-14	H1vsC1
ENSG00000137710	RDX	4489.45	0.649212	0.0853519	1.93591e-15	2.56264e-14	H1vsC1
ENSG00000136758	YME1L1	5205.75	0.644913	0.0847944	1.96531e-15	2.59908e-14	H1vsC1
ENSG00000151893	CACUL1	1417.79	0.448206	0.057908	1.97305e-15	2.60683e-14	H1vsC1
ENSG00000283154	SCHIP1	114.622	-1.13976	0.149333	2.05897e-15	2.71776e-14	H1vsC1
ENSG00000089775	ZBTB25	194.564	-0.81691	0.107529	2.10394e-15	2.77448e-14	H1vsC1
ENSG00000154556	SORBS2	814.704	-1.28506	0.16933	2.16483e-15	2.85207e-14	H1vsC1
ENSG00000080819	CPOX	383.904	-0.682503	0.0899891	2.17362e-15	2.86094e-14	H1vsC1
ENSG00000277462	ZNF670	136.707	1.07535	0.141052	2.27803e-15	2.99552e-14	H1vsC1
ENSG00000271503	CCL5	83.0371	7.01973	0.950457	2.28944e-15	3.00767e-14	H1vsC1
ENSG00000198945	L3MBTL3	1099.69	-0.453771	0.0588445	2.3759e-15	3.11537e-14	H1vsC1
ENSG00000159899	NPR2	490.655	-0.994702	0.130632	2.37433e-15	3.11537e-14	H1vsC1
ENSG00000173391	OLR1	15.9715	7.01107	0.950001	2.39123e-15	3.13251e-14	H1vsC1
ENSG00000119699	TGFB3	165.036	1.5267	0.204937	2.45824e-15	3.21726e-14	H1vsC1
ENSG00000162694	EXTL2	1493.02	0.846747	0.111724	2.53631e-15	3.31631e-14	H1vsC1
ENSG00000108587	GOSR1	1221.84	0.508327	0.0664071	2.54401e-15	3.32324e-14	H1vsC1
ENSG00000084733	RAB10	3045.71	0.725525	0.0959885	2.59948e-15	3.39251e-14	H1vsC1
ENSG00000183196	CHST6	52.11	1.64111	0.222677	2.72137e-15	3.54826e-14	H1vsC1
ENSG00000154188	ANGPT1	59.0051	-2.05921	0.284236	2.74882e-15	3.58069e-14	H1vsC1
ENSG00000100365	NCF4	18.6643	5.08654	0.691662	2.88695e-15	3.75709e-14	H1vsC1
ENSG00000062598	ELMO2	1076.2	0.541597	0.0711639	2.91321e-15	3.78771e-14	H1vsC1
ENSG00000100105	PATZ1	746.847	-0.594954	0.0785625	2.97612e-15	3.86589e-14	H1vsC1
ENSG00000166173	LARP6	247.831	1.0147	0.133806	3.05795e-15	3.96847e-14	H1vsC1
ENSG00000130940	CASZ1	223.457	1.30528	0.173414	3.27398e-15	4.24486e-14	H1vsC1
ENSG00000147065	MSN	31400.5	0.829486	0.109996	3.29544e-15	4.2687e-14	H1vsC1
ENSG00000127528	KLF2	338.218	-1.30982	0.174167	3.3907e-15	4.388e-14	H1vsC1
ENSG00000122873	CISD1	416.519	0.840836	0.111533	3.41057e-15	4.40961e-14	H1vsC1
ENSG00000196954	CASP4	1488.54	0.581656	0.0769353	3.4791e-15	4.49402e-14	H1vsC1
ENSG00000188112	C6orf132	141.523	1.54544	0.209235	3.64742e-15	4.70707e-14	H1vsC1
ENSG00000136169	SETDB2	168.34	-0.953386	0.126252	3.68183e-15	4.74707e-14	H1vsC1
ENSG00000179546	HTR1D	37.7073	-2.29286	0.316929	3.6935e-15	4.75769e-14	H1vsC1
ENSG00000149231	CCDC82	1246.37	0.770523	0.102527	3.71101e-15	4.77582e-14	H1vsC1
ENSG00000169744	LDB2	2120.54	-1.19675	0.158646	3.75455e-15	4.82737e-14	H1vsC1
ENSG00000198833	UBE2J1	2675.28	0.492525	0.0646769	3.8441e-15	4.93794e-14	H1vsC1
ENSG00000206560	ANKRD28	1043	-0.720602	0.0960313	3.94933e-15	5.06843e-14	H1vsC1
ENSG00000179348	GATA2	1242.26	-0.670819	0.0893539	3.98262e-15	5.10643e-14	H1vsC1
ENSG00000134030	CTIF	1028.32	-0.516116	0.0680609	4.21227e-15	5.3959e-14	H1vsC1
ENSG00000064687	ABCA7	193.967	-1.02982	0.136547	4.22732e-15	5.41019e-14	H1vsC1
ENSG00000162924	REL	317.957	0.814688	0.108559	4.25593e-15	5.44179e-14	H1vsC1
ENSG00000124191	TOX2	208.371	-1.03501	0.137289	4.33191e-15	5.53385e-14	H1vsC1
ENSG00000123685	BATF3	38.4412	2.34322	0.324745	4.62677e-15	5.90508e-14	H1vsC1
ENSG00000118495	PLAGL1	1096.19	-0.589061	0.0783531	4.65797e-15	5.93945e-14	H1vsC1
ENSG00000134905	CARS2	729.101	-0.451532	0.0592032	4.66417e-15	5.94189e-14	H1vsC1
ENSG00000158480	SPATA2	301.157	0.719215	0.0961822	4.82229e-15	6.1377e-14	H1vsC1
ENSG00000234745	HLA-B	15487.4	1.97844	0.27589	4.89467e-15	6.22412e-14	H1vsC1
ENSG00000167207	NOD2	33.7207	6.13656	0.840827	4.9928e-15	6.34309e-14	H1vsC1
ENSG00000188811	NHLRC3	373.014	-1.02487	0.136362	5.13907e-15	6.52296e-14	H1vsC1
ENSG00000168282	MGAT2	2097.05	0.612239	0.0817219	5.19714e-15	6.59064e-14	H1vsC1
ENSG00000064989	CALCRL	4639.64	-1.01309	0.134843	5.21001e-15	6.59492e-14	H1vsC1
ENSG00000125967	NECAB3	186.788	-1.00291	0.133503	5.20767e-15	6.59492e-14	H1vsC1
ENSG00000076053	RBM7	485.822	0.670025	0.0897043	5.33574e-15	6.74792e-14	H1vsC1
ENSG00000182575	NXPH3	53.4452	-2.85639	0.390957	5.42826e-15	6.85867e-14	H1vsC1
ENSG00000149218	ENDOD1	817.882	-1.4752	0.200248	5.73295e-15	7.23707e-14	H1vsC1
ENSG00000121764	HCRTR1	44.933	-2.36107	0.328734	6.08489e-15	7.67437e-14	H1vsC1
ENSG00000168785	TSPAN5	1415.91	-1.10074	0.146994	6.33244e-15	7.97933e-14	H1vsC1
ENSG00000065609	SNAP91	66.531	-1.97561	0.276842	6.34199e-15	7.98412e-14	H1vsC1
ENSG00000105971	CAV2	4035.04	0.777477	0.104493	6.59619e-15	8.29662e-14	H1vsC1
ENSG00000181191	PJA1	493.026	0.844319	0.113391	6.93331e-15	8.71275e-14	H1vsC1
ENSG00000139793	MBNL2	2360.05	0.912513	0.122335	7.00159e-15	8.7906e-14	H1vsC1
ENSG00000160588	MPZL3	255.985	-0.968461	0.129723	7.17382e-15	8.9987e-14	H1vsC1
ENSG00000261884		49.8049	1.52433	0.20868	7.35079e-15	9.21237e-14	H1vsC1
ENSG00000108651	UTP6	1144.5	0.532997	0.0710976	7.36307e-15	9.21944e-14	H1vsC1
ENSG00000243244	STON1	377.902	-1.27961	0.172248	7.38381e-15	9.22877e-14	H1vsC1
ENSG00000163513	TGFBR2	16828.2	0.737651	0.0993906	7.38355e-15	9.22877e-14	H1vsC1
ENSG00000080371	RAB21	1086.91	0.511831	0.0681599	7.63851e-15	9.53853e-14	H1vsC1
ENSG00000108576	SLC6A4	25.5812	2.82943	0.390015	7.6747e-15	9.5751e-14	H1vsC1
ENSG00000162458	FBLIM1	7921.71	-0.715314	0.0964697	7.76043e-15	9.67337e-14	H1vsC1
ENSG00000189007	ADAT2	372.622	-0.768455	0.10362	7.85796e-15	9.78615e-14	H1vsC1
ENSG00000184986	TMEM121	32.9935	-2.12175	0.298796	8.06201e-15	1.00313e-13	H1vsC1
ENSG00000147459	DOCK5	269.486	-0.929416	0.124871	8.09791e-15	1.00669e-13	H1vsC1
ENSG00000121210	TMEM131L	464.74	-0.614904	0.0827599	8.2376e-15	1.02314e-13	H1vsC1
ENSG00000109332	UBE2D3	5631.66	0.544356	0.0728919	8.56997e-15	1.06347e-13	H1vsC1
ENSG00000125952	MAX	1804.12	0.582942	0.0783382	8.59074e-15	1.0651e-13	H1vsC1
ENSG00000107485	GATA3	649.001	-1.1454	0.154079	9.2125e-15	1.14117e-13	H1vsC1
ENSG00000127948	POR	1192.32	0.716244	0.0969065	9.28516e-15	1.14914e-13	H1vsC1
ENSG00000169515	CCDC8	38.7189	-1.65075	0.22932	9.34891e-15	1.156e-13	H1vsC1
ENSG00000144306	SCRN3	305.266	-0.721527	0.0976908	9.65427e-15	1.1927e-13	H1vsC1
ENSG00000155846	PPARGC1B	64.4759	-1.51214	0.207909	9.78853e-15	1.20821e-13	H1vsC1
ENSG00000001617	SEMA3F	3329.72	-0.886892	0.119766	1.00873e-14	1.24398e-13	H1vsC1
ENSG00000115825	PRKD3	1999.95	0.430501	0.0571446	1.10659e-14	1.36345e-13	H1vsC1
ENSG00000106714	CNTNAP3	1282.83	-1.24278	0.16828	1.12265e-14	1.38201e-13	H1vsC1
ENSG00000160050	CCDC28B	252.17	0.701316	0.0953536	1.22527e-14	1.50701e-13	H1vsC1
ENSG00000103335	PIEZO1	15142.3	0.60795	0.0823971	1.24775e-14	1.5333e-13	H1vsC1
ENSG00000119138	KLF9	927.364	0.554029	0.0747891	1.28025e-14	1.57184e-13	H1vsC1
ENSG00000023287	RB1CC1	1195.89	0.459348	0.0614073	1.36068e-14	1.66911e-13	H1vsC1
ENSG00000073614	KDM5A	1648.35	0.416168	0.0553568	1.37361e-14	1.68349e-13	H1vsC1
ENSG00000112972	HMGCS1	2039.22	0.749877	0.102192	1.39274e-14	1.70296e-13	H1vsC1
ENSG00000013392	RWDD2A	271.299	0.744284	0.101433	1.3908e-14	1.70296e-13	H1vsC1
ENSG00000187479	C11orf96	154.326	3.17471	0.441463	1.39317e-14	1.70296e-13	H1vsC1
ENSG00000019102	VSIG2	136.252	-1.5264	0.211753	1.47925e-14	1.80658e-13	H1vsC1
ENSG00000168264	IRF2BP2	2217.04	-0.507748	0.0683953	1.5033e-14	1.83434e-13	H1vsC1
ENSG00000140105	WARS1	14011.3	1.20544	0.163919	1.53106e-14	1.86658e-13	H1vsC1
ENSG00000154743	TSEN2	199.128	-0.857862	0.116838	1.53945e-14	1.87516e-13	H1vsC1
ENSG00000215301	DDX3X	9339.59	0.472461	0.063422	1.57072e-14	1.91158e-13	H1vsC1
ENSG00000139531	SUOX	629.25	-0.72148	0.0986106	1.62247e-14	1.97282e-13	H1vsC1
ENSG00000105926	PALS2	303.607	-0.641719	0.0875645	1.63283e-14	1.98368e-13	H1vsC1
ENSG00000179361	ARID3B	386.248	0.921332	0.125479	1.69398e-14	2.05618e-13	H1vsC1
ENSG00000110237	ARHGEF17	2240.45	-1.14588	0.155913	1.7237e-14	2.09042e-13	H1vsC1
ENSG00000140521	POLG	2251.46	0.696759	0.0953225	1.7253e-14	2.09054e-13	H1vsC1
ENSG00000102401	ARMCX3	3483.87	0.97565	0.132784	1.74206e-14	2.109e-13	H1vsC1
ENSG00000119321	FKBP15	1201.44	0.416559	0.0556494	1.75545e-14	2.12336e-13	H1vsC1
ENSG00000050344	NFE2L3	2565.44	1.29211	0.176874	1.78397e-14	2.15599e-13	H1vsC1
ENSG00000164187	LMBRD2	267.111	-0.787775	0.107788	1.78993e-14	2.1613e-13	H1vsC1
ENSG00000151012	SLC7A11	9141.33	2.42534	0.34426	1.83079e-14	2.20871e-13	H1vsC1
ENSG00000188786	MTF1	730.117	0.767418	0.105113	1.85706e-14	2.23847e-13	H1vsC1
ENSG00000076351	SLC46A1	106.238	-1.03471	0.140911	1.87801e-14	2.26175e-13	H1vsC1
ENSG00000138279	ANXA7	1891.48	0.613216	0.0837648	1.88592e-14	2.26932e-13	H1vsC1
ENSG00000103187	COTL1	5546.49	1.02328	0.139582	2.04168e-14	2.45462e-13	H1vsC1
ENSG00000136213	CHST12	462.466	-0.792708	0.108803	2.13265e-14	2.56176e-13	H1vsC1
ENSG00000128602	SMO	479.437	-0.683045	0.0938907	2.25991e-14	2.71228e-13	H1vsC1
ENSG00000138399	FASTKD1	315.585	-0.707914	0.0973771	2.30185e-14	2.76023e-13	H1vsC1
ENSG00000111962	UST	42.2299	1.52888	0.213966	2.3148e-14	2.77336e-13	H1vsC1
ENSG00000171992	SYNPO	8353.76	0.752485	0.103532	2.34184e-14	2.80335e-13	H1vsC1
ENSG00000157106	SMG1	5041.17	0.502154	0.0681564	2.37927e-14	2.8457e-13	H1vsC1
ENSG00000175283	DOLK	545.667	-0.534723	0.072888	2.45072e-14	2.92863e-13	H1vsC1
ENSG00000066027	PPP2R5A	631.692	-0.909803	0.124889	2.54936e-14	3.04389e-13	H1vsC1
ENSG00000137960	GIPC2	484.417	-1.05166	0.144046	2.57157e-14	3.06777e-13	H1vsC1
ENSG00000198087	CD2AP	1520.5	0.60268	0.0827606	2.61199e-14	3.11332e-13	H1vsC1
ENSG00000066629	EML1	966.336	-0.869192	0.119538	2.64801e-14	3.15354e-13	H1vsC1
ENSG00000166484	MAPK7	868.783	0.520735	0.0709882	2.68468e-14	3.19447e-13	H1vsC1
ENSG00000169299	PGM2	1447.69	0.717746	0.0990449	2.72318e-14	3.23751e-13	H1vsC1
ENSG00000160712	IL6R	161.334	-1.2137	0.166967	2.811e-14	3.33905e-13	H1vsC1
ENSG00000143850	PLEKHA6	162.323	-1.14556	0.157301	2.82138e-14	3.34852e-13	H1vsC1
ENSG00000010327	STAB1	14360.8	-0.411881	0.0555697	3.15841e-14	3.74532e-13	H1vsC1
ENSG00000121281	ADCY7	237.401	-0.919751	0.126775	3.21943e-14	3.81442e-13	H1vsC1
ENSG00000152778	IFIT5	650.883	1.55047	0.218808	3.23983e-14	3.83532e-13	H1vsC1
ENSG00000130813	SHFL	1323.28	1.41794	0.198005	3.29454e-14	3.89676e-13	H1vsC1
ENSG00000006459	KDM7A	808.056	1.214	0.167683	3.47869e-14	4.11107e-13	H1vsC1
ENSG00000162415	ZSWIM5	133.018	-1.2864	0.178487	3.70916e-14	4.37971e-13	H1vsC1
ENSG00000120963	ZNF706	1294.72	0.457163	0.0622139	3.74299e-14	4.4159e-13	H1vsC1
ENSG00000119280	C1orf198	850.306	0.579817	0.0800328	3.80236e-14	4.48214e-13	H1vsC1
ENSG00000166908	PIP4K2C	404.065	-0.764714	0.106164	3.8088e-14	4.48591e-13	H1vsC1
ENSG00000164308	ERAP2	1409.98	1.29819	0.180411	3.89953e-14	4.58889e-13	H1vsC1
ENSG00000136854	STXBP1	831.021	-0.697715	0.096934	3.93665e-14	4.62865e-13	H1vsC1
ENSG00000197780	TAF13	872.834	0.686911	0.0955519	4.24435e-14	4.98621e-13	H1vsC1
ENSG00000166387	PPFIBP2	34.015	-2.26369	0.328632	4.25329e-14	4.99249e-13	H1vsC1
ENSG00000196814	MVB12B	401.535	-1.1745	0.162672	4.29391e-14	5.03592e-13	H1vsC1
ENSG00000169554	ZEB2	1327.81	0.753052	0.104809	4.31493e-14	5.0563e-13	H1vsC1
ENSG00000203485	INF2	2929.94	0.601609	0.0833936	4.34235e-14	5.08414e-13	H1vsC1
ENSG00000162817	C1orf115	1059.73	0.736788	0.10259	4.38702e-14	5.13211e-13	H1vsC1
ENSG00000105088	OLFM2	300.562	2.73023	0.3907	4.50429e-14	5.26486e-13	H1vsC1
ENSG00000110675	ELMOD1	78.8108	-1.77746	0.257	4.58372e-14	5.3532e-13	H1vsC1
ENSG00000090975	PITPNM2	530.984	-0.647496	0.090105	4.62823e-14	5.40064e-13	H1vsC1
ENSG00000101134	DOK5	271.792	1.51372	0.214504	4.68098e-14	5.4576e-13	H1vsC1
ENSG00000123130	ACOT9	1624.05	0.581796	0.0806383	4.69692e-14	5.4716e-13	H1vsC1
ENSG00000141448	GATA6	656.326	0.832329	0.115923	4.8798e-14	5.67988e-13	H1vsC1
ENSG00000147475	ERLIN2	930.383	-0.473169	0.0648501	4.93284e-14	5.73681e-13	H1vsC1
ENSG00000172939	OXSR1	1626.36	0.5069	0.0697986	5.05808e-14	5.87753e-13	H1vsC1
ENSG00000116667	C1orf21	316.254	-1.22631	0.170763	5.18638e-14	6.02158e-13	H1vsC1
ENSG00000197077	KIAA1671	2076.83	-0.844307	0.117766	5.36824e-14	6.22752e-13	H1vsC1
ENSG00000144837	PLA1A	68.5281	1.86311	0.271606	5.50501e-14	6.38085e-13	H1vsC1
ENSG00000128872	TMOD2	305.587	-1.20182	0.167426	5.56082e-14	6.44017e-13	H1vsC1
ENSG00000101445	PPP1R16B	2621.78	-1.17172	0.16312	5.62876e-14	6.51341e-13	H1vsC1
ENSG00000140548	ZNF710	774.312	0.477391	0.0656263	5.64048e-14	6.52154e-13	H1vsC1
ENSG00000059378	PARP12	2335	0.779958	0.109144	5.84733e-14	6.75508e-13	H1vsC1
ENSG00000182022	CHST15	820.056	-1.31879	0.185071	6.06264e-14	6.99799e-13	H1vsC1
ENSG00000163121	NEURL3	32.2113	4.85655	0.701442	6.10203e-14	7.0376e-13	H1vsC1
ENSG00000100060	MFNG	3573.7	-0.559511	0.0777761	6.12062e-14	7.05318e-13	H1vsC1
ENSG00000119943	PYROXD2	153.133	-1.09996	0.153235	6.2335e-14	7.17731e-13	H1vsC1
ENSG00000160439	RDH13	159.302	-0.880932	0.123113	6.27279e-14	7.21657e-13	H1vsC1
ENSG00000131725	WDR44	754.473	0.552236	0.0767535	6.31643e-14	7.26075e-13	H1vsC1
ENSG00000133030	MPRIP	5757.73	0.407583	0.0556571	6.32276e-14	7.26202e-13	H1vsC1
ENSG00000174943	KCTD13	541.565	0.734992	0.103117	6.50434e-14	7.4644e-13	H1vsC1
ENSG00000161682	FAM171A2	296.57	-1.4761	0.209923	6.57722e-14	7.54181e-13	H1vsC1
ENSG00000149582	TMEM25	400.862	-1.06805	0.14897	6.69367e-14	7.66901e-13	H1vsC1
ENSG00000117298	ECE1	28708.1	0.615298	0.0860987	6.78271e-14	7.76401e-13	H1vsC1
ENSG00000172817	CYP7B1	18.6043	6.01208	0.867436	6.78778e-14	7.76401e-13	H1vsC1
ENSG00000126003	PLAGL2	972.416	0.584046	0.0815543	6.88268e-14	7.86608e-13	H1vsC1
ENSG00000171488	LRRC8C	1899.67	-0.524085	0.0727336	6.89109e-14	7.86922e-13	H1vsC1
ENSG00000162980	ARL5A	484.771	-0.705523	0.0991625	7.17985e-14	8.1855e-13	H1vsC1
ENSG00000108395	TRIM37	1540.06	0.625972	0.0877454	7.17512e-14	8.1855e-13	H1vsC1
ENSG00000146243	IRAK1BP1	79.3884	-1.09715	0.153302	7.28655e-14	8.29352e-13	H1vsC1
ENSG00000070882	OSBPL3	1264.73	0.756303	0.106323	7.28543e-14	8.29352e-13	H1vsC1
ENSG00000124406	ATP8A1	342.298	-0.814198	0.114367	7.39718e-14	8.41255e-13	H1vsC1
ENSG00000117155	SSX2IP	136.669	-0.864833	0.121368	7.58991e-14	8.62467e-13	H1vsC1
ENSG00000130382	MLLT1	2833.48	-0.387851	0.0530246	7.64352e-14	8.67849e-13	H1vsC1
ENSG00000160191	PDE9A	33.5498	2.12321	0.31293	7.67058e-14	8.70209e-13	H1vsC1
ENSG00000105879	CBLL1	773.616	0.574437	0.0803413	7.8284e-14	8.87389e-13	H1vsC1
ENSG00000181744	DIPK2A	569.005	-0.957388	0.134113	7.85157e-14	8.88815e-13	H1vsC1
ENSG00000124222	STX16	1709.11	-0.462323	0.0638245	7.85378e-14	8.88815e-13	H1vsC1
ENSG00000166579	NDEL1	1895.86	0.799869	0.112544	7.92161e-14	8.95761e-13	H1vsC1
ENSG00000166073	GPR176	1997.57	0.97766	0.137007	8.1824e-14	9.24498e-13	H1vsC1
ENSG00000139625	MAP3K12	781.837	-1.05006	0.147072	8.28723e-14	9.35581e-13	H1vsC1
ENSG00000176095	IP6K1	2164.26	0.353869	0.0482857	8.40547e-14	9.48159e-13	H1vsC1
ENSG00000089050	RBBP9	646.061	0.473375	0.0655397	8.49051e-14	9.56974e-13	H1vsC1
ENSG00000146463	ZMYM4	2462.22	0.446873	0.0616777	8.63361e-14	9.72314e-13	H1vsC1
ENSG00000163661	PTX3	16370.1	1.95713	0.289046	8.84796e-14	9.95647e-13	H1vsC1
ENSG00000047648	ARHGAP6	119.834	1.36544	0.193692	8.94268e-14	1.00549e-12	H1vsC1
ENSG00000139405	RITA1	356.583	-0.594417	0.0834993	8.9789e-14	1.00793e-12	H1vsC1
ENSG00000196468	FGF16	62.4297	-1.599	0.231273	8.97334e-14	1.00793e-12	H1vsC1
ENSG00000064999	ANKS1A	1253.95	-1.11558	0.156643	9.27328e-14	1.04014e-12	H1vsC1
ENSG00000101421	CHMP4B	1853.43	0.899378	0.126612	9.37912e-14	1.05116e-12	H1vsC1
ENSG00000008083	JARID2	269.928	-0.783017	0.110579	9.38779e-14	1.05128e-12	H1vsC1
ENSG00000198420	TCAF1	652.045	-0.674651	0.0952934	9.54166e-14	1.06765e-12	H1vsC1
ENSG00000169126	ODAD2	79.5463	-1.35407	0.192287	9.8227e-14	1.09821e-12	H1vsC1
ENSG00000136193	SCRN1	3897.83	-0.469401	0.0651449	9.90506e-14	1.10653e-12	H1vsC1
ENSG00000143643	TTC13	375.047	-0.783264	0.110752	1.00081e-13	1.11714e-12	H1vsC1
ENSG00000152782	PANK1	85.148	-1.04553	0.147069	1.03119e-13	1.15013e-12	H1vsC1
ENSG00000085871	MGST2	394.398	-0.765193	0.108353	1.06012e-13	1.18145e-12	H1vsC1
ENSG00000185722	ANKFY1	2280.68	0.415693	0.0573742	1.067e-13	1.18817e-12	H1vsC1
ENSG00000034713	GABARAPL2	1310.1	0.639175	0.0903738	1.07919e-13	1.20077e-12	H1vsC1
ENSG00000163686	ABHD6	148.931	-1.70671	0.250027	1.09178e-13	1.21381e-12	H1vsC1
ENSG00000152760	DYNLT5	92.0544	-1.05391	0.148459	1.11003e-13	1.23311e-12	H1vsC1
ENSG00000141424	SLC39A6	688.402	1.09865	0.154794	1.11323e-13	1.23568e-12	H1vsC1
ENSG00000181104	F2R	12064.6	-0.633213	0.0896124	1.14908e-13	1.27445e-12	H1vsC1
ENSG00000166398	GARRE1	1742.54	-0.676023	0.0958906	1.18059e-13	1.30836e-12	H1vsC1
ENSG00000175711	B3GNTL1	140.144	-0.858619	0.121596	1.19439e-13	1.32259e-12	H1vsC1
ENSG00000177990	DPY19L2	81.3074	-1.29601	0.184137	1.21228e-13	1.34133e-12	H1vsC1
ENSG00000188215	DCUN1D3	895.708	0.836806	0.118668	1.23897e-13	1.36978e-12	H1vsC1
ENSG00000276045	ORAI1	481.713	-0.76017	0.107997	1.24831e-13	1.379e-12	H1vsC1
ENSG00000106012	IQCE	436.336	-0.739681	0.105141	1.26975e-13	1.40157e-12	H1vsC1
ENSG00000120875	DUSP4	786.145	-1.01173	0.142983	1.28977e-13	1.42254e-12	H1vsC1
ENSG00000128594	LRRC4	126.185	-1.3515	0.193086	1.33841e-13	1.47501e-12	H1vsC1
ENSG00000111540	RAB5B	3437.42	0.606663	0.0859682	1.34057e-13	1.47623e-12	H1vsC1
ENSG00000150967	ABCB9	290.243	-0.694713	0.0988715	1.36883e-13	1.50614e-12	H1vsC1
ENSG00000148572	NRBF2	378.229	0.608791	0.0863337	1.38111e-13	1.51846e-12	H1vsC1
ENSG00000168610	STAT3	5145.28	0.721483	0.102813	1.44024e-13	1.58221e-12	H1vsC1
ENSG00000106052	TAX1BP1	2348.95	0.536297	0.0756283	1.47371e-13	1.6177e-12	H1vsC1
ENSG00000114859	CLCN2	113.158	-0.972466	0.1379	1.48236e-13	1.62591e-12	H1vsC1
ENSG00000085721	RRN3	1239.22	0.665848	0.0948636	1.49819e-13	1.64198e-12	H1vsC1
ENSG00000160293	VAV2	1285.91	0.569811	0.0806713	1.50161e-13	1.64443e-12	H1vsC1
ENSG00000104613	INTS10	762.881	-0.456348	0.0637626	1.54551e-13	1.69117e-12	H1vsC1
ENSG00000162889	MAPKAPK2	2527.38	0.771248	0.110047	1.56411e-13	1.71018e-12	H1vsC1
ENSG00000186891	TNFRSF18	25.7607	4.93693	0.727304	1.57853e-13	1.72459e-12	H1vsC1
ENSG00000160796	NBEAL2	2422.95	-0.71938	0.102705	1.58269e-13	1.72777e-12	H1vsC1
ENSG00000116698	SMG7	2751.06	0.525991	0.0742028	1.59867e-13	1.74384e-12	H1vsC1
ENSG00000143164	DCAF6	958.196	0.447257	0.0624985	1.654e-13	1.80278e-12	H1vsC1
ENSG00000120686	UFM1	1663.21	0.748636	0.107018	1.69127e-13	1.84196e-12	H1vsC1
ENSG00000185246	PRPF39	1020.01	0.563856	0.0800025	1.72906e-13	1.88164e-12	H1vsC1
ENSG00000013375	PGM3	1916.62	0.818908	0.117036	1.78372e-13	1.93961e-12	H1vsC1
ENSG00000072071	ADGRL1	379.527	-1.07593	0.153068	1.82207e-13	1.97976e-12	H1vsC1
ENSG00000157551	KCNJ15	22.0818	-2.68457	0.396543	1.87958e-13	2.04064e-12	H1vsC1
ENSG00000198604	BAZ1A	2149.76	0.85187	0.121892	1.98093e-13	2.149e-12	H1vsC1
ENSG00000108039	XPNPEP1	2121.28	0.417706	0.058368	2.01949e-13	2.18912e-12	H1vsC1
ENSG00000170145	SIK2	1091.31	0.846413	0.121204	2.04137e-13	2.21111e-12	H1vsC1
ENSG00000148082	SHC3	78.7618	-1.36845	0.19751	2.0761e-13	2.24698e-12	H1vsC1
ENSG00000112079	STK38	1199	0.380719	0.0529967	2.09454e-13	2.26341e-12	H1vsC1
ENSG00000086758	HUWE1	9598.84	0.387638	0.0540036	2.09426e-13	2.26341e-12	H1vsC1
ENSG00000125247	TMTC4	536.906	-0.699104	0.100368	2.10884e-13	2.27709e-12	H1vsC1
ENSG00000134324	LPIN1	1685.17	0.495011	0.0699561	2.13576e-13	2.30437e-12	H1vsC1
ENSG00000136147	PHF11	442.538	0.89012	0.127513	2.21698e-13	2.39013e-12	H1vsC1
ENSG00000080709	KCNN2	44.3529	2.26334	0.340502	2.24462e-13	2.41806e-12	H1vsC1
ENSG00000071246	VASH1	3651.49	-1.36216	0.196903	2.28563e-13	2.46033e-12	H1vsC1
ENSG00000115008	IL1A	118.92	3.46101	0.510729	2.28792e-13	2.46071e-12	H1vsC1
ENSG00000069869	NEDD4	1552.55	0.463048	0.06525	2.28952e-13	2.46071e-12	H1vsC1
ENSG00000127191	TRAF2	433.727	0.952199	0.136276	2.2934e-13	2.46297e-12	H1vsC1
ENSG00000109193	SULT1E1	507.102	-1.12455	0.160841	2.31841e-13	2.4879e-12	H1vsC1
ENSG00000172943	PHF8	1212.06	0.475511	0.0671631	2.36891e-13	2.54013e-12	H1vsC1
ENSG00000196588	MRTFA	1073.72	0.571262	0.0816434	2.4013e-13	2.57288e-12	H1vsC1
ENSG00000111647	BLTP3B	496.09	0.520981	0.0740722	2.45389e-13	2.6272e-12	H1vsC1
ENSG00000154122	ANKH	419.325	-0.658284	0.0947145	2.48328e-13	2.65662e-12	H1vsC1
ENSG00000145506	NKD2	15.1799	3.08453	0.455501	2.53048e-13	2.70502e-12	H1vsC1
ENSG00000163877	SNIP1	461.343	0.476344	0.0673833	2.5458e-13	2.7193e-12	H1vsC1
ENSG00000170365	SMAD1	1880.71	0.641208	0.092239	2.55566e-13	2.72774e-12	H1vsC1
ENSG00000142082	SIRT3	344.117	-0.549253	0.0785763	2.83268e-13	3.02109e-12	H1vsC1
ENSG00000129055	ANAPC13	674.912	-0.521583	0.0743879	2.85718e-13	3.04488e-12	H1vsC1
ENSG00000136869	TLR4	2012.04	-0.723149	0.104518	2.90149e-13	3.08973e-12	H1vsC1
ENSG00000151458	ANKRD50	2888.91	-0.544586	0.0779136	2.9169e-13	3.10376e-12	H1vsC1
ENSG00000205683	DPF3	180.919	0.861296	0.124198	2.93449e-13	3.12009e-12	H1vsC1
ENSG00000163040	CCDC74A	60.2289	-1.45486	0.213103	3.01577e-13	3.20405e-12	H1vsC1
ENSG00000183741	CBX6	1751.04	-0.627269	0.090477	3.0338e-13	3.22075e-12	H1vsC1
ENSG00000164548	TRA2A	2750.74	0.509786	0.0726856	3.03724e-13	3.22194e-12	H1vsC1
ENSG00000131019	ULBP3	160.441	-0.874866	0.126252	3.1067e-13	3.2931e-12	H1vsC1
ENSG00000059145	UNKL	688.41	0.474366	0.0673506	3.10992e-13	3.294e-12	H1vsC1
ENSG00000206538	VGLL3	245.533	-0.960984	0.138421	3.17082e-13	3.35594e-12	H1vsC1
ENSG00000189337	KAZN	161.82	-1.58827	0.2357	3.17818e-13	3.36118e-12	H1vsC1
ENSG00000000460	FIRRM	268.052	0.750477	0.108708	3.243e-13	3.42712e-12	H1vsC1
ENSG00000065882	TBC1D1	1834.13	0.680789	0.0985657	3.25142e-13	3.4334e-12	H1vsC1
ENSG00000157554	ERG	4520.91	-0.463706	0.0658141	3.28742e-13	3.46877e-12	H1vsC1
ENSG00000033178	UBA6	1723.96	0.458506	0.0650444	3.32449e-13	3.50523e-12	H1vsC1
ENSG00000135723	FHOD1	1404.32	-0.686935	0.0995682	3.4105e-13	3.59319e-12	H1vsC1
ENSG00000136536	MARCHF7	2077.24	0.437104	0.0618947	3.50859e-13	3.69372e-12	H1vsC1
ENSG00000197608	ZNF841	597.921	0.935231	0.135342	3.86009e-13	4.0607e-12	H1vsC1
ENSG00000113811	SELENOK	414.237	0.675816	0.0981812	3.86625e-13	4.0641e-12	H1vsC1
ENSG00000095370	SH2D3C	1316.16	-0.80512	0.116962	3.90178e-13	4.09835e-12	H1vsC1
ENSG00000125901	MRPS26	251.796	-0.814432	0.118329	3.96815e-13	4.16491e-12	H1vsC1
ENSG00000156052	GNAQ	2094.69	-0.618346	0.089637	3.98671e-13	4.18122e-12	H1vsC1
ENSG00000131435	PDLIM4	1676.55	0.845647	0.122852	4.11265e-13	4.31006e-12	H1vsC1
ENSG00000196850	PPTC7	987.505	0.750791	0.109292	4.11705e-13	4.31141e-12	H1vsC1
ENSG00000151746	BICD1	427.78	-0.715878	0.104219	4.12907e-13	4.32074e-12	H1vsC1
ENSG00000187189	TSPYL4	1514.59	-0.526329	0.0756972	4.21442e-13	4.40673e-12	H1vsC1
ENSG00000077097	TOP2B	3159.59	0.316015	0.0443488	4.54493e-13	4.74875e-12	H1vsC1
ENSG00000168661	ZNF30	68.6841	-1.53028	0.227766	4.63964e-13	4.84406e-12	H1vsC1
ENSG00000185477	GPRIN3	58.9401	-1.7357	0.263008	4.71813e-13	4.92231e-12	H1vsC1
ENSG00000171853	TRAPPC12	604.414	-0.62188	0.0905363	4.85067e-13	5.05679e-12	H1vsC1
ENSG00000166548	TK2	398.648	-0.826824	0.120688	5.03154e-13	5.24141e-12	H1vsC1
ENSG00000170291	ELP5	908.602	0.644328	0.0940043	5.04301e-13	5.24942e-12	H1vsC1
ENSG00000173517	PEAK1	4165.27	0.926043	0.134804	5.06066e-13	5.26385e-12	H1vsC1
ENSG00000185522	LMNTD2	69.3883	-1.22686	0.179079	5.32623e-13	5.53593e-12	H1vsC1
ENSG00000112137	PHACTR1	258.029	0.983082	0.143101	5.36411e-13	5.57113e-12	H1vsC1
ENSG00000010017	RANBP9	1017.11	0.42893	0.0612404	5.621e-13	5.83357e-12	H1vsC1
ENSG00000123562	MORF4L2	5462.54	0.50507	0.0729026	5.75708e-13	5.97033e-12	H1vsC1
ENSG00000177721	ANXA2R	68.7703	-1.3141	0.193245	6.03413e-13	6.25298e-12	H1vsC1
ENSG00000165156	ZHX1	499.542	-0.506097	0.0731412	6.07564e-13	6.2913e-12	H1vsC1
ENSG00000166822	TMEM170A	613.921	0.684065	0.100353	6.10333e-13	6.31527e-12	H1vsC1
ENSG00000169604	ANTXR1	283.038	-1.12526	0.164235	6.13825e-13	6.34667e-12	H1vsC1
ENSG00000178175	ZNF366	63.3546	-1.65668	0.250959	6.16037e-13	6.3648e-12	H1vsC1
ENSG00000165792	METTL17	710.627	-0.564962	0.0822559	6.17201e-13	6.37209e-12	H1vsC1
ENSG00000114790	ARHGEF26	43.8415	-1.7405	0.265495	6.24407e-13	6.44169e-12	H1vsC1
ENSG00000093183	SEC22C	1879.41	0.614916	0.0899899	6.37664e-13	6.57357e-12	H1vsC1
ENSG00000197183	NOL4L	2723.84	-0.653622	0.0958751	6.38621e-13	6.57855e-12	H1vsC1
ENSG00000179588	ZFPM1	105.209	-1.15855	0.169394	6.45266e-13	6.64207e-12	H1vsC1
ENSG00000177191	B3GNT8	87.6559	-1.22515	0.17967	6.66123e-13	6.8517e-12	H1vsC1
ENSG00000198889	DCAF12L1	319.639	-0.889133	0.130327	6.67971e-13	6.86562e-12	H1vsC1
ENSG00000185340	GAS2L1	1026.88	-1.03819	0.151765	6.75826e-13	6.94121e-12	H1vsC1
ENSG00000100226	GTPBP1	1909.23	0.74393	0.109447	6.8039e-13	6.98293e-12	H1vsC1
ENSG00000147883	CDKN2B	230.178	1.4443	0.215287	7.07237e-13	7.2531e-12	H1vsC1
ENSG00000122694	GLIPR2	512.648	0.659108	0.0969149	7.08531e-13	7.261e-12	H1vsC1
ENSG00000082014	SMARCD3	118.866	-1.48812	0.222756	7.16757e-13	7.33989e-12	H1vsC1
ENSG00000121310	ECHDC2	940.081	-0.576906	0.0844442	7.52058e-13	7.6957e-12	H1vsC1
ENSG00000182197	EXT1	5892.39	1.1799	0.173245	7.63879e-13	7.81092e-12	H1vsC1
ENSG00000157617	C2CD2	1231.78	0.534377	0.0779135	7.82277e-13	7.99315e-12	H1vsC1
ENSG00000157193	LRP8	711.36	-0.769496	0.1136	8.09662e-13	8.26689e-12	H1vsC1
ENSG00000178718	RPP25	300.586	-1.07372	0.157581	8.15116e-13	8.31646e-12	H1vsC1
ENSG00000141551	CSNK1D	4086.82	0.360485	0.0514094	8.16298e-13	8.3224e-12	H1vsC1
ENSG00000128272	ATF4	5324.21	0.371433	0.0531024	8.67389e-13	8.8368e-12	H1vsC1
ENSG00000007545	CRAMP1	706.934	0.477493	0.0692737	8.86691e-13	9.02682e-12	H1vsC1
ENSG00000125434	SLC25A35	201.35	-0.845069	0.124823	9.00279e-13	9.15845e-12	H1vsC1
ENSG00000139725	RHOF	331.5	0.763063	0.112943	9.10344e-13	9.25405e-12	H1vsC1
ENSG00000165006	UBAP1	1200.3	0.372893	0.0533818	9.18454e-13	9.32967e-12	H1vsC1
ENSG00000111450	STX2	976.406	0.388637	0.055762	9.34124e-13	9.4819e-12	H1vsC1
ENSG00000124789	NUP153	1951.8	0.59873	0.0882459	9.48985e-13	9.62571e-12	H1vsC1
ENSG00000008294	SPAG9	3572.89	0.516973	0.0755555	9.75002e-13	9.88239e-12	H1vsC1
ENSG00000267534	S1PR2	62.7625	1.59084	0.242171	9.9262e-13	1.00536e-11	H1vsC1
ENSG00000112062	MAPK14	1563.5	-0.428786	0.0619672	1.02466e-12	1.03706e-11	H1vsC1
ENSG00000137875	BCL2L10	28.1591	-2.35456	0.365878	1.03878e-12	1.05058e-11	H1vsC1
ENSG00000070495	JMJD6	492.111	0.588609	0.0868746	1.05662e-12	1.06785e-11	H1vsC1
ENSG00000198929	NOS1AP	44.1749	-1.76388	0.27315	1.12149e-12	1.13258e-11	H1vsC1
ENSG00000121775	TMEM39B	483.345	-0.604486	0.0894887	1.1417e-12	1.15215e-11	H1vsC1
ENSG00000167193	CRK	2765.61	0.344981	0.0494618	1.16035e-12	1.17013e-11	H1vsC1
ENSG00000177283	FZD8	448.863	-1.15109	0.170427	1.16445e-12	1.17309e-11	H1vsC1
ENSG00000177105	RHOG	1014.23	0.803343	0.119455	1.16498e-12	1.17309e-11	H1vsC1
ENSG00000109920	FNBP4	2575.62	0.434293	0.0630139	1.1985e-12	1.20597e-11	H1vsC1
ENSG00000084444	FAM234B	259.849	-0.914552	0.135729	1.23052e-12	1.23729e-11	H1vsC1
ENSG00000083312	TNPO1	9306.47	0.485046	0.0709278	1.23243e-12	1.23832e-11	H1vsC1
ENSG00000160218	TRAPPC10	1076.36	0.379364	0.0546908	1.24958e-12	1.25464e-11	H1vsC1
ENSG00000184545	DUSP8	358.85	1.92869	0.30222	1.29368e-12	1.29798e-11	H1vsC1
ENSG00000114698	PLSCR4	5413.89	1.11387	0.165304	1.34018e-12	1.34366e-11	H1vsC1
ENSG00000128591	FLNC	6060.37	-0.594287	0.0882481	1.37104e-12	1.37262e-11	H1vsC1
ENSG00000107771	CCSER2	1550.63	0.576597	0.0854762	1.37036e-12	1.37262e-11	H1vsC1
ENSG00000080503	SMARCA2	1391.9	-1.02335	0.152089	1.44537e-12	1.446e-11	H1vsC1
ENSG00000198794	SCAMP5	239.416	-1.03556	0.153915	1.45608e-12	1.45566e-11	H1vsC1
ENSG00000117152	RGS4	1027.18	-1.29542	0.193983	1.45866e-12	1.45719e-11	H1vsC1
ENSG00000152556	PFKM	1544.38	-0.543191	0.0803414	1.46667e-12	1.46414e-11	H1vsC1
ENSG00000065135	GNAI3	2401.3	0.387858	0.0561667	1.47664e-12	1.47303e-11	H1vsC1
ENSG00000166436	TRIM66	647.374	-0.670416	0.1002	1.48512e-12	1.48043e-11	H1vsC1
ENSG00000270231	NBPF8	841.599	0.447581	0.0653641	1.49546e-12	1.48967e-11	H1vsC1
ENSG00000101460	MAP1LC3A	501.389	0.747542	0.111927	1.53619e-12	1.52914e-11	H1vsC1
ENSG00000138757	G3BP2	5497.54	0.471524	0.0691491	1.54909e-12	1.54017e-11	H1vsC1
ENSG00000183049	CAMK1D	494.895	1.11328	0.165744	1.54949e-12	1.54017e-11	H1vsC1
ENSG00000136158	SPRY2	387.865	-0.748346	0.112094	1.56594e-12	1.55541e-11	H1vsC1
ENSG00000278053	DDX52	1187.36	0.313272	0.0450497	1.57757e-12	1.56584e-11	H1vsC1
ENSG00000091140	DLD	1715.37	0.490176	0.0721081	1.58214e-12	1.56925e-11	H1vsC1
ENSG00000168306	ACOX2	23.8236	-2.36627	0.37139	1.60028e-12	1.58612e-11	H1vsC1
ENSG00000008282	SYPL1	2092.96	0.626158	0.0936092	1.66751e-12	1.65157e-11	H1vsC1
ENSG00000113194	FAF2	2009.37	0.451277	0.0661029	1.68344e-12	1.66617e-11	H1vsC1
ENSG00000157600	TMEM164	919.784	-0.559037	0.0830881	1.68702e-12	1.66852e-11	H1vsC1
ENSG00000162946	DISC1	167.427	-0.917213	0.137065	1.6892e-12	1.66948e-11	H1vsC1
ENSG00000105855	ITGB8	1018.08	1.98481	0.313635	1.72825e-12	1.70686e-11	H1vsC1
ENSG00000164484	TMEM200A	48.3994	-1.42559	0.216471	1.73973e-12	1.71698e-11	H1vsC1
ENSG00000255690	TRIL	55.8697	-4.16299	0.647758	1.76033e-12	1.73608e-11	H1vsC1
ENSG00000172466	ZNF24	1702.49	0.514203	0.0760999	1.79593e-12	1.76992e-11	H1vsC1
ENSG00000126215	XRCC3	272.332	-0.930867	0.139257	1.80347e-12	1.7761e-11	H1vsC1
ENSG00000167772	ANGPTL4	583.717	-1.90034	0.300036	1.85334e-12	1.82392e-11	H1vsC1
ENSG00000189184	PCDH18	44.5125	-1.46299	0.223303	1.88316e-12	1.85195e-11	H1vsC1
ENSG00000131037	EPS8L1	162.839	0.884147	0.132574	1.88676e-12	1.85418e-11	H1vsC1
ENSG00000197712	FAM114A1	1972.72	0.815364	0.122512	1.89632e-12	1.86226e-11	H1vsC1
ENSG00000119714	GPR68	52.1655	1.5537	0.239362	1.94223e-12	1.90599e-11	H1vsC1
ENSG00000170017	ALCAM	6034.36	1.12327	0.168186	1.98805e-12	1.94958e-11	H1vsC1
ENSG00000176142	TMEM39A	1516.02	0.862641	0.129637	2.02605e-12	1.98545e-11	H1vsC1
ENSG00000143995	MEIS1	251.795	-0.706445	0.106488	2.0987e-12	2.05519e-11	H1vsC1
ENSG00000169241	SLC50A1	675.122	0.652019	0.0981232	2.1054e-12	2.0603e-11	H1vsC1
ENSG00000143891	GALM	110.424	-0.90596	0.136146	2.14388e-12	2.09648e-11	H1vsC1
ENSG00000103168	TAF1C	2972.94	0.441192	0.0648687	2.15479e-12	2.10566e-11	H1vsC1
ENSG00000160233	LRRC3	424.57	0.71212	0.107429	2.16797e-12	2.11705e-11	H1vsC1
ENSG00000136379	ABHD17C	536.14	1.18606	0.178262	2.188e-12	2.13511e-11	H1vsC1
ENSG00000183722	LHFPL6	913.339	0.638875	0.0961654	2.19503e-12	2.14046e-11	H1vsC1
ENSG00000168209	DDIT4	898.221	-0.857384	0.129138	2.22588e-12	2.16817e-11	H1vsC1
ENSG00000137496	IL18BP	755.698	0.844593	0.127259	2.22657e-12	2.16817e-11	H1vsC1
ENSG00000162066	AMDHD2	533.098	-0.500831	0.0743323	2.23439e-12	2.17426e-11	H1vsC1
ENSG00000179715	PCED1B	63.5154	-1.29016	0.195021	2.24793e-12	2.18591e-11	H1vsC1
ENSG00000168970	JMJD7-PLA2G4B	63.3968	-1.18165	0.177763	2.29466e-12	2.22979e-11	H1vsC1
ENSG00000170961	HAS2	80.5077	1.43537	0.219598	2.3225e-12	2.25526e-11	H1vsC1
ENSG00000179826	MRGPRX3	9.08267	6.29655	0.984826	2.356e-12	2.28619e-11	H1vsC1
ENSG00000165685	TMEM52B	12.9292	6.12274	0.957765	2.39678e-12	2.32414e-11	H1vsC1
ENSG00000144233	AMMECR1L	1461.36	0.474257	0.0702348	2.41031e-12	2.33563e-11	H1vsC1
ENSG00000119314	PTBP3	3272.39	0.511529	0.0761778	2.43966e-12	2.36242e-11	H1vsC1
ENSG00000149782	PLCB3	1399.17	-0.516778	0.0770269	2.45748e-12	2.37802e-11	H1vsC1
ENSG00000004660	CAMKK1	101.69	-1.29134	0.195616	2.46009e-12	2.37889e-11	H1vsC1
ENSG00000166689	PLEKHA7	76.168	-1.19076	0.179528	2.49415e-12	2.41014e-11	H1vsC1
ENSG00000100644	HIF1A	5612.93	0.509404	0.0758916	2.51874e-12	2.43221e-11	H1vsC1
ENSG00000168743	NPNT	13.529	5.41331	0.848545	2.52137e-12	2.43306e-11	H1vsC1
ENSG00000105329	TGFB1	5054.03	-0.598892	0.0901738	2.54101e-12	2.45031e-11	H1vsC1
ENSG00000272886	DCP1A	1301.17	0.594045	0.0894446	2.59236e-12	2.49809e-11	H1vsC1
ENSG00000090020	SLC9A1	2360.68	0.669984	0.101475	2.71142e-12	2.6092e-11	H1vsC1
ENSG00000119523	ALG2	1148.83	0.962395	0.145183	2.71024e-12	2.6092e-11	H1vsC1
ENSG00000198728	LDB1	2663.04	-0.557105	0.0836867	2.77673e-12	2.6702e-11	H1vsC1
ENSG00000118260	CREB1	1268.37	0.523518	0.0783249	2.79994e-12	2.69065e-11	H1vsC1
ENSG00000115966	ATF2	1191.51	0.492014	0.0732931	2.80716e-12	2.69572e-11	H1vsC1
ENSG00000151135	TMEM263	2550.98	0.788571	0.119617	2.82095e-12	2.7071e-11	H1vsC1
ENSG00000110048	OSBP	2352.66	0.584583	0.0881889	2.94426e-12	2.82205e-11	H1vsC1
ENSG00000139323	POC1B	423.669	0.656937	0.0996281	2.9448e-12	2.82205e-11	H1vsC1
ENSG00000148700	ADD3	1410.33	0.545474	0.0819413	2.96089e-12	2.83551e-11	H1vsC1
ENSG00000107984	DKK1	2116.53	-0.792996	0.120443	2.99722e-12	2.86832e-11	H1vsC1
ENSG00000178950	GAK	2577.12	0.422408	0.0623999	3.0511e-12	2.91788e-11	H1vsC1
ENSG00000219200	RNASEK	87.4986	1.10167	0.166506	3.05638e-12	2.92092e-11	H1vsC1
ENSG00000157514	TSC22D3	588.796	-1.18625	0.179761	3.14116e-12	2.99988e-11	H1vsC1
ENSG00000071051	NCK2	960.209	0.487899	0.072823	3.15776e-12	3.01366e-11	H1vsC1
ENSG00000054118	THRAP3	4171.17	0.343927	0.0503364	3.17185e-12	3.02502e-11	H1vsC1
ENSG00000168495	POLR3D	1090.55	0.55263	0.0832256	3.19057e-12	3.04079e-11	H1vsC1
ENSG00000154813	DPH3	891.765	0.609527	0.0923854	3.28652e-12	3.13008e-11	H1vsC1
ENSG00000169504	CLIC4	14512.8	0.838123	0.127474	3.3454e-12	3.18398e-11	H1vsC1
ENSG00000187037	GPR141	25.2214	6.18835	0.976881	3.44158e-12	3.27327e-11	H1vsC1
ENSG00000106789	CORO2A	27.8611	-2.20534	0.354457	3.48927e-12	3.31636e-11	H1vsC1
ENSG00000145945	FAM50B	93.7541	-1.03503	0.156899	3.5081e-12	3.33198e-11	H1vsC1
ENSG00000184304	PRKD1	371.557	-0.806186	0.122948	3.63168e-12	3.447e-11	H1vsC1
ENSG00000138696	BMPR1B	167.444	1.41736	0.218781	3.64006e-12	3.45259e-11	H1vsC1
ENSG00000132510	KDM6B	819.47	0.721739	0.110184	3.66346e-12	3.47241e-11	H1vsC1
ENSG00000171160	MORN4	100.023	-0.940155	0.142994	3.79612e-12	3.59324e-11	H1vsC1
ENSG00000166483	WEE1	513.197	-0.674452	0.102946	3.79437e-12	3.59324e-11	H1vsC1
ENSG00000108861	DUSP3	2434.05	0.627634	0.0955896	3.83306e-12	3.62574e-11	H1vsC1
ENSG00000140743	CDR2	954.391	0.531857	0.0802475	3.90606e-12	3.69228e-11	H1vsC1
ENSG00000151694	ADAM17	2210.73	0.686718	0.104933	3.91507e-12	3.69828e-11	H1vsC1
ENSG00000092199	HNRNPC	11174.7	0.534746	0.0807633	4.01463e-12	3.78974e-11	H1vsC1
ENSG00000114423	CBLB	1161.31	0.780601	0.119406	4.05243e-12	3.82283e-11	H1vsC1
ENSG00000077782	FGFR1	2604.05	-0.544459	0.0824394	4.25501e-12	4.01121e-11	H1vsC1
ENSG00000163125	RPRD2	930.586	-0.467867	0.0700892	4.27331e-12	4.02572e-11	H1vsC1
ENSG00000168386	FILIP1L	1422.93	1.20053	0.183334	4.28736e-12	4.03622e-11	H1vsC1
ENSG00000140398	NEIL1	595.548	-0.834361	0.127651	4.30508e-12	4.05016e-11	H1vsC1
ENSG00000117475	BLZF1	608.975	0.672128	0.102945	4.43035e-12	4.16518e-11	H1vsC1
ENSG00000161013	MGAT4B	4415.67	0.415176	0.0617835	4.50077e-12	4.22853e-11	H1vsC1
ENSG00000115652	UXS1	1091.15	0.962963	0.146973	4.51718e-12	4.24108e-11	H1vsC1
ENSG00000170075	GPR37L1	20.929	5.89902	0.93755	4.53342e-12	4.25345e-11	H1vsC1
ENSG00000181754	AMIGO1	70.3549	-1.25285	0.192072	4.55695e-12	4.27264e-11	H1vsC1
ENSG00000132535	DLG4	698.878	-0.72025	0.110537	4.61326e-12	4.32252e-11	H1vsC1
ENSG00000104660	LEPROTL1	600.958	-0.619088	0.0946468	4.65659e-12	4.36017e-11	H1vsC1
ENSG00000105810	CDK6	1607.87	0.693261	0.106376	4.66291e-12	4.36315e-11	H1vsC1
ENSG00000161048	NAPEPLD	204.459	-0.645693	0.0988934	4.66917e-12	4.36607e-11	H1vsC1
ENSG00000143393	PI4KB	2241.24	0.448794	0.0672375	4.8854e-12	4.56519e-11	H1vsC1
ENSG00000157064	NMNAT2	21.5693	2.24007	0.36291	4.91482e-12	4.58959e-11	H1vsC1
ENSG00000136114	THSD1	518.61	-1.06282	0.162378	4.93937e-12	4.60941e-11	H1vsC1
ENSG00000162769	FLVCR1	386.539	0.648397	0.0994581	4.95601e-12	4.62184e-11	H1vsC1
ENSG00000126464	PRR12	1076.53	-0.468855	0.0704809	4.96689e-12	4.62888e-11	H1vsC1
ENSG00000122490	SLC66A2	956.313	0.541969	0.0823276	4.9824e-12	4.64021e-11	H1vsC1
ENSG00000161835	TAMALIN	1343.15	-0.471704	0.0709596	5.03116e-12	4.68249e-11	H1vsC1
ENSG00000125703	ATG4C	148.238	-1.09655	0.167663	5.0649e-12	4.71073e-11	H1vsC1
ENSG00000173020	GRK2	1336.24	-0.4244	0.0634112	5.09364e-12	4.73429e-11	H1vsC1
ENSG00000143409	MINDY1	260.874	-1.01835	0.155795	5.19322e-12	4.82362e-11	H1vsC1
ENSG00000177383	MAGEF1	214.368	-0.651677	0.100108	5.24319e-12	4.86677e-11	H1vsC1
ENSG00000188554	NBR1	2529.2	0.430532	0.0644288	5.25265e-12	4.8723e-11	H1vsC1
ENSG00000197646	PDCD1LG2	486.331	1.03414	0.158242	5.26627e-12	4.88167e-11	H1vsC1
ENSG00000010322	NISCH	4324.17	-0.453392	0.0681066	5.33984e-12	4.94656e-11	H1vsC1
ENSG00000163635	ATXN7	980.349	0.542123	0.0825229	5.45987e-12	5.05438e-11	H1vsC1
ENSG00000160285	LSS	3357.65	0.638289	0.0981241	5.59761e-12	5.17844e-11	H1vsC1
ENSG00000005302	MSL3	1571.08	0.522488	0.079383	5.63501e-12	5.20957e-11	H1vsC1
ENSG00000136319	TTC5	379.098	-0.570207	0.0871695	5.68149e-12	5.24905e-11	H1vsC1
ENSG00000196876	SCN8A	828.697	-0.656883	0.101124	5.68921e-12	5.25268e-11	H1vsC1
ENSG00000134108	ARL8B	1819.84	0.459864	0.0692876	5.85429e-12	5.40151e-11	H1vsC1
ENSG00000204262	COL5A2	13232.5	0.693939	0.10709	5.96637e-12	5.50126e-11	H1vsC1
ENSG00000140511	HAPLN3	3371.07	0.902727	0.138922	6.03151e-12	5.55764e-11	H1vsC1
ENSG00000106299	WASL	1068.92	0.537264	0.0819186	6.03917e-12	5.561e-11	H1vsC1
ENSG00000070404	FSTL3	3468.71	3.47883	0.554759	6.06486e-12	5.58095e-11	H1vsC1
ENSG00000198563	DDX39B	4570.09	0.409257	0.0612709	6.1661e-12	5.67036e-11	H1vsC1
ENSG00000138336	TET1	38.0492	-1.60736	0.256085	6.32494e-12	5.81258e-11	H1vsC1
ENSG00000197283	SYNGAP1	611.184	-0.601595	0.0925059	6.38416e-12	5.86313e-11	H1vsC1
ENSG00000144712	CAND2	129.035	-1.22258	0.188659	6.41592e-12	5.8884e-11	H1vsC1
ENSG00000136870	ZNF189	763.394	0.444791	0.0670069	6.44608e-12	5.91217e-11	H1vsC1
ENSG00000130158	DOCK6	3981.22	-0.449427	0.0677592	6.47336e-12	5.93327e-11	H1vsC1
ENSG00000165195	PIGA	341.602	0.831571	0.128454	6.48742e-12	5.94224e-11	H1vsC1
ENSG00000115806	GORASP2	2463.51	0.518695	0.0790433	6.58539e-12	6.028e-11	H1vsC1
ENSG00000054967	RELT	451.714	0.950893	0.146458	6.59609e-12	6.03382e-11	H1vsC1
ENSG00000168575	SLC20A2	380.466	-0.63883	0.0986018	6.64804e-12	6.07733e-11	H1vsC1
ENSG00000204147	ASAH2B	79.34	-0.960709	0.147983	6.68346e-12	6.10569e-11	H1vsC1
ENSG00000105321	CCDC9	486.158	0.656409	0.101485	6.84823e-12	6.25211e-11	H1vsC1
ENSG00000150995	ITPR1	497.722	-1.15478	0.178041	6.88225e-12	6.27903e-11	H1vsC1
ENSG00000115091	ACTR3	6957.57	0.536798	0.0820982	6.92591e-12	6.31472e-11	H1vsC1
ENSG00000142657	PGD	5945.04	0.552583	0.0846855	6.93462e-12	6.31851e-11	H1vsC1
ENSG00000100439	ABHD4	731.212	-0.575993	0.0885186	6.95346e-12	6.33153e-11	H1vsC1
ENSG00000154889	MPPE1	293.108	-0.920926	0.142169	7.04323e-12	6.40906e-11	H1vsC1
ENSG00000087903	RFX2	166.322	-0.791268	0.122597	7.08251e-12	6.44058e-11	H1vsC1
ENSG00000100350	FOXRED2	368.861	-0.899744	0.139053	7.20002e-12	6.54316e-11	H1vsC1
ENSG00000179454	KLHL28	347.366	0.76693	0.11897	7.34027e-12	6.66625e-11	H1vsC1
ENSG00000188021	UBQLN2	865.322	0.502708	0.0766393	7.42302e-12	6.737e-11	H1vsC1
ENSG00000162882	HAAO	27.5846	1.8153	0.295417	7.47848e-12	6.7829e-11	H1vsC1
ENSG00000121579	NAA50	3369.36	0.529431	0.0811167	7.82202e-12	7.08985e-11	H1vsC1
ENSG00000163389	POGLUT1	775.259	0.634565	0.0983066	7.8845e-12	7.14183e-11	H1vsC1
ENSG00000181481	RNF135	295.284	-0.541411	0.0831385	8.0449e-12	7.28237e-11	H1vsC1
ENSG00000138380	CARF	138.658	-1.18995	0.184493	8.29107e-12	7.50032e-11	H1vsC1
ENSG00000119004	CYP20A1	542.647	0.493459	0.0753218	8.32311e-12	7.52439e-11	H1vsC1
ENSG00000164305	CASP3	1618.89	0.491811	0.0750808	8.46562e-12	7.64825e-11	H1vsC1
ENSG00000182158	CREB3L2	3588.87	0.557377	0.0858688	8.48756e-12	7.66308e-11	H1vsC1
ENSG00000135966	TGFBRAP1	1187.79	-0.521253	0.0799251	8.4987e-12	7.66815e-11	H1vsC1
ENSG00000108312	UBTF	2101.15	-0.440302	0.0667393	8.74696e-12	7.88703e-11	H1vsC1
ENSG00000136205	TNS3	1368.47	1.053	0.163078	8.79178e-12	7.9223e-11	H1vsC1
ENSG00000151116	UEVLD	488.238	0.462673	0.0703831	8.81125e-12	7.9347e-11	H1vsC1
ENSG00000146263	MMS22L	247.148	-0.957796	0.148579	8.97384e-12	8.07588e-11	H1vsC1
ENSG00000109501	WFS1	1173.75	-0.673398	0.104862	9.00992e-12	8.10309e-11	H1vsC1
ENSG00000159217	IGF2BP1	2745.58	0.434238	0.0658206	9.11618e-12	8.19335e-11	H1vsC1
ENSG00000149564	ESAM	5108.99	-0.631019	0.0980725	9.13785e-12	8.20752e-11	H1vsC1
ENSG00000170917	NUDT6	60.2518	-1.34064	0.210286	9.27847e-12	8.32843e-11	H1vsC1
ENSG00000275152	CCL16	28.4254	-3.27813	0.527946	9.31785e-12	8.35838e-11	H1vsC1
ENSG00000136514	RTP4	35.7341	2.77922	0.450015	9.43778e-12	8.4605e-11	H1vsC1
ENSG00000103021	CFAP263	41.3256	-1.43497	0.227101	9.56007e-12	8.56459e-11	H1vsC1
ENSG00000145147	SLIT2	2823.88	0.923673	0.14368	9.7211e-12	8.70324e-11	H1vsC1
ENSG00000182013	PNMA8A	154.199	-1.50231	0.23958	9.97971e-12	8.92901e-11	H1vsC1
ENSG00000133302	SLF1	97.2903	-1.03605	0.160961	1.00097e-11	8.95005e-11	H1vsC1
ENSG00000119231	SENP5	1089.85	0.420181	0.0636904	1.00194e-11	8.95299e-11	H1vsC1
ENSG00000169045	HNRNPH1	15586.9	0.394448	0.0595826	1.01387e-11	9.05376e-11	H1vsC1
ENSG00000107562	CXCL12	35.3036	-1.98077	0.327219	1.01582e-11	9.06539e-11	H1vsC1
ENSG00000159267	HLCS	307.564	-0.671865	0.104983	1.044e-11	9.31081e-11	H1vsC1
ENSG00000113580	NR3C1	1145.07	0.703812	0.110093	1.0502e-11	9.36016e-11	H1vsC1
ENSG00000078081	LAMP3	1237.57	1.34879	0.212424	1.06625e-11	9.49705e-11	H1vsC1
ENSG00000124098	FAM210B	1145.48	-0.60007	0.0933869	1.07557e-11	9.57391e-11	H1vsC1
ENSG00000162885	B3GALNT2	687.455	-0.428277	0.0651039	1.07789e-11	9.58844e-11	H1vsC1
ENSG00000105443	CYTH2	2908.17	0.44138	0.0672314	1.0787e-11	9.58948e-11	H1vsC1
ENSG00000038274	MAT2B	2347.64	0.524687	0.0809543	1.08995e-11	9.68336e-11	H1vsC1
ENSG00000155304	HSPA13	1601.06	0.827311	0.12945	1.10865e-11	9.8432e-11	H1vsC1
ENSG00000185432	TMT1A	151.219	-1.75607	0.287881	1.16415e-11	1.03293e-10	H1vsC1
ENSG00000136936	XPA	209.558	-0.790328	0.123969	1.18648e-11	1.05207e-10	H1vsC1
ENSG00000175893	ZDHHC21	1280.32	-0.465036	0.0712527	1.18846e-11	1.05316e-10	H1vsC1
ENSG00000108654	DDX5	20161.3	0.310853	0.0466475	1.19578e-11	1.05897e-10	H1vsC1
ENSG00000150961	SEC24D	4218.78	0.836232	0.131097	1.21183e-11	1.0725e-10	H1vsC1
ENSG00000185875	THNSL1	76.888	-1.01299	0.158142	1.2138e-11	1.07355e-10	H1vsC1
ENSG00000196116	TDRD7	557.078	0.757526	0.118948	1.2172e-11	1.07588e-10	H1vsC1
ENSG00000154451	GBP5	43.5585	3.51162	0.5706	1.23073e-11	1.08714e-10	H1vsC1
ENSG00000161921	CXCL16	404.282	1.03952	0.162314	1.2337e-11	1.08908e-10	H1vsC1
ENSG00000092010	PSME1	1814.77	0.753518	0.118382	1.24286e-11	1.09646e-10	H1vsC1
ENSG00000153561	RMND5A	989.41	-0.481773	0.0741068	1.2583e-11	1.10939e-10	H1vsC1
ENSG00000124486	USP9X	4146.4	0.459057	0.0703792	1.27076e-11	1.11966e-10	H1vsC1
ENSG00000115884	SDC1	88.5472	-1.14103	0.178638	1.32075e-11	1.16296e-10	H1vsC1
ENSG00000059122	FLYWCH1	1074.65	-0.605068	0.0946735	1.32433e-11	1.16538e-10	H1vsC1
ENSG00000189298	ZKSCAN3	129.062	-0.939757	0.147262	1.34122e-11	1.17949e-10	H1vsC1
ENSG00000141646	SMAD4	1218.63	0.358139	0.0542029	1.37357e-11	1.20717e-10	H1vsC1
ENSG00000204256	BRD2	5066.35	0.328726	0.0495782	1.37517e-11	1.20782e-10	H1vsC1
ENSG00000134986	NREP	2259.68	-0.416548	0.0635671	1.38233e-11	1.21334e-10	H1vsC1
ENSG00000125170	DOK4	351.886	-0.869935	0.136704	1.38968e-11	1.21902e-10	H1vsC1
ENSG00000012660	ELOVL5	4642.09	0.688616	0.10844	1.4097e-11	1.2358e-10	H1vsC1
ENSG00000102572	STK24	1607.59	-0.496409	0.076738	1.4143e-11	1.23905e-10	H1vsC1
ENSG00000133740	E2F5	173.08	1.07467	0.168406	1.4279e-11	1.25018e-10	H1vsC1
ENSG00000177000	MTHFR	1125.05	-0.897496	0.141083	1.4563e-11	1.27424e-10	H1vsC1
ENSG00000124440	HIF3A	504.97	-1.36735	0.217416	1.47208e-11	1.28724e-10	H1vsC1
ENSG00000137992	DBT	401.273	-0.522847	0.081221	1.47442e-11	1.28847e-10	H1vsC1
ENSG00000168961	LGALS9	2394.68	1.75342	0.289258	1.49168e-11	1.30273e-10	H1vsC1
ENSG00000185015	CA13	98.549	1.44255	0.231091	1.50718e-11	1.31544e-10	H1vsC1
ENSG00000123342	MMP19	131.454	1.53959	0.249348	1.5799e-11	1.37804e-10	H1vsC1
ENSG00000151090	THRB	19.4076	-2.73864	0.450248	1.59326e-11	1.38883e-10	H1vsC1
ENSG00000116525	TRIM62	289.171	-0.845976	0.133489	1.5998e-11	1.39365e-10	H1vsC1
ENSG00000119953	SMNDC1	563.947	0.434592	0.0667453	1.61878e-11	1.40931e-10	H1vsC1
ENSG00000067177	PHKA1	333.349	-0.665767	0.10514	1.64119e-11	1.42792e-10	H1vsC1
ENSG00000130477	UNC13A	15.6764	3.08885	0.505239	1.64788e-11	1.43284e-10	H1vsC1
ENSG00000072195	SPEG	62.7899	-1.81595	0.301719	1.65408e-11	1.43554e-10	H1vsC1
ENSG00000121104	FAM117A	463.334	-1.03438	0.162678	1.65387e-11	1.43554e-10	H1vsC1
ENSG00000171236	LRG1	63.2685	3.12885	0.511716	1.65231e-11	1.43554e-10	H1vsC1
ENSG00000151693	ASAP2	1547.87	-0.564286	0.0883973	1.66675e-11	1.44563e-10	H1vsC1
ENSG00000166233	ARIH1	1976.11	0.502091	0.0780444	1.72324e-11	1.49369e-10	H1vsC1
ENSG00000163694	RBM47	11.2417	5.06092	0.835076	1.7568e-11	1.52183e-10	H1vsC1
ENSG00000138413	IDH1	1357.98	-0.577297	0.0907208	1.78474e-11	1.54507e-10	H1vsC1
ENSG00000144504	ANKMY1	159.512	-0.961488	0.151676	1.79669e-11	1.55445e-10	H1vsC1
ENSG00000068308	OTUD5	1286.74	0.353533	0.0538109	1.81298e-11	1.56757e-10	H1vsC1
ENSG00000165030	NFIL3	219.892	0.79158	0.125505	1.84357e-11	1.59302e-10	H1vsC1
ENSG00000125148	MT2A	11263	1.0846	0.171051	1.84572e-11	1.59388e-10	H1vsC1
ENSG00000204592	HLA-E	17907.6	0.836656	0.132539	1.85809e-11	1.60318e-10	H1vsC1
ENSG00000166333	ILK	2971.12	0.399697	0.0612572	1.85879e-11	1.60318e-10	H1vsC1
ENSG00000174032	SLC25A30	694.366	-1.07623	0.16976	1.86303e-11	1.60584e-10	H1vsC1
ENSG00000101986	ABCD1	348.161	-0.831556	0.131764	1.8664e-11	1.60774e-10	H1vsC1
ENSG00000186205	MTARC1	26.1543	-1.88028	0.314595	1.8766e-11	1.61553e-10	H1vsC1
ENSG00000181350	LRRC75A	136.164	-1.66739	0.274775	1.89252e-11	1.62823e-10	H1vsC1
ENSG00000158161	EYA3	1179.35	0.432046	0.0665895	1.91846e-11	1.64952e-10	H1vsC1
ENSG00000256525	POLG2	302.518	-0.708114	0.112438	1.94315e-11	1.66971e-10	H1vsC1
ENSG00000171914	TLN2	142.778	1.24774	0.198154	1.97201e-11	1.69242e-10	H1vsC1
ENSG00000125910	S1PR4	34.5332	-1.95165	0.327902	1.97153e-11	1.69242e-10	H1vsC1
ENSG00000043093	DCUN1D1	688.722	0.416113	0.0640229	1.97979e-11	1.69804e-10	H1vsC1
ENSG00000108622	ICAM2	4909.58	-0.483148	0.075134	1.98903e-11	1.70492e-10	H1vsC1
ENSG00000131089	ARHGEF9	226.328	-1.09985	0.173836	2.00204e-11	1.71501e-10	H1vsC1
ENSG00000111961	SASH1	2620.77	-0.397906	0.0610801	2.01505e-11	1.72509e-10	H1vsC1
ENSG00000167680	SEMA6B	4890.06	-0.489947	0.076306	2.02636e-11	1.73371e-10	H1vsC1
ENSG00000151229	SLC2A13	105.993	-0.937238	0.148412	2.04711e-11	1.75038e-10	H1vsC1
ENSG00000186364	NUDT17	92.258	-0.973493	0.154057	2.06159e-11	1.76167e-10	H1vsC1
ENSG00000172331	BPGM	818.823	0.712517	0.113325	2.07195e-11	1.76835e-10	H1vsC1
ENSG00000139112	GABARAPL1	2439.11	0.962612	0.152386	2.07139e-11	1.76835e-10	H1vsC1
ENSG00000108510	MED13	2016.32	0.477602	0.0743647	2.1765e-11	1.85645e-10	H1vsC1
ENSG00000263465	SRSF8	721.116	-0.467769	0.0727373	2.19896e-11	1.87445e-10	H1vsC1
ENSG00000138944	SHISAL1	24.4373	3.54003	0.584573	2.21254e-11	1.88486e-10	H1vsC1
ENSG00000176018	LYSMD3	1026.46	0.761652	0.121421	2.26175e-11	1.92491e-10	H1vsC1
ENSG00000172795	DCP2	1364.16	0.457138	0.0710111	2.26231e-11	1.92491e-10	H1vsC1
ENSG00000165959	CLMN	75.0643	-1.24266	0.198019	2.28191e-11	1.94039e-10	H1vsC1
ENSG00000131378	RFTN1	2321.24	0.766403	0.122219	2.29616e-11	1.95131e-10	H1vsC1
ENSG00000165169	DYNLT3	769.018	0.530581	0.0833924	2.30124e-11	1.95444e-10	H1vsC1
ENSG00000175455	CCDC14	1222.97	-0.492408	0.0769884	2.34859e-11	1.99343e-10	H1vsC1
ENSG00000133961	NUMB	3138.34	0.486254	0.0759592	2.35692e-11	1.99928e-10	H1vsC1
ENSG00000102189	EEA1	1367.89	0.536322	0.0844213	2.36837e-11	2.00776e-10	H1vsC1
ENSG00000263001	GTF2I	1406.72	-0.5835	0.0924855	2.47183e-11	2.09419e-10	H1vsC1
ENSG00000186642	PDE2A	593.404	0.733212	0.117184	2.49926e-11	2.11614e-10	H1vsC1
ENSG00000151729	SLC25A4	246.046	-0.619104	0.0985427	2.55473e-11	2.16179e-10	H1vsC1
ENSG00000180730	SHISA2	76.2912	-1.25284	0.200381	2.57955e-11	2.18126e-10	H1vsC1
ENSG00000178695	KCTD12	11500.5	-1.1187	0.177997	2.58089e-11	2.18126e-10	H1vsC1
ENSG00000164684	ZNF704	748.443	-1.00483	0.159944	2.65194e-11	2.23995e-10	H1vsC1
ENSG00000003137	CYP26B1	20.5735	-2.45659	0.413661	2.67414e-11	2.25734e-10	H1vsC1
ENSG00000143153	ATP1B1	1195.33	0.889921	0.142075	2.69443e-11	2.27307e-10	H1vsC1
ENSG00000102302	FGD1	387.25	-0.874631	0.139716	2.71015e-11	2.28495e-10	H1vsC1
ENSG00000137770	CTDSPL2	856.976	0.448755	0.0699394	2.75322e-11	2.31986e-10	H1vsC1
ENSG00000173705	SUSD5	1549.02	0.747097	0.119726	2.78172e-11	2.34244e-10	H1vsC1
ENSG00000115290	GRB14	141.621	-1.07318	0.17113	2.87641e-11	2.42072e-10	H1vsC1
ENSG00000215012	RTL10	1201.44	-0.828908	0.132794	2.88864e-11	2.42953e-10	H1vsC1
ENSG00000112874	NUDT12	127.309	-0.729227	0.117059	2.97932e-11	2.50429e-10	H1vsC1
ENSG00000130307	USHBP1	205.248	-1.06762	0.170397	2.98253e-11	2.50547e-10	H1vsC1
ENSG00000144566	RAB5A	1545.99	0.479838	0.0753073	2.98877e-11	2.50919e-10	H1vsC1
ENSG00000149311	ATM	1392.37	-0.588077	0.0937286	3.03534e-11	2.54675e-10	H1vsC1
ENSG00000078369	GNB1	11927.9	0.476955	0.0748704	3.07336e-11	2.57709e-10	H1vsC1
ENSG00000137497	NUMA1	3764.08	-0.712888	0.114522	3.0932e-11	2.59216e-10	H1vsC1
ENSG00000117360	PRPF3	1248.68	0.395934	0.0613707	3.09611e-11	2.59273e-10	H1vsC1
ENSG00000128011	LRFN1	20.9143	-2.27655	0.387166	3.09761e-11	2.59273e-10	H1vsC1
ENSG00000125505	MBOAT7	4250.54	-0.342419	0.0527045	3.13358e-11	2.62126e-10	H1vsC1
ENSG00000106537	TSPAN13	629.062	-0.633193	0.101451	3.18953e-11	2.66646e-10	H1vsC1
ENSG00000138036	DYNC2LI1	168.609	-0.777864	0.125096	3.22868e-11	2.69756e-10	H1vsC1
ENSG00000134352	IL6ST	21749.9	0.472822	0.0742771	3.25927e-11	2.72148e-10	H1vsC1
ENSG00000115525	ST3GAL5	184.418	-0.818605	0.131611	3.29163e-11	2.74685e-10	H1vsC1
ENSG00000105339	DENND3	2357.69	0.466281	0.0732129	3.33612e-11	2.78231e-10	H1vsC1
ENSG00000177045	SIX5	601.643	0.654979	0.105231	3.3683e-11	2.80745e-10	H1vsC1
ENSG00000152689	RASGRP3	571.382	-0.996955	0.159702	3.39425e-11	2.82739e-10	H1vsC1
ENSG00000160741	CRTC2	1032.97	0.419085	0.0653596	3.45664e-11	2.87763e-10	H1vsC1
ENSG00000169032	MAP2K1	1304.91	0.549752	0.0875148	3.48504e-11	2.89954e-10	H1vsC1
ENSG00000110619	CARS1	1878.39	0.762435	0.122913	3.52963e-11	2.93488e-10	H1vsC1
ENSG00000115520	COQ10B	473.272	0.630789	0.101358	3.60393e-11	2.99486e-10	H1vsC1
ENSG00000228672	PROB1	70.7465	-1.12438	0.180499	3.64138e-11	3.02418e-10	H1vsC1
ENSG00000145287	PLAC8	70.9211	-1.63784	0.274269	3.81758e-11	3.16862e-10	H1vsC1
ENSG00000156256	USP16	856.434	0.517414	0.0821745	3.823e-11	3.17121e-10	H1vsC1
ENSG00000117707	PROX1	176.017	0.706758	0.114163	3.86116e-11	3.20096e-10	H1vsC1
ENSG00000163659	TIPARP	881.766	-0.534616	0.0851609	3.89528e-11	3.22732e-10	H1vsC1
ENSG00000153187	HNRNPU	12492.4	0.438584	0.068814	3.90381e-11	3.23246e-10	H1vsC1
ENSG00000162407	PLPP3	1066.9	1.20706	0.194791	4.00674e-11	3.3154e-10	H1vsC1
ENSG00000150347	ARID5B	709.438	1.28392	0.208118	4.00876e-11	3.3154e-10	H1vsC1
ENSG00000115325	DOK1	240.655	-0.553319	0.0884411	4.02828e-11	3.32957e-10	H1vsC1
ENSG00000127561	SYNGR3	35.131	1.81386	0.308819	4.07097e-11	3.36285e-10	H1vsC1
ENSG00000137414	FAM8A1	619.834	-0.60992	0.0981835	4.15103e-11	3.42695e-10	H1vsC1
ENSG00000180616	SSTR2	19.2947	4.26214	0.720775	4.21417e-11	3.47701e-10	H1vsC1
ENSG00000164151	ICE1	1619.01	0.347617	0.0539207	4.2444e-11	3.49986e-10	H1vsC1
ENSG00000171681	ATF7IP	1695.67	-0.63118	0.101858	4.26963e-11	3.51858e-10	H1vsC1
ENSG00000132793	LPIN3	75.6051	-1.41585	0.232511	4.31223e-11	3.55158e-10	H1vsC1
ENSG00000143106	PSMA5	1798.93	0.438176	0.0689453	4.40282e-11	3.62404e-10	H1vsC1
ENSG00000111674	ENO2	191.676	-0.874135	0.141418	4.45222e-11	3.66253e-10	H1vsC1
ENSG00000170088	TMEM192	581.24	-0.511909	0.0815456	4.46998e-11	3.67497e-10	H1vsC1
ENSG00000033170	FUT8	460.807	-1.1246	0.181561	4.53196e-11	3.72371e-10	H1vsC1
ENSG00000166963	MAP1A	139.344	-1.21099	0.196208	4.63499e-11	3.80612e-10	H1vsC1
ENSG00000073464	CLCN4	552.218	-0.664054	0.107695	4.78774e-11	3.92923e-10	H1vsC1
ENSG00000197632	SERPINB2	164.24	2.42719	0.416023	4.79439e-11	3.93236e-10	H1vsC1
ENSG00000112769	LAMA4	14956.3	-0.724603	0.117755	4.83815e-11	3.96591e-10	H1vsC1
ENSG00000177426	TGIF1	854.838	0.540552	0.0866725	4.90037e-11	4.01454e-10	H1vsC1
ENSG00000178537	SLC25A20	310.68	-0.777059	0.126328	4.92773e-11	4.03458e-10	H1vsC1
ENSG00000113790	EHHADH	115.335	-1.06578	0.172351	4.96908e-11	4.06604e-10	H1vsC1
ENSG00000076928	ARHGEF1	1886.43	-0.430828	0.0679114	4.98226e-11	4.07442e-10	H1vsC1
ENSG00000111859	NEDD9	2428.9	0.679734	0.11043	4.98699e-11	4.07589e-10	H1vsC1
ENSG00000114030	KPNA1	2446.24	0.46064	0.072975	5.00244e-11	4.08611e-10	H1vsC1
ENSG00000134287	ARF3	4806.66	0.629593	0.102026	5.05529e-11	4.12685e-10	H1vsC1
ENSG00000156232	WHAMM	458.571	0.578616	0.0933405	5.13131e-11	4.18645e-10	H1vsC1
ENSG00000160953	PWWP3A	1127.92	-0.518407	0.082952	5.14417e-11	4.19447e-10	H1vsC1
ENSG00000073756	PTGS2	2997.7	2.04349	0.353602	5.27985e-11	4.30241e-10	H1vsC1
ENSG00000100485	SOS2	1033.64	0.540402	0.0868098	5.28274e-11	4.30241e-10	H1vsC1
ENSG00000214595	EML6	72.9023	-1.32232	0.216673	5.41637e-11	4.40608e-10	H1vsC1
ENSG00000198466	ZNF587	1317.83	0.560594	0.0903571	5.41635e-11	4.40608e-10	H1vsC1
ENSG00000198961	PJA2	3042.1	0.500252	0.0799415	5.46784e-11	4.44534e-10	H1vsC1
ENSG00000085760	MTIF2	453.685	-0.537168	0.0863632	5.56431e-11	4.52112e-10	H1vsC1
ENSG00000204344	STK19	463.415	0.515143	0.0825703	5.61885e-11	4.56277e-10	H1vsC1
ENSG00000197045	GMFB	1170.7	-0.633723	0.103059	5.7346e-11	4.65404e-10	H1vsC1
ENSG00000148358	GPR107	3401.14	0.541292	0.0871602	5.77797e-11	4.6865e-10	H1vsC1
ENSG00000189120	SP6	56.5212	1.70387	0.290451	5.78583e-11	4.68775e-10	H1vsC1
ENSG00000188130	MAPK12	1555.36	-0.539583	0.0868669	5.78626e-11	4.68775e-10	H1vsC1
ENSG00000175866	BAIAP2	213.246	-0.794985	0.129823	5.91666e-11	4.7906e-10	H1vsC1
ENSG00000129173	E2F8	240.446	-1.33124	0.219028	6.13994e-11	4.96848e-10	H1vsC1
ENSG00000197894	ADH5	1469.99	-0.436028	0.0691509	6.17391e-11	4.99306e-10	H1vsC1
ENSG00000145358	DDIT4L	38.6188	-2.96793	0.505071	6.35605e-11	5.13738e-10	H1vsC1
ENSG00000120318	ARAP3	3595.17	-0.55865	0.0904387	6.50126e-11	5.25169e-10	H1vsC1
ENSG00000102763	VWA8	227.139	-0.773208	0.126628	6.52096e-11	5.26454e-10	H1vsC1
ENSG00000126259	KIRREL2	13.4721	5.92472	1.01329	6.54179e-11	5.27829e-10	H1vsC1
ENSG00000102996	MMP15	482.348	-0.834437	0.136609	6.73226e-11	5.42881e-10	H1vsC1
ENSG00000182827	ACBD3	1511.34	0.700587	0.114788	6.74457e-11	5.43243e-10	H1vsC1
ENSG00000172819	RARG	267.877	-0.970697	0.158362	6.74131e-11	5.43243e-10	H1vsC1
ENSG00000182568	SATB1	292.417	-1.40556	0.233422	6.76723e-11	5.44753e-10	H1vsC1
ENSG00000117000	RLF	464.797	0.494551	0.0793829	6.77795e-11	5.45299e-10	H1vsC1
ENSG00000099246	RAB18	1808.41	0.498598	0.0800906	6.79655e-11	5.46479e-10	H1vsC1
ENSG00000138101	DTNB	102.496	-0.806611	0.132187	6.82681e-11	5.48594e-10	H1vsC1
ENSG00000166897	ELFN2	83.9758	-1.22391	0.200572	6.94826e-11	5.58031e-10	H1vsC1
ENSG00000108384	RAD51C	202.856	-0.885552	0.144898	6.95597e-11	5.58327e-10	H1vsC1
ENSG00000164649	CDCA7L	1044.42	-0.70411	0.115477	6.97775e-11	5.59752e-10	H1vsC1
ENSG00000108389	MTMR4	1534.16	0.448949	0.0716384	7.25399e-11	5.81576e-10	H1vsC1
ENSG00000163347	CLDN1	279.696	3.39301	0.579337	7.40903e-11	5.93663e-10	H1vsC1
ENSG00000164976	MYORG	421.957	-1.12855	0.184629	7.4661e-11	5.97891e-10	H1vsC1
ENSG00000129083	COPB1	3327.89	0.474513	0.0761138	7.52532e-11	6.02285e-10	H1vsC1
ENSG00000127481	UBR4	8343.52	0.524897	0.0849601	7.79732e-11	6.23696e-10	H1vsC1
ENSG00000179941	BBS10	366.801	-0.499862	0.0805978	7.83095e-11	6.26025e-10	H1vsC1
ENSG00000157625	TAB3	842.518	0.4135	0.065723	7.8405e-11	6.26428e-10	H1vsC1
ENSG00000213886	UBD	52.033	6.33895	1.09139	7.92285e-11	6.32643e-10	H1vsC1
ENSG00000164062	APEH	998.191	-0.460309	0.0737829	8.04724e-11	6.42207e-10	H1vsC1
ENSG00000179094	PER1	808.228	0.806824	0.132848	8.16211e-11	6.51e-10	H1vsC1
ENSG00000165997	ARL5B	1230.03	0.668159	0.109903	8.19677e-11	6.53389e-10	H1vsC1
ENSG00000185753	CXorf38	592.986	0.465324	0.0746951	8.24257e-11	6.56663e-10	H1vsC1
ENSG00000137509	PRCP	14878.6	0.618612	0.10144	8.2818e-11	6.5941e-10	H1vsC1
ENSG00000019991	HGF	28.9701	1.72626	0.29789	8.29094e-11	6.5976e-10	H1vsC1
ENSG00000105851	PIK3CG	100.365	-1.42377	0.238265	8.3711e-11	6.65552e-10	H1vsC1
ENSG00000062650	WAPL	1625.1	0.338488	0.0533021	8.37333e-11	6.65552e-10	H1vsC1
ENSG00000148660	CAMK2G	707.038	-0.523196	0.0848188	8.38059e-11	6.65748e-10	H1vsC1
ENSG00000156500	PABIR3	140.815	0.715005	0.117957	8.65371e-11	6.87052e-10	H1vsC1
ENSG00000090615	GOLGA3	3102.49	0.527704	0.0856862	8.68272e-11	6.88961e-10	H1vsC1
ENSG00000211455	STK38L	1039.94	-0.858744	0.141453	8.69124e-11	6.89243e-10	H1vsC1
ENSG00000186470	BTN3A2	776.284	0.791982	0.130688	8.76477e-11	6.94678e-10	H1vsC1
ENSG00000214655	ZSWIM8	3378.96	0.494704	0.0799477	8.85456e-11	7.01394e-10	H1vsC1
ENSG00000152779	SLC16A12	12.1298	2.9543	0.508019	8.94261e-11	7.07965e-10	H1vsC1
ENSG00000166670	MMP10	1712.28	3.58273	0.616078	8.95206e-11	7.0831e-10	H1vsC1
ENSG00000129473	BCL2L2	996.337	0.421768	0.0673598	9.01179e-11	7.12629e-10	H1vsC1
ENSG00000159733	ZFYVE28	121.972	-1.08671	0.178599	9.08609e-11	7.18096e-10	H1vsC1
ENSG00000163013	FBXO41	135.398	-0.823431	0.136032	9.36612e-11	7.39806e-10	H1vsC1
ENSG00000165533	TTC8	282.78	-0.626751	0.103209	9.4754e-11	7.48013e-10	H1vsC1
ENSG00000183864	TOB2	2377.94	0.520915	0.0847318	9.67889e-11	7.63643e-10	H1vsC1
ENSG00000197771	MCMBP	2159.75	0.737527	0.122104	9.78914e-11	7.71902e-10	H1vsC1
ENSG00000196821	ILRUN	2459.74	0.441539	0.0709094	9.85301e-11	7.76498e-10	H1vsC1
ENSG00000115756	HPCAL1	1257.17	-0.52353	0.0852374	9.88224e-11	7.78359e-10	H1vsC1
ENSG00000128829	EIF2AK4	1414.25	-0.377913	0.0600932	9.98212e-11	7.85781e-10	H1vsC1
ENSG00000179119	SPTY2D1	777.476	0.555224	0.0908994	1.02359e-10	8.05304e-10	H1vsC1
ENSG00000075413	MARK3	1812.07	0.321798	0.0508228	1.02836e-10	8.08594e-10	H1vsC1
ENSG00000196411	EPHB4	5955.22	-0.651044	0.107686	1.04904e-10	8.24393e-10	H1vsC1
ENSG00000146592	CREB5	646.197	1.35228	0.226383	1.08243e-10	8.50151e-10	H1vsC1
ENSG00000118564	FBXL5	1705.04	0.424336	0.0681211	1.08893e-10	8.54773e-10	H1vsC1
ENSG00000111737	RAB35	2489.21	0.448981	0.0723807	1.09015e-10	8.55248e-10	H1vsC1
ENSG00000095787	WAC	2377.12	0.355654	0.056503	1.09533e-10	8.58824e-10	H1vsC1
ENSG00000111554	MDM1	261.06	-0.60566	0.0999317	1.09714e-10	8.59754e-10	H1vsC1
ENSG00000139318	DUSP6	3480.83	0.505991	0.0824584	1.14119e-10	8.93772e-10	H1vsC1
ENSG00000072401	UBE2D1	655.249	0.529821	0.0867958	1.20786e-10	9.45452e-10	H1vsC1
ENSG00000125898	FAM110A	210.981	0.918354	0.152392	1.21433e-10	9.49984e-10	H1vsC1
ENSG00000130309	COLGALT1	7472.25	0.979913	0.162395	1.21671e-10	9.51305e-10	H1vsC1
ENSG00000175906	ARL4D	74.144	-0.929707	0.15437	1.25518e-10	9.80831e-10	H1vsC1
ENSG00000080845	DLGAP4	3082.18	0.516277	0.0845128	1.27237e-10	9.93706e-10	H1vsC1
ENSG00000162639	HENMT1	122.556	-0.883985	0.147024	1.27588e-10	9.95326e-10	H1vsC1
ENSG00000164066	INTU	188.232	-0.754216	0.125764	1.27586e-10	9.95326e-10	H1vsC1
ENSG00000215788	TNFRSF25	649.228	-0.423545	0.0682653	1.28142e-10	9.98532e-10	H1vsC1
ENSG00000137760	ALKBH8	261.34	-0.695802	0.115946	1.28117e-10	9.98532e-10	H1vsC1
ENSG00000100567	PSMA3	1632.12	0.600397	0.0995039	1.32336e-10	1.03063e-09	H1vsC1
ENSG00000173926	MARCHF3	695.472	0.85444	0.142428	1.34355e-10	1.04577e-09	H1vsC1
ENSG00000225828	FAM229A	237.052	0.940025	0.156373	1.35534e-10	1.05435e-09	H1vsC1
ENSG00000145390	USP53	817.284	-0.521404	0.0855699	1.3597e-10	1.05715e-09	H1vsC1
ENSG00000135587	SMPD2	194.882	0.76148	0.127222	1.37128e-10	1.06556e-09	H1vsC1
ENSG00000181513	ACBD4	162.962	-0.879464	0.146638	1.39119e-10	1.08043e-09	H1vsC1
ENSG00000173409	ARV1	195.709	-0.701585	0.117229	1.4081e-10	1.09295e-09	H1vsC1
ENSG00000126351	THRA	659.574	-0.987663	0.16433	1.41264e-10	1.09586e-09	H1vsC1
ENSG00000103671	TRIP4	581.309	0.599592	0.0995987	1.44663e-10	1.1216e-09	H1vsC1
ENSG00000141867	BRD4	2248.88	0.521616	0.0857635	1.45738e-10	1.12931e-09	H1vsC1
ENSG00000102580	DNAJC3	2722.59	0.650805	0.108629	1.47338e-10	1.14107e-09	H1vsC1
ENSG00000172123	SLFN12	903.28	0.65387	0.1092	1.49269e-10	1.15538e-09	H1vsC1
ENSG00000147416	ATP6V1B2	2524.52	0.514147	0.0845135	1.51011e-10	1.16821e-09	H1vsC1
ENSG00000128394	APOBEC3F	187.401	0.867587	0.145038	1.51255e-10	1.16945e-09	H1vsC1
ENSG00000090316	MAEA	1554.23	0.302071	0.0480563	1.51904e-10	1.17381e-09	H1vsC1
ENSG00000185269	NOTUM	19.6285	2.13001	0.380596	1.53655e-10	1.18668e-09	H1vsC1
ENSG00000140323	DISP2	46.1248	-1.39253	0.236353	1.54192e-10	1.19017e-09	H1vsC1
ENSG00000176624	MEX3C	1176.04	0.455845	0.0742916	1.59157e-10	1.22781e-09	H1vsC1
ENSG00000124523	SIRT5	320.095	-0.816363	0.136857	1.59718e-10	1.23145e-09	H1vsC1
ENSG00000288658	RNF228	9.68649	5.02163	0.883998	1.61983e-10	1.24822e-09	H1vsC1
ENSG00000167695	TLCD3A	839.028	-0.348459	0.055852	1.62611e-10	1.25236e-09	H1vsC1
ENSG00000080345	RIF1	2208.62	0.526059	0.0868241	1.6396e-10	1.26145e-09	H1vsC1
ENSG00000110906	KCTD10	3406.43	0.449601	0.0732508	1.63972e-10	1.26145e-09	H1vsC1
ENSG00000095203	EPB41L4B	15.9452	-2.85773	0.501648	1.64662e-10	1.26606e-09	H1vsC1
ENSG00000136859	ANGPTL2	436.237	-0.609811	0.101771	1.65623e-10	1.27274e-09	H1vsC1
ENSG00000182247	UBE2E2	549.239	0.610814	0.101969	1.66886e-10	1.28174e-09	H1vsC1
ENSG00000175073	VCPIP1	649.642	0.498173	0.0819082	1.6856e-10	1.29387e-09	H1vsC1
ENSG00000171316	CHD7	1189.46	0.578017	0.0961883	1.69646e-10	1.30149e-09	H1vsC1
ENSG00000009413	REV3L	950.835	-0.605047	0.101067	1.74278e-10	1.33629e-09	H1vsC1
ENSG00000087299	L2HGDH	109.755	-0.859902	0.144376	1.75475e-10	1.34473e-09	H1vsC1
ENSG00000171497	PPID	770.159	0.479577	0.0786928	1.76298e-10	1.35029e-09	H1vsC1
ENSG00000175938	ORAI3	81.4303	-1.06995	0.179137	1.79479e-10	1.37314e-09	H1vsC1
ENSG00000109083	IFT20	388.875	0.634089	0.106279	1.79433e-10	1.37314e-09	H1vsC1
ENSG00000196182	STK40	1538.33	0.658716	0.110619	1.80945e-10	1.38359e-09	H1vsC1
ENSG00000088836	SLC4A11	335.187	-0.788217	0.13271	1.8335e-10	1.40121e-09	H1vsC1
ENSG00000114737	CISH	60.5171	-1.10978	0.186074	1.85574e-10	1.41743e-09	H1vsC1
ENSG00000160209	PDXK	1343.37	0.782971	0.131888	1.85969e-10	1.41966e-09	H1vsC1
ENSG00000068354	TBC1D25	337.438	0.496443	0.0818617	1.90322e-10	1.45209e-09	H1vsC1
ENSG00000157601	MX1	3874.87	2.99614	0.527155	1.90812e-10	1.45503e-09	H1vsC1
ENSG00000179195	ZNF664	3322.22	0.403457	0.0654773	1.91262e-10	1.45766e-09	H1vsC1
ENSG00000180801	ARSJ	1668.3	0.796763	0.134298	1.91739e-10	1.46049e-09	H1vsC1
ENSG00000072849	DERL2	1142.97	0.692967	0.116752	1.92444e-10	1.46506e-09	H1vsC1
ENSG00000139083	ETV6	1681.26	0.433122	0.0706711	1.93945e-10	1.47487e-09	H1vsC1
ENSG00000041357	PSMA4	2359.56	0.407481	0.0661978	1.9392e-10	1.47487e-09	H1vsC1
ENSG00000065320	NTN1	32.3784	1.78802	0.318225	1.98333e-10	1.50742e-09	H1vsC1
ENSG00000189221	MAOA	780.575	-0.867753	0.146177	1.99159e-10	1.51287e-09	H1vsC1
ENSG00000104695	PPP2CB	2929.89	0.508792	0.0842174	2.03067e-10	1.54171e-09	H1vsC1
ENSG00000178033	CALHM5	687.652	-1.22496	0.206803	2.03179e-10	1.54172e-09	H1vsC1
ENSG00000110400	NECTIN1	628.876	-0.593362	0.0994054	2.0329e-10	1.54172e-09	H1vsC1
ENSG00000118496	FBXO30	795.773	0.481374	0.0793386	2.06157e-10	1.5626e-09	H1vsC1
ENSG00000118513	MYB	17.2421	2.54453	0.454135	2.07715e-10	1.57356e-09	H1vsC1
ENSG00000071282	LMCD1	105.21	-3.01142	0.531748	2.14819e-10	1.626e-09	H1vsC1
ENSG00000106772	PRUNE2	323.305	-0.931534	0.156989	2.14872e-10	1.626e-09	H1vsC1
ENSG00000128694	OSGEPL1	68.1863	-1.11299	0.187461	2.1751e-10	1.64507e-09	H1vsC1
ENSG00000130038	CRACR2A	137.825	-0.925667	0.15612	2.19669e-10	1.66049e-09	H1vsC1
ENSG00000240891	PLCXD2	125.761	-0.773889	0.13099	2.2048e-10	1.66571e-09	H1vsC1
ENSG00000176697	BDNF	259.183	-1.34708	0.230034	2.20832e-10	1.66747e-09	H1vsC1
ENSG00000153037	SRP19	195.846	0.724427	0.122633	2.22307e-10	1.67769e-09	H1vsC1
ENSG00000116857	TMEM9	773.487	-0.431203	0.0706261	2.27277e-10	1.71427e-09	H1vsC1
ENSG00000213516	RBMXL1	317.185	0.805727	0.136452	2.28307e-10	1.7211e-09	H1vsC1
ENSG00000145439	CBR4	413.736	-0.515617	0.0857573	2.32875e-10	1.75458e-09	H1vsC1
ENSG00000249242	TMEM150C	204.796	-0.843448	0.142805	2.33155e-10	1.75575e-09	H1vsC1
ENSG00000154217	PITPNC1	522.259	0.836127	0.141598	2.33591e-10	1.75808e-09	H1vsC1
ENSG00000166265	CYYR1	574.308	-0.916694	0.155088	2.43285e-10	1.83004e-09	H1vsC1
ENSG00000116815	CD58	228.752	0.664597	0.112592	2.45867e-10	1.84846e-09	H1vsC1
ENSG00000204389	HSPA1A	520.166	0.754987	0.128207	2.46752e-10	1.85411e-09	H1vsC1
ENSG00000105516	DBP	20.6029	-2.09396	0.379727	2.47184e-10	1.85635e-09	H1vsC1
ENSG00000138867	GUCD1	2414.25	0.465938	0.0769664	2.48504e-10	1.86526e-09	H1vsC1
ENSG00000111711	GOLT1B	1082.26	0.831516	0.141104	2.50054e-10	1.87588e-09	H1vsC1
ENSG00000114026	OGG1	387.585	-0.467122	0.0771931	2.50298e-10	1.87669e-09	H1vsC1
ENSG00000145555	MYO10	9509.05	0.719006	0.122153	2.53487e-10	1.89958e-09	H1vsC1
ENSG00000075240	GRAMD4	449.394	-0.935544	0.158396	2.53934e-10	1.9019e-09	H1vsC1
ENSG00000108406	DHX40	959.544	0.388292	0.0633386	2.56309e-10	1.91866e-09	H1vsC1
ENSG00000173281	PPP1R3B	2428.53	-0.848531	0.144061	2.5818e-10	1.93162e-09	H1vsC1
ENSG00000123739	PLA2G12A	227.328	-0.654962	0.111122	2.64462e-10	1.97756e-09	H1vsC1
ENSG00000112378	PERP	1959.85	0.702444	0.119481	2.68181e-10	2.00429e-09	H1vsC1
ENSG00000139679	LPAR6	419.207	-0.883143	0.150011	2.71397e-10	2.02723e-09	H1vsC1
ENSG00000128487	SPECC1	434.187	0.913957	0.155131	2.72219e-10	2.03228e-09	H1vsC1
ENSG00000103404	USP31	1075.2	0.429391	0.0706509	2.73604e-10	2.04152e-09	H1vsC1
ENSG00000005102	MEOX1	10.1173	3.69895	0.65961	2.78834e-10	2.07943e-09	H1vsC1
ENSG00000136830	NIBAN2	4992.1	-0.459378	0.076053	2.82426e-10	2.10508e-09	H1vsC1
ENSG00000103528	SYT17	26.078	-1.6633	0.295981	2.84067e-10	2.11617e-09	H1vsC1
ENSG00000135720	DYNC1LI2	5599.42	0.415378	0.0682573	2.85777e-10	2.12777e-09	H1vsC1
ENSG00000080189	SLC35C2	970.78	0.368553	0.0601211	2.89018e-10	2.15075e-09	H1vsC1
ENSG00000152127	MGAT5	2594.28	-0.478759	0.0796059	2.91775e-10	2.1701e-09	H1vsC1
ENSG00000183323	CCDC125	123.339	-0.956903	0.162739	3.01989e-10	2.24487e-09	H1vsC1
ENSG00000168003	SLC3A2	2792.22	0.617871	0.104953	3.06237e-10	2.27523e-09	H1vsC1
ENSG00000078399	HOXA9	542.305	-0.639285	0.108797	3.07062e-10	2.28014e-09	H1vsC1
ENSG00000109171	SLAIN2	961.495	0.40049	0.0657938	3.11457e-10	2.31154e-09	H1vsC1
ENSG00000150938	CRIM1	33193.4	0.72475	0.123865	3.12046e-10	2.31467e-09	H1vsC1
ENSG00000078747	ITCH	1851.87	0.541759	0.0912247	3.14755e-10	2.33353e-09	H1vsC1
ENSG00000164161	HHIP	18526.4	-0.685825	0.11712	3.1522e-10	2.33572e-09	H1vsC1
ENSG00000114529	C3orf52	156.402	1.09213	0.185852	3.15415e-10	2.33592e-09	H1vsC1
ENSG00000114446	IFT57	449.462	0.663476	0.113188	3.15999e-10	2.339e-09	H1vsC1
ENSG00000128815	WDFY4	151.569	-0.989038	0.168341	3.16699e-10	2.34293e-09	H1vsC1
ENSG00000169255	B3GALNT1	449.305	-0.628586	0.106994	3.18587e-10	2.35439e-09	H1vsC1
ENSG00000179044	EXOC3L1	76.7964	-1.21724	0.208097	3.18484e-10	2.35439e-09	H1vsC1
ENSG00000126456	IRF3	1137.24	-0.410865	0.0676716	3.21119e-10	2.37184e-09	H1vsC1
ENSG00000110321	EIF4G2	20875.7	0.465426	0.0774272	3.24709e-10	2.396e-09	H1vsC1
ENSG00000232593	KANTR	171.462	-0.94839	0.161658	3.24735e-10	2.396e-09	H1vsC1
ENSG00000153291	SLC25A27	93.0817	-1.07911	0.183785	3.26177e-10	2.40536e-09	H1vsC1
ENSG00000161277	THAP8	47.5483	-1.37422	0.238	3.26759e-10	2.40837e-09	H1vsC1
ENSG00000162073	PAQR4	390.812	-0.8891	0.151813	3.27461e-10	2.41227e-09	H1vsC1
ENSG00000112246	SIM1	12.2641	-2.95468	0.529567	3.31858e-10	2.44336e-09	H1vsC1
ENSG00000085511	MAP3K4	445.694	-0.622689	0.106067	3.33039e-10	2.45076e-09	H1vsC1
ENSG00000135862	LAMC1	16758.8	0.455288	0.0756658	3.34948e-10	2.46262e-09	H1vsC1
ENSG00000155099	PIP4P2	108.781	-1.19682	0.204693	3.35005e-10	2.46262e-09	H1vsC1
ENSG00000120899	PTK2B	43.7725	-1.33699	0.230989	3.38399e-10	2.48625e-09	H1vsC1
ENSG00000121578	B4GALT4	217.03	0.753886	0.12919	3.40086e-10	2.49732e-09	H1vsC1
ENSG00000173852	DPY19L1	2187.77	-0.415849	0.0686728	3.43232e-10	2.51909e-09	H1vsC1
ENSG00000168488	ATXN2L	5592.45	0.622981	0.106222	3.44643e-10	2.52811e-09	H1vsC1
ENSG00000104967	NOVA2	948.409	-0.895124	0.15309	3.48371e-10	2.55411e-09	H1vsC1
ENSG00000119986	AVPI1	37.6671	-1.44763	0.253288	3.5594e-10	2.60823e-09	H1vsC1
ENSG00000137802	MAPKBP1	1610.23	0.433834	0.071953	3.58329e-10	2.62434e-09	H1vsC1
ENSG00000182118	FAM89A	51.3812	-1.34691	0.233441	3.65038e-10	2.67067e-09	H1vsC1
ENSG00000086589	RBM22	1227.25	0.288389	0.0468345	3.65019e-10	2.67067e-09	H1vsC1
ENSG00000188612	SUMO2	2242.93	0.347998	0.0569433	3.65285e-10	2.67106e-09	H1vsC1
ENSG00000125826	RBCK1	2483.11	0.611959	0.104457	3.719e-10	2.718e-09	H1vsC1
ENSG00000151883	PARP8	17.7104	2.97371	0.53497	3.74622e-10	2.73645e-09	H1vsC1
ENSG00000196504	PRPF40A	2445.35	0.345743	0.056597	3.75473e-10	2.74123e-09	H1vsC1
ENSG00000167889	MGAT5B	74.5996	-1.41508	0.247205	3.79327e-10	2.76791e-09	H1vsC1
ENSG00000147872	PLIN2	963.614	-0.513431	0.0865498	3.86618e-10	2.81868e-09	H1vsC1
ENSG00000166349	RAG1	38.1136	-1.30779	0.226276	3.8669e-10	2.81868e-09	H1vsC1
ENSG00000108771	DHX58	475.643	1.7047	0.307821	3.98432e-10	2.90274e-09	H1vsC1
ENSG00000175104	TRAF6	587.477	0.634567	0.108856	4.12251e-10	3.00184e-09	H1vsC1
ENSG00000119682	AREL1	1788.44	0.445342	0.0743349	4.20426e-10	3.05976e-09	H1vsC1
ENSG00000167173	C15orf39	997.429	0.598496	0.102377	4.21924e-10	3.06906e-09	H1vsC1
ENSG00000128654	MTX2	604.533	-0.446884	0.0746601	4.30253e-10	3.128e-09	H1vsC1
ENSG00000154781	CCDC174	380.916	0.437772	0.0730496	4.37397e-10	3.17828e-09	H1vsC1
ENSG00000125730	C3	39.1513	4.12884	0.749803	4.38827e-10	3.18701e-09	H1vsC1
ENSG00000136144	RCBTB1	769.309	-0.512171	0.0866632	4.4636e-10	3.24002e-09	H1vsC1
ENSG00000126950	TMEM35A	212.334	-0.841983	0.145283	4.50519e-10	3.2685e-09	H1vsC1
ENSG00000005469	CROT	219.491	-1.45715	0.257116	4.5315e-10	3.28587e-09	H1vsC1
ENSG00000224470	ATXN1L	1887.72	0.463898	0.0778789	4.5845e-10	3.32256e-09	H1vsC1
ENSG00000100304	TTLL12	875.254	-0.62528	0.107506	4.58894e-10	3.32405e-09	H1vsC1
ENSG00000169851	PCDH7	912.744	-0.936592	0.161357	4.6397e-10	3.35907e-09	H1vsC1
ENSG00000109436	TBC1D9	1888.15	0.580818	0.0994201	4.65484e-10	3.36827e-09	H1vsC1
ENSG00000091592	NLRP1	1952.37	-0.522207	0.0886174	4.65979e-10	3.3701e-09	H1vsC1
ENSG00000114166	KAT2B	243.738	-1.23032	0.212951	4.71375e-10	3.40735e-09	H1vsC1
ENSG00000182957	SPATA13	364.591	1.04058	0.17913	4.72965e-10	3.41373e-09	H1vsC1
ENSG00000160551	TAOK1	3851.03	0.435158	0.072732	4.72604e-10	3.41373e-09	H1vsC1
ENSG00000123572	NRK	188.665	-1.05854	0.182229	4.72996e-10	3.41373e-09	H1vsC1
ENSG00000130741	EIF2S3	4301.39	0.315189	0.0517083	4.76968e-10	3.44061e-09	H1vsC1
ENSG00000214113	LYRM4	456.498	0.734881	0.127201	4.82951e-10	3.48196e-09	H1vsC1
ENSG00000009307	CSDE1	11440.1	0.272548	0.0445225	4.89296e-10	3.52588e-09	H1vsC1
ENSG00000117543	DPH5	330.306	-0.485194	0.0819254	4.90946e-10	3.53593e-09	H1vsC1
ENSG00000141736	ERBB2	995.369	-0.609222	0.104795	4.92791e-10	3.54738e-09	H1vsC1
ENSG00000074706	IPCEF1	15.2223	2.08316	0.386348	4.97048e-10	3.57617e-09	H1vsC1
ENSG00000101654	RNMT	1051.26	0.361054	0.0596938	5.02381e-10	3.61267e-09	H1vsC1
ENSG00000182173	TSEN54	249.645	-0.734226	0.127327	5.15383e-10	3.70425e-09	H1vsC1
ENSG00000173875	ZNF791	571.239	0.566795	0.0971396	5.19107e-10	3.72909e-09	H1vsC1
ENSG00000186104	CYP2R1	215.125	-0.565936	0.0969823	5.19421e-10	3.72941e-09	H1vsC1
ENSG00000165280	VCP	9891.97	0.357182	0.0590786	5.2175e-10	3.7442e-09	H1vsC1
ENSG00000116990	MYCL	61.5475	-1.37017	0.24061	5.22835e-10	3.74811e-09	H1vsC1
ENSG00000134215	VAV3	22.38	-2.6876	0.492129	5.22617e-10	3.74811e-09	H1vsC1
ENSG00000140320	BAHD1	1307.33	0.41114	0.068622	5.25861e-10	3.76785e-09	H1vsC1
ENSG00000135821	GLUL	3465.94	0.404634	0.0674795	5.31651e-10	3.80738e-09	H1vsC1
ENSG00000166747	AP1G1	3031.03	0.390523	0.0649817	5.35287e-10	3.83144e-09	H1vsC1
ENSG00000039560	RAI14	7488.13	0.700129	0.121511	5.43151e-10	3.88573e-09	H1vsC1
ENSG00000167191	GPRC5B	1504.91	0.794447	0.138015	5.49913e-10	3.93208e-09	H1vsC1
ENSG00000061273	HDAC7	5772.07	-0.538721	0.0920995	5.51125e-10	3.93872e-09	H1vsC1
ENSG00000117481	NSUN4	671.776	0.478656	0.0809865	5.51431e-10	3.93887e-09	H1vsC1
ENSG00000107643	MAPK8	1186.28	0.577696	0.0993625	5.58924e-10	3.99034e-09	H1vsC1
ENSG00000154222	CC2D1B	1179.66	0.413536	0.0691925	5.66838e-10	4.04476e-09	H1vsC1
ENSG00000166902	MRPL16	703.284	-0.422709	0.0708459	5.67582e-10	4.04799e-09	H1vsC1
ENSG00000133106	EPSTI1	265.118	2.54018	0.468728	5.69489e-10	4.05951e-09	H1vsC1
ENSG00000137073	UBAP2	1676.36	0.595402	0.102716	5.75063e-10	4.09714e-09	H1vsC1
ENSG00000161551	ZNF577	162.556	-0.749259	0.130385	5.77559e-10	4.11281e-09	H1vsC1
ENSG00000196421	C20orf204	70.383	-1.32449	0.232355	5.81741e-10	4.14047e-09	H1vsC1
ENSG00000187994	RINL	75.8363	-0.906952	0.157425	5.83116e-10	4.14813e-09	H1vsC1
ENSG00000123094	RASSF8	1694.79	1.06152	0.18395	5.89764e-10	4.19327e-09	H1vsC1
ENSG00000164244	PRRC1	2759.88	0.693688	0.120685	5.94575e-10	4.22532e-09	H1vsC1
ENSG00000093000	NUP50	2473.36	0.565003	0.0971906	5.96011e-10	4.23336e-09	H1vsC1
ENSG00000143079	CTTNBP2NL	2267.83	0.414289	0.0694261	5.97001e-10	4.23605e-09	H1vsC1
ENSG00000175582	RAB6A	3579.35	0.421087	0.0706505	5.96786e-10	4.23605e-09	H1vsC1
ENSG00000131023	LATS1	900.437	0.408799	0.0684501	6.00387e-10	4.2579e-09	H1vsC1
ENSG00000092203	TOX4	2065.97	0.404957	0.0678181	6.19131e-10	4.38859e-09	H1vsC1
ENSG00000167992	VWCE	348.568	-0.73498	0.128171	6.22879e-10	4.41291e-09	H1vsC1
ENSG00000108256	NUFIP2	2987.32	0.388586	0.0649077	6.23931e-10	4.41811e-09	H1vsC1
ENSG00000173327	MAP3K11	4098.34	0.381571	0.0636776	6.2977e-10	4.45718e-09	H1vsC1
ENSG00000177679	SRRM3	86.8423	-1.41877	0.251908	6.34126e-10	4.48573e-09	H1vsC1
ENSG00000134198	TSPAN2	59.2858	-1.40962	0.250079	6.37487e-10	4.5072e-09	H1vsC1
ENSG00000069020	MAST4	2876.03	0.518693	0.08876	6.40202e-10	4.5241e-09	H1vsC1
ENSG00000064933	PMS1	334.756	-0.544559	0.0935886	6.41908e-10	4.53384e-09	H1vsC1
ENSG00000128709	HOXD9	83.5964	-0.992951	0.172642	6.53386e-10	4.61257e-09	H1vsC1
ENSG00000237172	B3GNT9	143.1	-0.971674	0.169012	6.5559e-10	4.62578e-09	H1vsC1
ENSG00000050748	MAPK9	718.858	-0.424074	0.0714205	6.71006e-10	4.73215e-09	H1vsC1
ENSG00000065833	ME1	577.253	0.515196	0.0882555	6.788e-10	4.78468e-09	H1vsC1
ENSG00000168710	AHCYL1	3041.17	0.334703	0.0555847	6.84979e-10	4.82579e-09	H1vsC1
ENSG00000268043	NBPF12	412.421	0.477898	0.0813569	6.90181e-10	4.85997e-09	H1vsC1
ENSG00000163251	FZD5	173.913	0.835879	0.146124	6.96592e-10	4.90263e-09	H1vsC1
ENSG00000121766	ZCCHC17	799.125	0.631145	0.109943	7.08121e-10	4.98124e-09	H1vsC1
ENSG00000214413	BBIP1	427.609	0.509899	0.0874012	7.16231e-10	5.03574e-09	H1vsC1
ENSG00000104884	ERCC2	1331.37	-0.555308	0.095915	7.21607e-10	5.07097e-09	H1vsC1
ENSG00000118596	SLC16A7	195.806	-0.857391	0.149972	7.22492e-10	5.07462e-09	H1vsC1
ENSG00000070214	SLC44A1	2108.78	-0.341164	0.0568017	7.27458e-10	5.10692e-09	H1vsC1
ENSG00000117682	DHDDS	1563.45	0.448268	0.0760404	7.39986e-10	5.19224e-09	H1vsC1
ENSG00000126562	WNK4	47.5678	-1.57263	0.285631	7.4341e-10	5.21363e-09	H1vsC1
ENSG00000137831	UACA	2597.13	-0.794842	0.13935	7.4753e-10	5.23988e-09	H1vsC1
ENSG00000118523	CCN2	48821.3	-0.57067	0.0989149	7.54708e-10	5.28753e-09	H1vsC1
ENSG00000181885	CLDN7	271.51	-0.923976	0.161642	7.67641e-10	5.37542e-09	H1vsC1
ENSG00000143842	SOX13	582.947	-1.05557	0.184446	7.76991e-10	5.43815e-09	H1vsC1
ENSG00000178467	P4HTM	372.569	-0.623638	0.108894	7.85672e-10	5.49614e-09	H1vsC1
ENSG00000232859	LYRM9	76.087	-1.01975	0.178256	7.86305e-10	5.4978e-09	H1vsC1
ENSG00000158292	GPR153	254.809	0.794799	0.13962	7.98571e-10	5.58075e-09	H1vsC1
ENSG00000143434	SEMA6C	1611.87	-0.989298	0.173071	7.9981e-10	5.5866e-09	H1vsC1
ENSG00000165671	NSD1	3117.21	-0.448251	0.0762139	8.03715e-10	5.61106e-09	H1vsC1
ENSG00000076555	ACACB	76.3302	-1.57523	0.286932	8.05244e-10	5.61891e-09	H1vsC1
ENSG00000225968	ELFN1	70.9325	-1.28832	0.227707	8.16924e-10	5.69755e-09	H1vsC1
ENSG00000059588	TARBP1	898.456	-0.54399	0.0941456	8.20332e-10	5.71844e-09	H1vsC1
ENSG00000148985	PGAP2	394.718	-0.44546	0.0757818	8.35286e-10	5.81976e-09	H1vsC1
ENSG00000101199	ARFGAP1	3681.51	0.547616	0.0949995	8.73227e-10	6.08106e-09	H1vsC1
ENSG00000076067	RBMS2	2709.73	-0.341838	0.0572229	8.84553e-10	6.15684e-09	H1vsC1
ENSG00000154124	OTULIN	764.215	0.46354	0.0792826	8.9524e-10	6.22811e-09	H1vsC1
ENSG00000221968	FADS3	3269	0.60822	0.10648	9.05091e-10	6.29349e-09	H1vsC1
ENSG00000124181	PLCG1	4790.08	-0.315823	0.0527218	9.1189e-10	6.33759e-09	H1vsC1
[truncated: 11,888 more rows]

## Sheet: S2
Table S2: Results of DE analysis following repeated TNF-a stimulation (H2 vs C2)
ENS	Symbol	baseMean	log2FoldChange	lfcSE	pvalue	padj	group
ENSG00000185215	TNFAIP2	21877.6	4.58635	0.105142	0	0	H2vsC2
ENSG00000056558	TRAF1	4524.95	5.6157	0.151213	5.8119e-291	4.0352e-292	H2vsC2
ENSG00000118503	TNFAIP3	6235.04	5.12675	0.140954	1.22525e-290	5.67127e-287	H2vsC2
ENSG00000100906	NFKBIA	4226.45	3.29963	0.0976804	1.08468e-252	3.76548e-249	H2vsC2
ENSG00000115604	IL18R1	3530	3.19812	0.0998765	1.42663e-227	3.96204e-224	H2vsC2
ENSG00000077150	NFKB2	3297.27	3.29174	0.109235	4.743e-202	1.09769e-198	H2vsC2
ENSG00000160223	ICOSLG	514.889	3.77189	0.133624	2.97493e-177	5.90142e-174	H2vsC2
ENSG00000104856	RELB	1859.31	3.72755	0.132758	1.72854e-175	3.00032e-172	H2vsC2
ENSG00000083799	CYLD	2787.6	2.42393	0.0873744	4.2679e-171	6.58489e-168	H2vsC2
ENSG00000203883	SOX18	1637.08	-2.39971	0.0866316	1.46567e-170	2.03523e-167	H2vsC2
ENSG00000145365	TIFA	1076.91	3.29986	0.119789	1.34613e-169	1.6993e-166	H2vsC2
ENSG00000187123	LYPD6	810.068	2.4784	0.0921979	5.90805e-161	6.8366e-158	H2vsC2
ENSG00000163734	CXCL3	886.8	5.84758	0.224964	4.22853e-150	4.51672e-147	H2vsC2
ENSG00000134070	IRAK2	1428.06	2.992	0.118	2.33247e-144	2.31348e-141	H2vsC2
ENSG00000109320	NFKB1	4784.46	2.61719	0.103062	2.83412e-144	2.62364e-141	H2vsC2
ENSG00000134954	ETS1	7156.89	2.02567	0.083133	1.30929e-132	1.1363e-129	H2vsC2
ENSG00000145901	TNIP1	6594.56	2.67181	0.111411	3.42413e-129	2.79691e-126	H2vsC2
ENSG00000163545	NUAK2	684.435	4.1713	0.179282	3.7587e-121	2.89963e-118	H2vsC2
ENSG00000184371	CSF1	6596.34	3.27906	0.144933	6.90784e-116	5.04854e-113	H2vsC2
ENSG00000125347	IRF1	2291.62	3.17434	0.14548	3.95397e-108	2.74524e-105	H2vsC2
ENSG00000104312	RIPK2	2385.11	3.22563	0.148498	3.42087e-107	2.26201e-104	H2vsC2
ENSG00000145779	TNFAIP8	633.903	2.50124	0.114801	4.51874e-107	2.85214e-104	H2vsC2
ENSG00000146457	WTAP	2736.32	2.00514	0.0938618	9.7265e-103	5.87227e-100	H2vsC2
ENSG00000166949	SMAD3	6157.16	2.05716	0.0979339	1.96454e-99	1.13665e-96	H2vsC2
ENSG00000006210	CX3CL1	15467.2	6.16207	0.293659	5.36857e-99	2.98192e-96	H2vsC2
ENSG00000111912	NCOA7	6981.65	2.35601	0.113335	1.29668e-97	6.92524e-95	H2vsC2
ENSG00000010818	HIVEP2	1473.82	2.78717	0.137197	5.00306e-94	2.57306e-91	H2vsC2
ENSG00000167100	SAMD14	1332.11	1.59867	0.078803	2.87582e-93	1.4262e-90	H2vsC2
ENSG00000136052	SLC41A2	628.048	2.18277	0.10875	4.206e-91	2.01395e-88	H2vsC2
ENSG00000112149	CD83	269.493	3.50646	0.176378	2.68159e-90	1.24122e-87	H2vsC2
ENSG00000169871	TRIM56	2881.03	1.35712	0.068515	6.18541e-89	2.77067e-86	H2vsC2
ENSG00000184602	SNN	2895.85	1.36072	0.0687588	8.72758e-89	3.78722e-86	H2vsC2
ENSG00000144476	ACKR3	4814.22	3.53697	0.184365	2.41664e-84	1.01689e-81	H2vsC2
ENSG00000135842	NIBAN1	1723.64	3.76224	0.196744	1.65891e-83	6.77517e-81	H2vsC2
ENSG00000149289	ZC3H12C	1063.39	1.72112	0.0914833	1.16749e-80	4.63195e-78	H2vsC2
ENSG00000105639	JAK3	699.034	2.3615	0.125801	2.92129e-80	1.12681e-77	H2vsC2
ENSG00000081041	CXCL2	1475.9	5.23313	0.278506	8.6718e-80	3.2545e-77	H2vsC2
ENSG00000158796	DEDD	1626	0.941974	0.0512057	1.34119e-76	4.90101e-74	H2vsC2
ENSG00000197951	ZNF71	419.675	1.7935	0.0983631	6.38081e-76	2.27189e-73	H2vsC2
ENSG00000146232	NFKBIE	1326.92	2.56727	0.14283	3.60305e-74	1.2508e-71	H2vsC2
ENSG00000185101	ANO9	818.097	6.26102	0.346904	4.38866e-74	1.48636e-71	H2vsC2
ENSG00000023445	BIRC3	2094.27	5.91927	0.338509	1.2237e-69	4.04577e-67	H2vsC2
ENSG00000166016	ABTB2	166.055	4.06473	0.235271	1.84894e-68	5.97079e-66	H2vsC2
ENSG00000049249	TNFRSF9	479.63	6.12209	0.357034	3.88812e-67	1.22705e-64	H2vsC2
ENSG00000159200	RCAN1	1143.31	2.41356	0.141469	5.62134e-67	1.73462e-64	H2vsC2
ENSG00000104903	LYL1	676.711	-1.91963	0.112606	1.03439e-66	3.12252e-64	H2vsC2
ENSG00000117525	F3	1103.64	5.33283	0.313872	8.77205e-66	2.59168e-63	H2vsC2
ENSG00000128284	APOL3	4012.33	2.65154	0.157627	1.45578e-65	4.21145e-63	H2vsC2
ENSG00000162692	VCAM1	54085.3	6.6521	0.394807	4.40864e-65	1.24935e-62	H2vsC2
ENSG00000153721	CNKSR3	997.139	2.70889	0.162394	1.2643e-64	3.51122e-62	H2vsC2
ENSG00000108691	CCL2	20895.2	5.65008	0.338186	9.1375e-64	2.48791e-61	H2vsC2
ENSG00000135604	STX11	271.718	1.93166	0.116104	1.07005e-63	2.85744e-61	H2vsC2
ENSG00000139174	PRICKLE1	1074.77	-2.21155	0.133036	1.40011e-63	3.66828e-61	H2vsC2
ENSG00000109079	TNFAIP1	6464.06	1.75316	0.105723	1.94552e-63	5.00286e-61	H2vsC2
ENSG00000055208	TAB2	2016.97	1.19353	0.0720554	5.94756e-63	1.5016e-60	H2vsC2
ENSG00000101236	RNF24	931.813	1.5725	0.0956129	1.51629e-62	3.75986e-60	H2vsC2
ENSG00000087085	ACHE	230.721	2.98113	0.182968	3.65199e-62	8.89676e-60	H2vsC2
ENSG00000138735	PDE5A	918.146	2.98108	0.183102	4.45545e-62	1.0667e-59	H2vsC2
ENSG00000180530	NRIP1	1126.28	1.42462	0.0870377	6.52683e-62	1.53613e-59	H2vsC2
ENSG00000065308	TRAM2	4283.76	-1.07238	0.0652429	7.72366e-62	1.78751e-59	H2vsC2
ENSG00000124508	BTN2A2	997.346	1.79759	0.110385	2.86659e-61	6.52549e-59	H2vsC2
ENSG00000184058	TBX1	173.705	-2.38867	0.147089	5.44358e-61	1.21919e-58	H2vsC2
ENSG00000007908	SELE	51913.9	7.57207	0.466719	7.59404e-61	1.67382e-58	H2vsC2
ENSG00000159128	IFNGR2	2764.49	1.71421	0.10669	8.45707e-60	1.83492e-57	H2vsC2
ENSG00000148154	UGCG	1672.26	1.83203	0.114219	1.62536e-59	3.47227e-57	H2vsC2
ENSG00000110848	CD69	331.699	3.25128	0.206184	1.46461e-58	3.08144e-56	H2vsC2
ENSG00000124019	FAM124B	1004.55	-1.84396	0.115969	1.54373e-58	3.19944e-56	H2vsC2
ENSG00000132003	ZSWIM4	1176.97	1.85238	0.116631	2.0917e-58	4.27137e-56	H2vsC2
ENSG00000136560	TANK	1584.03	1.49158	0.0947127	1.26035e-57	2.5364e-55	H2vsC2
ENSG00000185614	INKA1	154.57	-2.26017	0.143588	2.17818e-57	4.32088e-55	H2vsC2
ENSG00000118058	KMT2A	3753.95	0.983334	0.062297	3.55615e-57	6.95502e-55	H2vsC2
ENSG00000110330	BIRC2	3397.76	1.2937	0.0825664	7.65968e-57	1.47725e-54	H2vsC2
ENSG00000124145	SDC4	2748.68	2.15187	0.137933	2.23162e-56	4.24498e-54	H2vsC2
ENSG00000164400	CSF2	222.662	8.10809	0.5218	2.88856e-56	5.42035e-54	H2vsC2
ENSG00000136867	SLC31A2	278.126	1.92358	0.123651	3.99911e-56	7.40421e-54	H2vsC2
ENSG00000050730	TNIP3	126.361	5.30607	0.343351	6.39282e-55	1.16804e-52	H2vsC2
ENSG00000027697	IFNGR1	1813.21	1.55382	0.101294	7.11176e-55	1.28252e-52	H2vsC2
ENSG00000171223	JUNB	1299.68	2.14294	0.140139	2.70004e-54	4.80677e-52	H2vsC2
ENSG00000127955	GNAI1	442.715	-1.26285	0.0826235	3.39842e-54	5.97347e-52	H2vsC2
ENSG00000069399	BCL3	934.404	1.93236	0.126647	4.09357e-54	7.10541e-52	H2vsC2
ENSG00000205502	C2CD4B	1364.48	3.01354	0.200479	1.45697e-53	2.49771e-51	H2vsC2
ENSG00000145860	RNF145	4078.1	1.31424	0.0866788	1.79681e-53	3.04274e-51	H2vsC2
ENSG00000131323	TRAF3	1578	1.49916	0.100643	6.2615e-52	1.04756e-49	H2vsC2
ENSG00000185022	MAFF	1711.21	1.52278	0.102474	1.04188e-51	1.72233e-49	H2vsC2
ENSG00000132481	TRIM47	1422.42	1.04558	0.0700179	1.58424e-51	2.58808e-49	H2vsC2
ENSG00000173120	KDM2A	4542.75	0.710779	0.0476687	1.88722e-51	3.0472e-49	H2vsC2
ENSG00000064932	SBNO2	2181.22	0.947053	0.0641027	1.97629e-50	3.15434e-48	H2vsC2
ENSG00000163874	ZC3H12A	381.643	1.6543	0.11288	2.23343e-50	3.52424e-48	H2vsC2
ENSG00000145990	GFOD1	693.515	-2.44911	0.167969	6.30687e-50	9.84013e-48	H2vsC2
ENSG00000168310	IRF2	691.676	1.40592	0.0964672	8.73553e-50	1.3478e-47	H2vsC2
ENSG00000161791	FMNL3	4654.17	1.15412	0.0792183	2.42778e-49	3.70463e-47	H2vsC2
ENSG00000136237	RAPGEF5	2592.26	1.84172	0.126922	2.49344e-49	3.76346e-47	H2vsC2
ENSG00000142961	MOB3C	776.409	1.79163	0.124427	1.15299e-48	1.72155e-46	H2vsC2
ENSG00000164236	ANKRD33B	1027.57	1.59665	0.111259	1.81687e-48	2.68395e-46	H2vsC2
ENSG00000159231	CBR3	275.779	2.11876	0.147246	1.85397e-48	2.70992e-46	H2vsC2
ENSG00000136367	ZFHX2	244.893	1.7307	0.121011	4.21593e-48	6.09817e-46	H2vsC2
ENSG00000174004	NRROS	102.307	-2.79688	0.197046	5.34527e-48	7.652e-46	H2vsC2
ENSG00000151014	NOCT	895.579	2.74455	0.194024	1.25747e-47	1.78176e-45	H2vsC2
ENSG00000169429	CXCL8	16362.5	5.31232	0.370912	1.39622e-47	1.95837e-45	H2vsC2
ENSG00000182541	LIMK2	1801.41	0.73321	0.0514989	3.77344e-47	5.23979e-45	H2vsC2
ENSG00000263528	IKBKE	1252.64	1.79872	0.127436	6.83711e-47	9.40002e-45	H2vsC2
ENSG00000163739	CXCL1	4310.24	3.60485	0.257406	8.46595e-47	1.15253e-44	H2vsC2
ENSG00000079102	RUNX1T1	530.565	-2.12745	0.151163	1.66879e-46	2.24979e-44	H2vsC2
ENSG00000185650	ZFP36L1	5331.3	1.16998	0.0832059	3.37389e-46	4.5048e-44	H2vsC2
ENSG00000110218	PANX1	736.157	1.42582	0.102073	4.92216e-46	6.50944e-44	H2vsC2
ENSG00000162783	IER5	914.554	1.3836	0.0993807	1.05349e-45	1.38007e-43	H2vsC2
ENSG00000111077	TNS2	1948.88	-1.85389	0.133137	1.08863e-45	1.41278e-43	H2vsC2
ENSG00000141682	PMAIP1	588.632	2.17355	0.155965	1.12335e-45	1.44434e-43	H2vsC2
ENSG00000119408	NEK6	993.329	-1.00464	0.0717982	1.47404e-45	1.87785e-43	H2vsC2
ENSG00000221869	CEBPD	314.858	2.41796	0.174263	1.64209e-45	2.07292e-43	H2vsC2
ENSG00000128274	A4GALT	712.221	1.83902	0.132478	1.93667e-45	2.42276e-43	H2vsC2
ENSG00000135312	HTR1B	1102.06	-1.50383	0.108772	3.19166e-45	3.95709e-43	H2vsC2
ENSG00000086062	B4GALT1	8779.86	1.82168	0.131705	3.77942e-45	4.64433e-43	H2vsC2
ENSG00000167034	NKX3-1	310.081	4.33714	0.312659	4.28689e-45	5.22173e-43	H2vsC2
ENSG00000028277	POU2F2	524.097	1.84341	0.133356	4.40188e-45	5.31518e-43	H2vsC2
ENSG00000157191	NECAP2	2955.03	0.744396	0.0536082	5.53801e-45	6.62938e-43	H2vsC2
ENSG00000137575	SDCBP	9649.94	1.07535	0.0776655	9.66387e-45	1.14694e-42	H2vsC2
ENSG00000013374	NUB1	2076.58	1.35448	0.0983756	9.81246e-45	1.15471e-42	H2vsC2
ENSG00000100403	ZC3H7B	9281.84	1.45552	0.105987	1.23191e-44	1.43751e-42	H2vsC2
ENSG00000136048	DRAM1	3471.75	2.12204	0.154617	2.18341e-44	2.52657e-42	H2vsC2
ENSG00000164164	OTUD4	2613.31	1.25375	0.0912978	2.35764e-44	2.70564e-42	H2vsC2
ENSG00000124496	TRERF1	172.448	-2.83436	0.20876	2.65198e-44	3.01848e-42	H2vsC2
ENSG00000069974	RAB27A	965.681	0.919507	0.0669451	5.69194e-44	6.42588e-42	H2vsC2
ENSG00000161011	SQSTM1	19484.5	1.70805	0.125427	5.98369e-44	6.70076e-42	H2vsC2
ENSG00000134369	NAV1	3489.34	-0.88207	0.0647958	3.00418e-43	3.33729e-41	H2vsC2
ENSG00000131459	GFPT2	499.342	2.17732	0.161788	8.01059e-43	8.82818e-41	H2vsC2
ENSG00000086061	DNAJA1	8868.37	1.58904	0.118653	1.15579e-42	1.26373e-40	H2vsC2
ENSG00000171227	TMEM37	106.449	-3.80626	0.28531	1.41179e-42	1.53157e-40	H2vsC2
ENSG00000169291	SHE	1994.66	-1.04126	0.0772807	1.75061e-42	1.88442e-40	H2vsC2
ENSG00000152894	PTPRK	4996.02	1.08938	0.0812667	3.87041e-42	4.13419e-40	H2vsC2
ENSG00000135932	CAB39	3129.75	1.47268	0.110723	4.2861e-42	4.54327e-40	H2vsC2
ENSG00000011132	APBA3	738.99	1.23516	0.0927786	7.62555e-42	8.02184e-40	H2vsC2
ENSG00000147862	NFIB	3226.85	-1.23935	0.0931446	8.27312e-42	8.63764e-40	H2vsC2
ENSG00000162616	DNAJB4	2339.3	-1.28028	0.0965453	1.27449e-41	1.32071e-39	H2vsC2
ENSG00000144802	NFKBIZ	912.045	1.70387	0.12944	2.70049e-41	2.77771e-39	H2vsC2
ENSG00000169621	APLF	143.752	1.54621	0.117907	4.76749e-41	4.86775e-39	H2vsC2
ENSG00000170525	PFKFB3	2714.47	1.59514	0.121734	5.43963e-41	5.51348e-39	H2vsC2
ENSG00000143067	ZNF697	1291.14	1.05295	0.0797655	6.60991e-41	6.65111e-39	H2vsC2
ENSG00000108960	MMD	563.357	1.15424	0.087694	7.86628e-41	7.85836e-39	H2vsC2
ENSG00000163132	MSX1	128.002	2.06036	0.157944	2.00953e-40	1.99317e-38	H2vsC2
ENSG00000146376	ARHGAP18	966.792	-1.97662	0.152141	3.80745e-40	3.74966e-38	H2vsC2
ENSG00000119508	NR4A3	87.7979	3.26304	0.25473	4.41616e-40	4.31851e-38	H2vsC2
ENSG00000137177	KIF13A	3079.33	0.9018	0.0692074	7.38679e-40	7.17293e-38	H2vsC2
ENSG00000156860	FBRS	3506.7	0.788515	0.061003	2.50439e-39	2.415e-37	H2vsC2
ENSG00000164465	DCBLD1	1188.29	-1.12355	0.0871562	3.06058e-39	2.93098e-37	H2vsC2
ENSG00000198742	SMURF1	1544.97	1.09215	0.0847137	3.3585e-39	3.19426e-37	H2vsC2
ENSG00000237988	OR2I1P	67.606	5.54305	0.43005	4.06107e-39	3.83619e-37	H2vsC2
ENSG00000003989	SLC7A2	32949.8	4.41908	0.344104	4.78572e-39	4.49017e-37	H2vsC2
ENSG00000123610	TNFAIP6	267.468	7.91267	0.624066	1.26423e-38	1.17819e-36	H2vsC2
ENSG00000181826	RELL1	870.978	0.995859	0.0778109	1.41939e-38	1.31397e-36	H2vsC2
ENSG00000158470	B4GALT5	6564.51	1.19799	0.0939641	1.43041e-38	1.31541e-36	H2vsC2
ENSG00000156521	TYSND1	228.426	-1.25221	0.098522	1.90358e-38	1.73902e-36	H2vsC2
ENSG00000157368	IL34	71.435	2.88758	0.230681	2.57676e-38	2.33862e-36	H2vsC2
ENSG00000003987	MTMR7	113.693	2.59114	0.206228	3.48113e-38	3.13889e-36	H2vsC2
ENSG00000196935	SRGAP1	1031.67	1.06604	0.0840003	4.82833e-38	4.32556e-36	H2vsC2
ENSG00000164292	RHOBTB3	1093.19	-0.881851	0.0696414	8.40779e-38	7.48401e-36	H2vsC2
ENSG00000079335	CDC14A	458.622	1.42215	0.113361	8.73587e-38	7.72652e-36	H2vsC2
ENSG00000163788	SNRK	3359.53	-1.12158	0.088815	8.98449e-38	7.89612e-36	H2vsC2
ENSG00000064651	SLC12A2	3193.08	2.34919	0.187498	1.1025e-37	9.62853e-36	H2vsC2
ENSG00000118707	TGIF2	843.175	0.769621	0.0610077	1.3006e-37	1.12876e-35	H2vsC2
ENSG00000135148	TRAFD1	1316.37	1.0931	0.086766	1.44613e-37	1.24727e-35	H2vsC2
ENSG00000140379	BCL2A1	123.098	4.04263	0.323703	1.77748e-37	1.52358e-35	H2vsC2
ENSG00000179862	CITED4	448.709	2.78861	0.225407	2.09396e-37	1.78385e-35	H2vsC2
ENSG00000104825	NFKBIB	712.202	1.58096	0.127163	3.01046e-37	2.54898e-35	H2vsC2
ENSG00000127947	PTPN12	3017.42	0.607723	0.0485513	3.5605e-37	2.97838e-35	H2vsC2
ENSG00000221866	PLXNA4	1631.51	-1.88379	0.151338	3.55386e-37	2.97838e-35	H2vsC2
ENSG00000153208	MERTK	454.463	-1.14894	0.0920065	4.8078e-37	3.99767e-35	H2vsC2
ENSG00000130193	THEM6	418.577	-1.65603	0.133758	5.95095e-37	4.91874e-35	H2vsC2
ENSG00000128335	APOL2	2338.59	1.85869	0.149872	6.06113e-37	4.98017e-35	H2vsC2
ENSG00000117226	GBP3	1352.9	1.87015	0.151125	8.62801e-37	7.04757e-35	H2vsC2
ENSG00000179630	LACC1	299.806	1.39054	0.112448	8.97514e-37	7.28823e-35	H2vsC2
ENSG00000160058	BSDC1	2388.38	1.03782	0.0835597	1.58307e-36	1.27806e-34	H2vsC2
ENSG00000189067	LITAF	2086.08	2.01245	0.163266	1.84936e-36	1.4844e-34	H2vsC2
ENSG00000214530	STARD10	325.982	1.35788	0.110263	1.86846e-36	1.49112e-34	H2vsC2
ENSG00000070610	GBA2	2702.7	-0.861026	0.0693883	2.02281e-36	1.60507e-34	H2vsC2
ENSG00000146021	KLHL3	707.536	-1.6218	0.132373	2.87631e-36	2.26935e-34	H2vsC2
ENSG00000107968	MAP3K8	282.856	1.81504	0.148166	3.71081e-36	2.9112e-34	H2vsC2
ENSG00000158715	SLC45A3	332.972	-2.17317	0.177338	4.43875e-36	3.46272e-34	H2vsC2
ENSG00000198382	UVRAG	1441.13	1.06495	0.0865429	6.14218e-36	4.76482e-34	H2vsC2
ENSG00000091527	CDV3	7169.75	0.947279	0.0769509	7.05937e-36	5.44591e-34	H2vsC2
ENSG00000139899	CBLN3	404.419	1.65079	0.136277	1.5971e-35	1.22527e-33	H2vsC2
ENSG00000137462	TLR2	209.181	4.27836	0.352884	2.87443e-35	2.1931e-33	H2vsC2
ENSG00000151151	IPMK	482.624	1.65802	0.13812	6.05214e-35	4.58784e-33	H2vsC2
ENSG00000196387	ZNF140	560.14	1.14129	0.0943334	6.07923e-35	4.58784e-33	H2vsC2
ENSG00000186918	ZNF395	268.306	-2.07813	0.173076	9.33276e-35	7.00512e-33	H2vsC2
ENSG00000114742	WDR48	1336.79	0.899289	0.0743803	1.04806e-34	7.82441e-33	H2vsC2
ENSG00000166224	SGPL1	1233.15	0.799107	0.066246	1.30266e-34	9.67312e-33	H2vsC2
ENSG00000276644	DACH1	825.185	-2.59223	0.218162	1.52726e-34	1.12806e-32	H2vsC2
ENSG00000166889	PATL1	1928.62	1.08929	0.0908962	2.90313e-34	2.13296e-32	H2vsC2
ENSG00000115009	CCL20	734.736	6.3279	0.529257	2.93717e-34	2.13537e-32	H2vsC2
ENSG00000152229	PSTPIP2	1180.67	3.64785	0.309511	2.93423e-34	2.13537e-32	H2vsC2
ENSG00000169403	PTAFR	40.6853	3.99418	0.336539	3.00343e-34	2.17217e-32	H2vsC2
ENSG00000160190	SLC37A1	496.653	1.14733	0.0961372	4.32213e-34	3.10969e-32	H2vsC2
ENSG00000081189	MEF2C	520.683	-0.948503	0.079451	6.56176e-34	4.69673e-32	H2vsC2
ENSG00000162695	SLC30A7	1816.21	1.29278	0.109218	7.86507e-34	5.60074e-32	H2vsC2
ENSG00000205213	LGR4	140.833	-1.93704	0.164103	9.66992e-34	6.85084e-32	H2vsC2
ENSG00000112559	MDFI	434.371	-1.88818	0.160652	1.65487e-33	1.16647e-31	H2vsC2
ENSG00000084112	SSH1	5864.59	1.2537	0.106401	1.73833e-33	1.21911e-31	H2vsC2
ENSG00000277443	MARCKS	14031.4	1.42508	0.121573	2.03746e-33	1.42172e-31	H2vsC2
ENSG00000151623	NR3C2	248.054	-1.84173	0.157345	2.73187e-33	1.89673e-31	H2vsC2
ENSG00000164136	IL15	310.458	1.88119	0.161004	3.69695e-33	2.55402e-31	H2vsC2
ENSG00000105993	DNAJB6	3641.83	1.12188	0.0954097	3.84521e-33	2.6433e-31	H2vsC2
ENSG00000106003	LFNG	98.4398	-2.30493	0.197629	4.48628e-33	3.06879e-31	H2vsC2
ENSG00000111911	HINT3	833.478	1.21427	0.10387	6.06359e-33	4.1274e-31	H2vsC2
ENSG00000153885	KCTD15	1200.23	-0.773274	0.0658945	6.25884e-33	4.23952e-31	H2vsC2
ENSG00000154310	TNIK	1122.68	-1.06962	0.0912101	6.57279e-33	4.43057e-31	H2vsC2
ENSG00000175155	YPEL2	2804.24	1.20429	0.103364	1.00201e-32	6.72173e-31	H2vsC2
ENSG00000204634	TBC1D8	810.258	-0.866537	0.0740619	1.08993e-32	7.27631e-31	H2vsC2
ENSG00000114315	HES1	392.746	-1.55034	0.134216	1.27617e-32	8.4789e-31	H2vsC2
ENSG00000110888	CAPRIN2	827.148	-0.793956	0.0681064	1.61872e-32	1.07036e-30	H2vsC2
ENSG00000123240	OPTN	3028.99	1.35991	0.117964	2.35491e-32	1.54978e-30	H2vsC2
ENSG00000095015	MAP3K1	1222.64	1.38993	0.120717	2.54415e-32	1.66642e-30	H2vsC2
ENSG00000134470	IL15RA	851.225	1.72678	0.151142	6.038e-32	3.93632e-30	H2vsC2
ENSG00000109787	KLF3	2298.48	1.21209	0.105506	6.44918e-32	4.18473e-30	H2vsC2
ENSG00000172738	TMEM217	283.734	2.27422	0.198987	7.13358e-32	4.6073e-30	H2vsC2
ENSG00000227507	LTB	645.773	5.46677	0.474182	7.34512e-32	4.72196e-30	H2vsC2
ENSG00000106351	AGFG2	588.452	-1.02689	0.0891105	7.84616e-32	5.02082e-30	H2vsC2
ENSG00000142875	PRKACB	1610.01	-1.4177	0.12429	8.21035e-32	5.22977e-30	H2vsC2
ENSG00000132613	MTSS2	613.172	-1.03851	0.0902363	9.10068e-32	5.77041e-30	H2vsC2
ENSG00000105974	CAV1	33422.6	1.16367	0.101512	1.0401e-31	6.56495e-30	H2vsC2
ENSG00000178764	ZHX2	543.857	1.26059	0.110469	1.2979e-31	8.15503e-30	H2vsC2
ENSG00000171056	SOX7	1453.11	1.09241	0.0953004	1.33925e-31	8.37693e-30	H2vsC2
ENSG00000010295	IFFO1	818.559	-0.772115	0.0673897	1.5907e-31	9.90512e-30	H2vsC2
ENSG00000186088	GSAP	285.986	1.56218	0.138234	2.26667e-31	1.40229e-29	H2vsC2
ENSG00000205189	ZBTB10	929.71	0.987322	0.0863234	2.27219e-31	1.40229e-29	H2vsC2
ENSG00000100678	SLC8A3	75.8077	5.68988	0.501258	5.15539e-31	3.1676e-29	H2vsC2
ENSG00000111266	DUSP16	719.941	1.69317	0.150741	5.22715e-31	3.19754e-29	H2vsC2
ENSG00000181634	TNFSF15	3444.36	2.28512	0.203518	6.87786e-31	4.17057e-29	H2vsC2
ENSG00000139874	SSTR1	104.919	-2.5601	0.229284	6.87554e-31	4.17057e-29	H2vsC2
ENSG00000253293	HOXA10	491.102	-1.19537	0.105944	7.25958e-31	4.38289e-29	H2vsC2
ENSG00000171132	PRKCE	418.466	-0.982245	0.0868254	9.50962e-31	5.71647e-29	H2vsC2
ENSG00000186479	RGS7BP	170.302	-2.43665	0.218268	1.0103e-30	6.04701e-29	H2vsC2
ENSG00000115919	KYNU	90.6909	3.93704	0.353161	1.03714e-30	6.18102e-29	H2vsC2
ENSG00000110931	CAMKK2	2680.11	0.987642	0.0874407	1.15752e-30	6.86895e-29	H2vsC2
ENSG00000204131	NHSL2	1292.33	-1.71701	0.153862	1.2198e-30	7.2077e-29	H2vsC2
ENSG00000163121	NEURL3	32.2113	4.83871	0.429096	1.2581e-30	7.40252e-29	H2vsC2
ENSG00000109220	CHIC2	602.402	0.85943	0.076237	1.50119e-30	8.79555e-29	H2vsC2
ENSG00000137094	DNAJB5	725.433	0.952844	0.0845293	1.54846e-30	9.03443e-29	H2vsC2
ENSG00000170293	CMTM8	112.433	-1.67505	0.15082	2.1202e-30	1.23184e-28	H2vsC2
ENSG00000061918	GUCY1B1	581.204	1.46884	0.13242	2.62061e-30	1.51624e-28	H2vsC2
ENSG00000100219	XBP1	2305.42	1.08337	0.09671	2.68403e-30	1.54649e-28	H2vsC2
ENSG00000140332	TLE3	1699.58	1.17655	0.105334	2.80956e-30	1.61213e-28	H2vsC2
ENSG00000173918	C1QTNF1	860.166	3.29599	0.302058	3.33976e-30	1.90847e-28	H2vsC2
ENSG00000090339	ICAM1	48313.6	4.76175	0.425777	3.38108e-30	1.92416e-28	H2vsC2
ENSG00000188015	S100A3	63.3013	3.17982	0.291608	3.46945e-30	1.9664e-28	H2vsC2
ENSG00000164683	HEY1	309.587	2.00198	0.180449	3.56693e-30	2.01343e-28	H2vsC2
ENSG00000163605	PPP4R2	1438.72	0.772465	0.0691551	4.19545e-30	2.34911e-28	H2vsC2
ENSG00000101298	SNPH	284.856	-1.23879	0.111478	4.1925e-30	2.34911e-28	H2vsC2
ENSG00000142166	IFNAR1	2267.51	0.889367	0.0795735	4.56868e-30	2.54782e-28	H2vsC2
ENSG00000177732	SOX12	569.739	-1.45643	0.13191	4.73913e-30	2.6323e-28	H2vsC2
ENSG00000235387	SPAAR	231.508	-1.87419	0.169698	5.45512e-30	3.01792e-28	H2vsC2
ENSG00000147454	SLC25A37	2243.02	1.38125	0.125179	6.10443e-30	3.36373e-28	H2vsC2
ENSG00000120063	GNA13	1718.86	0.6909	0.062269	8.30625e-30	4.55892e-28	H2vsC2
ENSG00000123992	DNPEP	1323.01	0.937646	0.0845574	1.22742e-29	6.71024e-28	H2vsC2
ENSG00000105397	TYK2	3819.31	0.929002	0.0839682	1.62791e-29	8.86478e-28	H2vsC2
ENSG00000116514	RNF19B	883.253	1.48128	0.135774	1.94676e-29	1.05596e-27	H2vsC2
ENSG00000164181	ELOVL7	86.791	4.67867	0.426116	3.00262e-29	1.62235e-27	H2vsC2
ENSG00000131669	NINJ1	1488.79	1.99636	0.183186	3.10725e-29	1.67237e-27	H2vsC2
ENSG00000135686	KLHL36	1721.77	0.62909	0.0573897	3.44219e-29	1.84549e-27	H2vsC2
ENSG00000104320	NBN	1957.62	1.42666	0.131358	3.68894e-29	1.97018e-27	H2vsC2
ENSG00000085831	TTC39A	106.531	2.48286	0.230177	5.68338e-29	3.02373e-27	H2vsC2
ENSG00000099260	PALMD	3497.69	-1.47658	0.136667	6.23828e-29	3.30629e-27	H2vsC2
ENSG00000141384	TAF4B	131.459	1.53195	0.142145	7.84732e-29	4.14327e-27	H2vsC2
ENSG00000160179	ABCG1	1128.83	1.9661	0.18214	9.37195e-29	4.9295e-27	H2vsC2
ENSG00000169902	TPST1	726.483	0.944786	0.0866627	9.67748e-29	5.071e-27	H2vsC2
ENSG00000163082	SGPP2	186.307	8.19007	0.765158	1.19133e-28	6.1958e-27	H2vsC2
ENSG00000109814	UGDH	1293.84	0.903841	0.0830478	1.18958e-28	6.1958e-27	H2vsC2
ENSG00000184226	PCDH9	135.632	-1.94788	0.181118	1.4166e-28	7.33987e-27	H2vsC2
ENSG00000234465	PINLYP	141.482	1.46314	0.137086	2.64143e-28	1.36353e-26	H2vsC2
ENSG00000003402	CFLAR	9465.75	1.10622	0.102613	2.65731e-28	1.36665e-26	H2vsC2
ENSG00000114127	XRN1	2040.89	1.14543	0.106462	2.93659e-28	1.50471e-26	H2vsC2
ENSG00000143457	GOLPH3L	1347.21	1.0106	0.0936995	3.19909e-28	1.63318e-26	H2vsC2
ENSG00000162599	NFIA	582.601	-1.38515	0.129933	3.60748e-28	1.83493e-26	H2vsC2
ENSG00000131759	RARA	645.622	-0.890686	0.0826852	3.9806e-28	2.01732e-26	H2vsC2
ENSG00000144560	VGLL4	2565.67	0.614717	0.057326	4.66405e-28	2.35509e-26	H2vsC2
ENSG00000034677	RNF19A	1431.24	0.877502	0.0815838	4.70273e-28	2.36602e-26	H2vsC2
ENSG00000133401	PDZD2	494.715	1.9783	0.186221	5.96012e-28	2.98781e-26	H2vsC2
ENSG00000008853	RHOBTB2	566.571	-0.974456	0.0908644	6.52748e-28	3.26045e-26	H2vsC2
ENSG00000127666	TICAM1	507.858	1.05736	0.0989361	8.36791e-28	4.16476e-26	H2vsC2
ENSG00000265107	GJA5	120.844	-4.47744	0.421255	1.02217e-27	5.06925e-26	H2vsC2
ENSG00000168685	IL7R	957.612	3.22147	0.310589	1.07523e-27	5.31341e-26	H2vsC2
ENSG00000067798	NAV3	929.125	1.49341	0.14179	1.13711e-27	5.59928e-26	H2vsC2
ENSG00000158195	WASF2	7557.54	0.677352	0.063639	1.1451e-27	5.61869e-26	H2vsC2
ENSG00000159202	UBE2Z	5183.55	0.848645	0.0795572	1.19028e-27	5.81982e-26	H2vsC2
ENSG00000167207	NOD2	33.7207	4.62228	0.43497	1.27895e-27	6.23138e-26	H2vsC2
ENSG00000139946	PELI2	205.349	-1.22948	0.116285	1.5797e-27	7.66985e-26	H2vsC2
ENSG00000126561	STAT5A	1360.94	1.55537	0.148257	1.67286e-27	8.09382e-26	H2vsC2
ENSG00000197622	CDC42SE1	3898.9	0.780614	0.0736069	2.07742e-27	1.00163e-25	H2vsC2
ENSG00000106004	HOXA5	296.482	-1.20438	0.114178	2.26389e-27	1.08776e-25	H2vsC2
ENSG00000105376	ICAM5	56.0856	4.61787	0.438286	3.31174e-27	1.58575e-25	H2vsC2
ENSG00000197442	MAP3K5	651.405	1.03862	0.0984206	3.68099e-27	1.7565e-25	H2vsC2
ENSG00000117020	AKT3	3008.4	0.612335	0.0581869	3.95976e-27	1.88306e-25	H2vsC2
ENSG00000162636	EEIG2	192.052	-1.16984	0.11164	5.38607e-27	2.55259e-25	H2vsC2
ENSG00000122861	PLAU	1030.22	1.03595	0.0985103	5.46171e-27	2.57964e-25	H2vsC2
ENSG00000172731	LRRC20	235.018	-1.58376	0.152735	5.9827e-27	2.81613e-25	H2vsC2
ENSG00000164930	FZD6	2778.62	1.02771	0.0977952	6.00824e-27	2.8186e-25	H2vsC2
ENSG00000170989	S1PR1	4921.01	0.785046	0.0747529	6.2755e-27	2.93406e-25	H2vsC2
ENSG00000151748	SAV1	1202.25	1.32417	0.127367	7.20564e-27	3.35764e-25	H2vsC2
ENSG00000187513	GJA4	337.819	-4.54971	0.435369	7.46325e-27	3.46604e-25	H2vsC2
ENSG00000213024	NUP62	1875.44	0.834111	0.0795524	8.11065e-27	3.75415e-25	H2vsC2
ENSG00000185477	GPRIN3	58.9401	-2.46167	0.238779	9.5449e-27	4.40334e-25	H2vsC2
ENSG00000178078	STAP2	364.369	1.1475	0.110016	9.72662e-27	4.47231e-25	H2vsC2
ENSG00000178538	CA8	202.656	3.61293	0.354043	1.07263e-26	4.91569e-25	H2vsC2
ENSG00000120370	GORAB	376.954	0.891343	0.0852259	1.1315e-26	5.16844e-25	H2vsC2
ENSG00000109790	KLHL5	2785.9	1.09191	0.104684	1.16444e-26	5.30145e-25	H2vsC2
ENSG00000164932	CTHRC1	2910.23	1.87831	0.181876	1.21188e-26	5.49941e-25	H2vsC2
ENSG00000170537	TMC7	239.826	-1.80775	0.17529	1.28859e-26	5.82846e-25	H2vsC2
ENSG00000020577	SAMD4A	4854.2	1.65449	0.160833	1.436e-26	6.47411e-25	H2vsC2
ENSG00000102760	RGCC	267.079	-1.82431	0.177597	2.00684e-26	9.01845e-25	H2vsC2
ENSG00000138166	DUSP5	662.896	1.37009	0.133339	2.21014e-26	9.89999e-25	H2vsC2
ENSG00000161940	BCL6B	6331.89	1.17484	0.113672	2.3777e-26	1.06163e-24	H2vsC2
ENSG00000189319	FAM53B	466.985	-0.869222	0.0837324	2.5158e-26	1.11969e-24	H2vsC2
ENSG00000172159	FRMD3	55.2354	-2.93885	0.291457	2.71374e-26	1.20393e-24	H2vsC2
ENSG00000167987	VPS37C	880.623	0.900746	0.086818	2.72456e-26	1.20488e-24	H2vsC2
ENSG00000120093	HOXB3	1009.97	-0.71864	0.0695438	3.24065e-26	1.42856e-24	H2vsC2
ENSG00000197355	UAP1L1	884.933	-1.43524	0.140501	3.49418e-26	1.53545e-24	H2vsC2
ENSG00000075223	SEMA3C	80.4938	3.72869	0.368845	3.80583e-26	1.66712e-24	H2vsC2
ENSG00000120693	SMAD9	244.612	-1.08226	0.104887	3.86965e-26	1.68975e-24	H2vsC2
ENSG00000158290	CUL4B	2174.76	-0.660301	0.0641106	4.24869e-26	1.84944e-24	H2vsC2
ENSG00000169855	ROBO1	2844.07	1.6245	0.15967	4.54741e-26	1.97329e-24	H2vsC2
ENSG00000187210	GCNT1	435.883	-1.1141	0.108442	5.58149e-26	2.40698e-24	H2vsC2
ENSG00000029153	BMAL2	1649.74	1.37894	0.135412	5.57427e-26	2.40698e-24	H2vsC2
ENSG00000185630	PBX1	371.323	-1.5162	0.14932	5.78573e-26	2.48733e-24	H2vsC2
ENSG00000135241	PNPLA8	836.489	0.903169	0.0878793	7.5268e-26	3.22584e-24	H2vsC2
ENSG00000065491	TBC1D22B	789.419	0.896089	0.0872198	7.78199e-26	3.32495e-24	H2vsC2
ENSG00000178607	ERN1	1227.69	1.15247	0.112712	8.10407e-26	3.45194e-24	H2vsC2
ENSG00000136802	LRRC8A	2713.27	-0.768196	0.0750593	9.91879e-26	4.212e-24	H2vsC2
ENSG00000198753	PLXNB3	587.512	-0.916702	0.0895599	1.16055e-25	4.91324e-24	H2vsC2
ENSG00000184349	EFNA5	328.032	-1.2859	0.127218	1.63445e-25	6.89848e-24	H2vsC2
ENSG00000146648	EGFR	494.792	1.82807	0.181644	1.69736e-25	7.14228e-24	H2vsC2
ENSG00000179456	ZBTB18	569.477	-0.909135	0.0891784	1.76851e-25	7.41921e-24	H2vsC2
ENSG00000138675	FGF5	315.106	2.10389	0.208853	1.87317e-25	7.8346e-24	H2vsC2
ENSG00000175556	LONRF3	121.117	-1.66747	0.166147	1.89715e-25	7.91105e-24	H2vsC2
ENSG00000111961	SASH1	2620.77	-0.628801	0.0619739	2.02346e-25	8.41249e-24	H2vsC2
ENSG00000116667	C1orf21	316.254	-1.76436	0.175919	2.2284e-25	9.2369e-24	H2vsC2
ENSG00000137571	SLCO5A1	43.1073	4.65568	0.459707	2.35057e-25	9.71431e-24	H2vsC2
ENSG00000145632	PLK2	5291.22	0.85565	0.084395	3.03113e-25	1.24835e-23	H2vsC2
ENSG00000134986	NREP	2259.68	-0.648644	0.0641758	3.03863e-25	1.24835e-23	H2vsC2
ENSG00000145390	USP53	817.284	-0.876659	0.086521	3.29362e-25	1.34912e-23	H2vsC2
ENSG00000172602	RND1	589.705	3.16048	0.322629	3.8967e-25	1.59146e-23	H2vsC2
ENSG00000131435	PDLIM4	1676.55	1.21937	0.121403	4.01546e-25	1.63515e-23	H2vsC2
ENSG00000152784	PRDM8	107.238	1.74551	0.175174	4.19555e-25	1.70349e-23	H2vsC2
ENSG00000143554	SLC27A3	726.503	-1.32717	0.132854	4.69845e-25	1.90025e-23	H2vsC2
ENSG00000155324	GRAMD2B	331.577	1.31242	0.131315	4.70752e-25	1.90025e-23	H2vsC2
ENSG00000176454	LPCAT4	456.606	-0.971052	0.0962263	4.94972e-25	1.99223e-23	H2vsC2
ENSG00000062194	GPBP1	1439.05	0.514248	0.051019	5.03847e-25	2.02209e-23	H2vsC2
ENSG00000176597	B3GNT5	1387.49	1.00487	0.0997193	5.48228e-25	2.19386e-23	H2vsC2
ENSG00000110422	HIPK3	2183.72	0.783694	0.0779272	6.27409e-25	2.50351e-23	H2vsC2
ENSG00000170113	NIPA1	953.417	1.00264	0.0998823	8.14819e-25	3.242e-23	H2vsC2
ENSG00000204209	DAXX	1179.92	0.735473	0.0735298	9.95014e-25	3.94765e-23	H2vsC2
ENSG00000124191	TOX2	208.371	-1.31436	0.132541	1.02314e-24	4.04768e-23	H2vsC2
ENSG00000204371	EHMT2	902.402	-0.771188	0.0771743	1.17002e-24	4.6156e-23	H2vsC2
ENSG00000164983	TMEM65	604.315	-1.07224	0.10768	1.57919e-24	6.21207e-23	H2vsC2
ENSG00000143514	TP53BP2	1213.93	0.710028	0.0713501	1.58983e-24	6.23628e-23	H2vsC2
ENSG00000166592	RRAD	53.1158	2.50432	0.255772	1.60283e-24	6.26954e-23	H2vsC2
ENSG00000035664	DAPK2	350.536	2.07297	0.210318	1.64609e-24	6.42066e-23	H2vsC2
ENSG00000180884	ZNF792	245.824	-1.33109	0.134981	1.68127e-24	6.53954e-23	H2vsC2
ENSG00000162777	DENND2D	79.6841	2.25311	0.229896	2.52649e-24	9.79966e-23	H2vsC2
ENSG00000120337	TNFSF18	2323.45	4.00777	0.411666	3.28465e-24	1.27049e-22	H2vsC2
ENSG00000154639	CXADR	144.279	-1.51796	0.155665	3.3196e-24	1.28044e-22	H2vsC2
ENSG00000184470	TXNRD2	1387.88	-0.894028	0.0903313	3.55735e-24	1.36835e-22	H2vsC2
ENSG00000154721	JAM2	107.455	1.83981	0.188512	3.58649e-24	1.37575e-22	H2vsC2
ENSG00000112414	ADGRG6	5669.21	-1.30207	0.132971	3.68522e-24	1.40973e-22	H2vsC2
ENSG00000134253	TRIM45	98.4309	-1.86401	0.191188	4.0708e-24	1.55294e-22	H2vsC2
ENSG00000137834	SMAD6	544.634	-1.19505	0.121731	4.26595e-24	1.62293e-22	H2vsC2
ENSG00000102452	NALCN	502.207	1.40459	0.14437	5.03814e-24	1.91146e-22	H2vsC2
ENSG00000061938	TNK2	895.213	-1.35463	0.139192	5.61611e-24	2.12494e-22	H2vsC2
ENSG00000167378	IRGQ	927.071	0.910138	0.0924257	5.87217e-24	2.21579e-22	H2vsC2
ENSG00000197245	FAM110D	66.5606	-3.04805	0.319991	5.96625e-24	2.24518e-22	H2vsC2
ENSG00000160094	ZNF362	684.158	-0.682398	0.0697627	8.24938e-24	3.09177e-22	H2vsC2
ENSG00000132109	TRIM21	1183.9	1.37931	0.142412	8.27094e-24	3.09177e-22	H2vsC2
ENSG00000129667	RHBDF2	1023.05	1.0774	0.110056	8.28271e-24	3.09177e-22	H2vsC2
ENSG00000109654	TRIM2	195.276	-1.07219	0.109541	8.53231e-24	3.1764e-22	H2vsC2
ENSG00000151692	RNF144A	412.682	-1.16478	0.119436	9.03502e-24	3.35455e-22	H2vsC2
ENSG00000074590	NUAK1	1728.72	-1.57814	0.163773	9.90131e-24	3.66639e-22	H2vsC2
ENSG00000172572	PDE3A	1041.16	-1.19445	0.122802	1.04364e-23	3.85426e-22	H2vsC2
ENSG00000174306	ZHX3	460.955	-1.20056	0.123475	1.05646e-23	3.89125e-22	H2vsC2
ENSG00000130066	SAT1	9897.16	1.66723	0.173152	1.08287e-23	3.97798e-22	H2vsC2
ENSG00000169136	ATF5	1257.04	1.16561	0.119851	1.17216e-23	4.29464e-22	H2vsC2
ENSG00000131979	GCH1	1453.62	3.21816	0.341261	1.3825e-23	5.05194e-22	H2vsC2
ENSG00000133313	CNDP2	2508.84	0.792613	0.081478	1.68684e-23	6.14787e-22	H2vsC2
ENSG00000027075	PRKCH	1672.75	-0.881073	0.0904887	1.72331e-23	6.26438e-22	H2vsC2
ENSG00000145604	SKP2	646.382	-0.973033	0.0999669	1.75302e-23	6.35574e-22	H2vsC2
ENSG00000131370	SH3BP5	2873.66	1.02822	0.105763	1.80929e-23	6.54264e-22	H2vsC2
ENSG00000105835	NAMPT	6085.76	1.37583	0.143266	1.85947e-23	6.70666e-22	H2vsC2
ENSG00000138640	FAM13A	160.738	-1.29817	0.13488	1.9327e-23	6.95273e-22	H2vsC2
ENSG00000149260	CAPN5	457.558	-1.15992	0.119947	2.05275e-23	7.36373e-22	H2vsC2
ENSG00000108984	MAP2K6	196.208	-3.56842	0.378323	2.05756e-23	7.36373e-22	H2vsC2
ENSG00000102271	KLHL4	554.921	-1.4896	0.15574	2.12959e-23	7.60191e-22	H2vsC2
ENSG00000090776	EFNB1	1165.04	1.41489	0.147806	2.26488e-23	8.06414e-22	H2vsC2
ENSG00000186767	SPIN4	146.549	-1.84414	0.19277	2.35784e-23	8.37364e-22	H2vsC2
ENSG00000115641	FHL2	1800.3	-0.848841	0.0875962	2.63839e-23	9.34609e-22	H2vsC2
ENSG00000174791	RIN1	176.939	-1.63835	0.17187	2.71062e-23	9.57752e-22	H2vsC2
ENSG00000147130	ZMYM3	1104.83	-1.05602	0.109185	2.77701e-23	9.7872e-22	H2vsC2
ENSG00000164294	GPX8	1792.35	-0.652456	0.0675821	2.79115e-23	9.81212e-22	H2vsC2
ENSG00000066697	MSANTD3	985.305	0.756038	0.0782418	2.98762e-23	1.04763e-21	H2vsC2
ENSG00000175354	PTPN2	508.801	0.722182	0.0747972	3.03038e-23	1.05995e-21	H2vsC2
ENSG00000179981	TSHZ1	444.431	-1.33926	0.140167	3.31808e-23	1.15766e-21	H2vsC2
ENSG00000221963	APOL6	1067.81	1.76071	0.185532	4.47139e-23	1.55613e-21	H2vsC2
ENSG00000243156	MICAL3	1330.66	0.656503	0.0683487	4.51135e-23	1.56611e-21	H2vsC2
ENSG00000177685	CRACR2B	285.828	-1.3198	0.138734	5.27547e-23	1.82681e-21	H2vsC2
ENSG00000158669	GPAT4	2734.88	0.58894	0.0614347	5.46227e-23	1.88679e-21	H2vsC2
ENSG00000167191	GPRC5B	1504.91	1.28659	0.135256	5.96771e-23	2.05627e-21	H2vsC2
ENSG00000159842	ABR	3007.43	0.558337	0.0583956	7.38282e-23	2.53757e-21	H2vsC2
ENSG00000173559	NABP1	2608.61	1.24759	0.131578	9.20714e-23	3.1568e-21	H2vsC2
ENSG00000162437	RAVER2	364.616	-0.996764	0.104588	1.22046e-22	4.17421e-21	H2vsC2
ENSG00000049759	NEDD4L	1560.5	1.10147	0.115884	1.23014e-22	4.19699e-21	H2vsC2
ENSG00000025293	PHF20	1241.59	0.482267	0.0505536	1.26226e-22	4.29603e-21	H2vsC2
ENSG00000166450	PRTG	308.204	-1.19521	0.126232	1.26913e-22	4.30885e-21	H2vsC2
ENSG00000095951	HIVEP1	1366.96	1.07402	0.112944	1.2736e-22	4.31345e-21	H2vsC2
ENSG00000162236	STX5	818.982	0.697734	0.0734295	1.27933e-22	4.32234e-21	H2vsC2
ENSG00000147324	MFHAS1	818.975	0.863083	0.0907179	1.47377e-22	4.96717e-21	H2vsC2
ENSG00000185567	AHNAK2	2146.7	-1.63518	0.175287	1.89268e-22	6.36363e-21	H2vsC2
ENSG00000116396	KCNC4	678.115	-1.9243	0.205831	2.03123e-22	6.79653e-21	H2vsC2
ENSG00000106852	LHX6	63.2853	-3.09605	0.338381	2.02769e-22	6.79653e-21	H2vsC2
ENSG00000166128	RAB8B	1727.8	0.543942	0.0575556	2.22795e-22	7.43685e-21	H2vsC2
ENSG00000166888	STAT6	6472.98	0.771432	0.0817672	2.76458e-22	9.206e-21	H2vsC2
ENSG00000137767	SQOR	272.393	1.50102	0.161511	2.79056e-22	9.27027e-21	H2vsC2
ENSG00000242247	ARFGAP3	1170.1	0.841036	0.0890547	2.80611e-22	9.29968e-21	H2vsC2
ENSG00000178726	THBD	507.052	-2.05475	0.220495	2.89485e-22	9.57092e-21	H2vsC2
ENSG00000164251	F2RL1	1951.88	1.36923	0.147121	3.23232e-22	1.06613e-20	H2vsC2
ENSG00000106688	SLC1A1	331.978	-1.67903	0.181074	3.26746e-22	1.07517e-20	H2vsC2
ENSG00000106346	USP42	608.319	0.801621	0.0851229	3.42607e-22	1.12469e-20	H2vsC2
ENSG00000103241	FOXF1	163.052	2.48912	0.270211	4.26345e-22	1.39628e-20	H2vsC2
ENSG00000180957	PITPNB	2465.16	0.727471	0.0775539	4.28422e-22	1.39978e-20	H2vsC2
ENSG00000128917	DLL4	522.327	-2.02835	0.218709	4.36172e-22	1.42176e-20	H2vsC2
ENSG00000261884		49.8049	1.96636	0.212237	4.60739e-22	1.49832e-20	H2vsC2
ENSG00000023171	GRAMD1B	195.253	-1.60864	0.174286	4.76378e-22	1.54556e-20	H2vsC2
ENSG00000204482	LST1	39.9192	2.08865	0.225597	5.08784e-22	1.64685e-20	H2vsC2
ENSG00000198113	TOR4A	1139.21	-0.816535	0.0873353	6.65194e-22	2.14811e-20	H2vsC2
ENSG00000113645	WWC1	32.3581	2.41182	0.262685	6.83373e-22	2.2017e-20	H2vsC2
ENSG00000082497	SERTAD4	164.691	-1.46749	0.159583	7.32378e-22	2.35412e-20	H2vsC2
ENSG00000117519	CNN3	6555.27	0.69338	0.074457	7.69367e-22	2.46731e-20	H2vsC2
ENSG00000165097	KDM1B	382.91	0.705845	0.0758193	8.05159e-22	2.57614e-20	H2vsC2
ENSG00000168795	ZBTB5	593.874	0.877199	0.0939828	8.24573e-22	2.63219e-20	H2vsC2
ENSG00000169375	SIN3A	1261.74	0.696512	0.0748674	8.42557e-22	2.68343e-20	H2vsC2
ENSG00000113504	SLC12A7	2565.99	1.25904	0.136417	9.596e-22	3.0492e-20	H2vsC2
ENSG00000053254	FOXN3	1158.7	-0.853236	0.0916686	1.02913e-21	3.26268e-20	H2vsC2
ENSG00000178860	MSC	42.478	6.3913	0.692787	1.21083e-21	3.82999e-20	H2vsC2
ENSG00000068323	TFE3	1832.05	0.870239	0.0936608	1.2189e-21	3.84675e-20	H2vsC2
ENSG00000164823	OSGIN2	1252.93	1.07227	0.115747	1.30338e-21	4.10403e-20	H2vsC2
ENSG00000150551	LYPD1	584.338	-1.27165	0.13836	1.31275e-21	4.12417e-20	H2vsC2
ENSG00000145284	SCD5	666.235	-1.03403	0.111549	1.34929e-21	4.22939e-20	H2vsC2
ENSG00000196739	COL27A1	3640.75	1.20434	0.131094	1.738e-21	5.43557e-20	H2vsC2
ENSG00000133466	C1QTNF6	785.724	-0.910432	0.0983999	1.78725e-21	5.57702e-20	H2vsC2
ENSG00000171444	MCC	848.712	-1.01599	0.109998	1.90306e-21	5.91183e-20	H2vsC2
ENSG00000154655	L3MBTL4	33.6917	2.85093	0.318694	1.89975e-21	5.91183e-20	H2vsC2
ENSG00000275342	PRAG1	530.066	-1.64127	0.180763	1.9245e-21	5.96511e-20	H2vsC2
ENSG00000166348	USP54	592.952	2.03757	0.2236	1.94283e-21	6.0085e-20	H2vsC2
ENSG00000157214	STEAP2	335.962	-1.63703	0.180336	1.95804e-21	6.04208e-20	H2vsC2
ENSG00000182263	FIGN	169.229	-1.54087	0.169828	2.08622e-21	6.42332e-20	H2vsC2
ENSG00000182963	GJC1	873.649	0.75652	0.082115	2.16164e-21	6.64084e-20	H2vsC2
ENSG00000162402	USP24	2165.61	0.797133	0.0864579	2.16977e-21	6.65108e-20	H2vsC2
ENSG00000166881	NEMP1	876.127	1.04006	0.112913	2.29732e-21	7.02656e-20	H2vsC2
ENSG00000008441	NFIX	963.725	0.924742	0.100246	2.31202e-21	7.05597e-20	H2vsC2
ENSG00000173334	TRIB1	686.871	1.5962	0.176325	2.45888e-21	7.48772e-20	H2vsC2
ENSG00000089916	GPATCH2L	1806.52	0.626619	0.0682573	2.51475e-21	7.64109e-20	H2vsC2
ENSG00000165899	OTOGL	48.595	-2.01051	0.221371	2.54388e-21	7.71273e-20	H2vsC2
ENSG00000100647	SUSD6	1737.3	1.12507	0.122629	2.563e-21	7.75376e-20	H2vsC2
ENSG00000110047	EHD1	5483.1	1.25678	0.13786	2.75862e-21	8.32744e-20	H2vsC2
ENSG00000079257	LXN	617.531	-0.801113	0.0872013	2.9639e-21	8.92771e-20	H2vsC2
ENSG00000196776	CD47	2583.89	1.44131	0.159363	3.11789e-21	9.37121e-20	H2vsC2
ENSG00000103044	HAS3	336.11	1.7567	0.194503	3.22365e-21	9.66816e-20	H2vsC2
ENSG00000185947	ZNF267	415.756	0.848886	0.092437	3.26363e-21	9.76699e-20	H2vsC2
ENSG00000196781	TLE1	717.401	-1.19782	0.131329	3.27894e-21	9.7917e-20	H2vsC2
ENSG00000134531	EMP1	6362.85	-0.660391	0.0723341	4.06797e-21	1.21218e-19	H2vsC2
ENSG00000162772	ATF3	329.376	2.19143	0.242939	4.27561e-21	1.27133e-19	H2vsC2
ENSG00000039523	RIPOR1	4093.44	0.733492	0.0804214	4.87988e-21	1.44791e-19	H2vsC2
ENSG00000064989	CALCRL	4639.64	-1.22196	0.134915	5.38141e-21	1.59331e-19	H2vsC2
ENSG00000127314	RAP1B	3453.18	0.773741	0.0850022	6.1676e-21	1.8222e-19	H2vsC2
ENSG00000224531	SMIM13	750.267	0.80159	0.0880395	6.31906e-21	1.86298e-19	H2vsC2
ENSG00000118263	KLF7	1938.4	0.819996	0.0901537	7.07273e-21	2.08076e-19	H2vsC2
ENSG00000254087	LYN	492.488	-0.976364	0.107355	7.43794e-21	2.18358e-19	H2vsC2
ENSG00000103319	EEF2K	1032.03	-0.933453	0.102612	7.50095e-21	2.19321e-19	H2vsC2
ENSG00000101384	JAG1	3706.22	1.18754	0.131446	7.50234e-21	2.19321e-19	H2vsC2
ENSG00000172716	SLFN11	4248.5	1.39483	0.155743	7.74224e-21	2.25859e-19	H2vsC2
ENSG00000057704	TMCC3	1139.29	-1.58254	0.177304	7.83922e-21	2.28209e-19	H2vsC2
ENSG00000075945	KIFAP3	775.049	0.688719	0.0761403	9.09019e-21	2.64072e-19	H2vsC2
ENSG00000112759	SLC29A1	4633.13	-0.657385	0.0727924	1.00481e-20	2.91289e-19	H2vsC2
ENSG00000184916	JAG2	1832.24	-1.24667	0.138928	1.05655e-20	3.05651e-19	H2vsC2
ENSG00000187800	PEAR1	4126.62	-0.777479	0.0860615	1.16216e-20	3.35504e-19	H2vsC2
ENSG00000070718	AP3M2	398.801	-0.861539	0.0952392	1.16578e-20	3.3585e-19	H2vsC2
ENSG00000134909	ARHGAP32	454.979	0.687978	0.0763963	1.30773e-20	3.75966e-19	H2vsC2
ENSG00000173166	RAPH1	3121.23	1.02329	0.113421	1.34849e-20	3.86884e-19	H2vsC2
ENSG00000166401	SERPINB8	1261.69	0.939971	0.104102	1.38661e-20	3.96998e-19	H2vsC2
ENSG00000178996	SNX18	466.359	-0.918279	0.101711	1.40534e-20	4.01534e-19	H2vsC2
ENSG00000184304	PRKD1	371.557	-1.07851	0.120218	1.885e-20	5.37478e-19	H2vsC2
ENSG00000060491	OGFR	1953.55	0.959794	0.107105	2.53841e-20	7.22301e-19	H2vsC2
ENSG00000196878	LAMB3	327.139	2.04104	0.231355	2.65284e-20	7.53318e-19	H2vsC2
ENSG00000115594	IL1R1	1249.28	1.30852	0.14794	2.71643e-20	7.69802e-19	H2vsC2
ENSG00000013016	EHD3	534.213	-1.47641	0.168244	3.32288e-20	9.39746e-19	H2vsC2
ENSG00000164761	TNFRSF11B	56.8989	2.84434	0.329746	3.34618e-20	9.42496e-19	H2vsC2
ENSG00000149212	SESN3	285.672	-1.84807	0.210456	3.34478e-20	9.42496e-19	H2vsC2
ENSG00000180616	SSTR2	19.2947	4.21641	0.48044	3.81548e-20	1.07251e-18	H2vsC2
ENSG00000105371	ICAM4	33.3233	2.36652	0.271158	4.47472e-20	1.25527e-18	H2vsC2
ENSG00000110318	CEP126	252.408	-1.22212	0.138603	4.69349e-20	1.31399e-18	H2vsC2
ENSG00000108395	TRIM37	1540.06	0.771006	0.0868453	4.70727e-20	1.3152e-18	H2vsC2
ENSG00000165424	ZCCHC24	357.525	-2.11356	0.2414	4.75317e-20	1.32535e-18	H2vsC2
ENSG00000162066	AMDHD2	533.098	-0.638483	0.0720949	4.83864e-20	1.34379e-18	H2vsC2
ENSG00000100368	CSF2RB	8120.73	2.17553	0.248639	4.82954e-20	1.34379e-18	H2vsC2
ENSG00000010030	ETV7	64.7395	2.35584	0.270288	5.0516e-20	1.40013e-18	H2vsC2
ENSG00000169247	SH3TC2	50.2185	-2.01844	0.231125	5.77648e-20	1.59785e-18	H2vsC2
ENSG00000165259	HDX	244.772	1.11001	0.125685	6.03748e-20	1.66673e-18	H2vsC2
ENSG00000166750	SLFN5	4592.79	1.66315	0.191253	6.10857e-20	1.68301e-18	H2vsC2
ENSG00000163637	PRICKLE2	249.6	-1.78152	0.204771	6.4146e-20	1.76382e-18	H2vsC2
ENSG00000198399	ITSN2	1708.02	0.558237	0.0632269	6.7254e-20	1.84563e-18	H2vsC2
ENSG00000169184	MN1	158.113	-1.91284	0.219785	7.04903e-20	1.93063e-18	H2vsC2
ENSG00000059145	UNKL	688.41	0.608464	0.0691033	7.68114e-20	2.09961e-18	H2vsC2
ENSG00000166402	TUB	233.432	-0.914265	0.103441	7.747e-20	2.11346e-18	H2vsC2
ENSG00000113583	C5orf15	1347.92	0.881816	0.0999122	8.57843e-20	2.33569e-18	H2vsC2
ENSG00000012211	PRICKLE3	288.415	1.06638	0.121216	9.23207e-20	2.50874e-18	H2vsC2
ENSG00000102804	TSC22D1	1170.7	-0.488969	0.0555006	1.06505e-19	2.88852e-18	H2vsC2
ENSG00000241839	PLEKHO2	1189.95	0.62268	0.0710247	1.07049e-19	2.89762e-18	H2vsC2
ENSG00000154640	BTG3	610.129	1.27213	0.146197	1.09779e-19	2.96573e-18	H2vsC2
ENSG00000107282	APBA1	277.5	-1.97859	0.228602	1.12105e-19	3.02271e-18	H2vsC2
ENSG00000112763	BTN2A1	1448.68	0.930191	0.105818	1.18431e-19	3.18708e-18	H2vsC2
ENSG00000173812	EIF1	8267.67	0.583819	0.0666544	1.19137e-19	3.19988e-18	H2vsC2
ENSG00000110427	KIAA1549L	1638.5	-0.710609	0.0811674	1.27618e-19	3.42105e-18	H2vsC2
ENSG00000107338	SHB	515.924	1.32937	0.153645	1.40178e-19	3.75051e-18	H2vsC2
ENSG00000154359	LONRF1	381.292	0.964185	0.110049	1.5043e-19	4.01706e-18	H2vsC2
ENSG00000128342	LIF	106.623	2.80919	0.332315	1.61253e-19	4.29781e-18	H2vsC2
ENSG00000204574	ABCF1	1911.28	0.844842	0.0965653	1.64473e-19	4.36686e-18	H2vsC2
ENSG00000166741	NNMT	5189.85	1.44944	0.168554	1.64423e-19	4.36686e-18	H2vsC2
ENSG00000180340	FZD2	89.1612	-1.65775	0.193187	1.66769e-19	4.41939e-18	H2vsC2
ENSG00000146374	RSPO3	644.729	1.54725	0.180307	1.69658e-19	4.48738e-18	H2vsC2
ENSG00000099365	STX1B	44.7681	2.05472	0.238787	1.77533e-19	4.68673e-18	H2vsC2
ENSG00000129422	MTUS1	6613.09	-0.89426	0.102386	1.94121e-19	5.11492e-18	H2vsC2
ENSG00000178882	RFLNA	1261.97	1.67166	0.195341	2.05371e-19	5.40111e-18	H2vsC2
ENSG00000197077	KIAA1671	2076.83	-1.01315	0.116265	2.14667e-19	5.6349e-18	H2vsC2
ENSG00000080802	CNOT4	699.071	0.649968	0.0749482	2.48134e-19	6.50112e-18	H2vsC2
ENSG00000169905	TOR1AIP2	1749.1	0.576254	0.0664299	2.5411e-19	6.64515e-18	H2vsC2
ENSG00000099308	MAST3	146.357	-1.13303	0.130838	2.56189e-19	6.68693e-18	H2vsC2
ENSG00000187266	EPOR	177.373	-1.07034	0.123312	2.56999e-19	6.69546e-18	H2vsC2
ENSG00000164048	ZNF589	255.73	-1.00355	0.115431	2.60104e-19	6.76369e-18	H2vsC2
ENSG00000130787	HIP1R	2389.58	-1.07352	0.123722	2.61895e-19	6.79752e-18	H2vsC2
ENSG00000018699	TTC27	639.025	0.683234	0.078818	2.63399e-19	6.82381e-18	H2vsC2
ENSG00000114993	RTKN	298.342	-1.1253	0.130024	2.74674e-19	7.10264e-18	H2vsC2
ENSG00000165006	UBAP1	1200.3	0.470679	0.0540056	2.76561e-19	7.13814e-18	H2vsC2
ENSG00000157764	BRAF	832.604	0.619712	0.0715808	2.81642e-19	7.25581e-18	H2vsC2
ENSG00000109689	STIM2	409.071	-0.643325	0.074335	2.89379e-19	7.44132e-18	H2vsC2
ENSG00000155380	SLC16A1	3234.08	-0.414024	0.0472867	2.95399e-19	7.58208e-18	H2vsC2
ENSG00000101695	RNF125	33.5107	-3.23612	0.388676	3.00917e-19	7.70946e-18	H2vsC2
ENSG00000144837	PLA1A	68.5281	1.83722	0.215464	3.04391e-19	7.78411e-18	H2vsC2
ENSG00000125845	BMP2	1598.04	1.65035	0.194095	3.2767e-19	8.36403e-18	H2vsC2
ENSG00000150764	DIXDC1	1390.23	-1.43433	0.168622	3.80066e-19	9.68367e-18	H2vsC2
ENSG00000113384	GOLPH3	1922.12	0.573408	0.0664782	3.93031e-19	9.99566e-18	H2vsC2
ENSG00000144218	AFF3	188.902	3.30991	0.398996	4.01239e-19	1.01857e-17	H2vsC2
ENSG00000100401	RANGAP1	6675.91	1.09113	0.126552	4.03333e-19	1.02202e-17	H2vsC2
ENSG00000123908	AGO2	3500.56	0.757724	0.0879872	4.82068e-19	1.21931e-17	H2vsC2
ENSG00000134086	VHL	1421.76	0.442351	0.0510982	5.64768e-19	1.42588e-17	H2vsC2
ENSG00000163660	CCNL1	2611.9	0.701997	0.0818822	6.18141e-19	1.5578e-17	H2vsC2
ENSG00000106025	TSPAN12	564.763	-1.04664	0.121992	6.49874e-19	1.63481e-17	H2vsC2
ENSG00000160325	CACFD1	219.016	-1.04231	0.121491	6.57122e-19	1.65005e-17	H2vsC2
ENSG00000204642	HLA-F	562.233	1.67744	0.199211	6.69689e-19	1.67857e-17	H2vsC2
ENSG00000175183	CSRP2	180.844	1.23505	0.14521	6.89934e-19	1.7262e-17	H2vsC2
ENSG00000196159	FAT4	2731.6	-1.28506	0.151506	7.09627e-19	1.77228e-17	H2vsC2
ENSG00000206560	ANKRD28	1043	-0.823173	0.095986	7.2544e-19	1.80852e-17	H2vsC2
ENSG00000160803	UBQLN4	1857.59	0.742461	0.0868931	8.41655e-19	2.09448e-17	H2vsC2
ENSG00000137821	LRRC49	253.728	1.38954	0.164955	8.55131e-19	2.12421e-17	H2vsC2
ENSG00000099250	NRP1	8274.84	-1.01816	0.119032	8.59319e-19	2.1308e-17	H2vsC2
ENSG00000127191	TRAF2	433.727	1.15815	0.136103	8.68638e-19	2.15007e-17	H2vsC2
ENSG00000115525	ST3GAL5	184.418	-1.07402	0.125821	8.86784e-19	2.19108e-17	H2vsC2
ENSG00000055483	USP36	1509.18	0.700176	0.082093	9.03578e-19	2.22861e-17	H2vsC2
ENSG00000130382	MLLT1	2833.48	-0.45735	0.0532659	9.39948e-19	2.31421e-17	H2vsC2
ENSG00000137216	TMEM63B	1324.73	1.01761	0.119138	9.55736e-19	2.34891e-17	H2vsC2
ENSG00000105514	RAB3D	557.438	-0.996363	0.116806	1.08848e-18	2.67043e-17	H2vsC2
ENSG00000185442	FAM174B	566.864	-1.01579	0.119189	1.12727e-18	2.76072e-17	H2vsC2
ENSG00000154642	C21orf91	224.034	0.960199	0.112632	1.17978e-18	2.88424e-17	H2vsC2
ENSG00000206418	RAB12	1242.09	0.749881	0.0883126	1.34723e-18	3.2878e-17	H2vsC2
ENSG00000120008	WDR11	2999.54	0.48497	0.0569387	1.42722e-18	3.47692e-17	H2vsC2
ENSG00000148082	SHC3	78.7618	-1.71079	0.205477	1.51755e-18	3.69048e-17	H2vsC2
ENSG00000104951	IL4I1	337.401	1.79297	0.215345	1.61225e-18	3.91393e-17	H2vsC2
ENSG00000165806	CASP7	1339.71	0.922606	0.108686	1.63697e-18	3.967e-17	H2vsC2
ENSG00000040199	PHLPP2	647.592	0.711175	0.0840609	1.65587e-18	4.00581e-17	H2vsC2
ENSG00000130147	SH3BP4	1899.5	-0.766347	0.090501	1.68976e-18	4.0807e-17	H2vsC2
ENSG00000173276	ZBTB21	483.117	0.845423	0.0996978	1.70051e-18	4.09953e-17	H2vsC2
ENSG00000176915	ANKLE2	3811.69	1.04933	0.124059	1.83009e-18	4.40428e-17	H2vsC2
ENSG00000168137	SETD5	4121.62	0.396559	0.0463994	2.13379e-18	5.12626e-17	H2vsC2
ENSG00000171617	ENC1	1897.82	-1.07695	0.127793	2.23101e-18	5.35058e-17	H2vsC2
ENSG00000154358	OBSCN	99.3531	-1.29101	0.154719	2.24966e-18	5.386e-17	H2vsC2
ENSG00000112576	CCND3	1409.56	-0.694227	0.0824475	2.27851e-18	5.44567e-17	H2vsC2
ENSG00000171435	KSR2	98.6589	-1.96457	0.23696	2.47321e-18	5.90085e-17	H2vsC2
ENSG00000103496	STX4	1006.49	0.697417	0.0829263	2.49352e-18	5.93911e-17	H2vsC2
ENSG00000126882	FAM78A	1549.32	-1.43424	0.173123	2.51555e-18	5.98132e-17	H2vsC2
ENSG00000072210	ALDH3A2	594.869	-0.802734	0.0953137	2.63873e-18	6.26349e-17	H2vsC2
ENSG00000106006	HOXA6	120.607	-1.22298	0.146467	2.70603e-18	6.41227e-17	H2vsC2
ENSG00000198087	CD2AP	1520.5	0.692744	0.0824922	2.75496e-18	6.51709e-17	H2vsC2
ENSG00000113532	ST8SIA4	315.882	-1.20279	0.144061	2.92026e-18	6.89637e-17	H2vsC2
ENSG00000144655	CSRNP1	868.149	1.01635	0.120949	3.11537e-18	7.33232e-17	H2vsC2
ENSG00000185920	PTCH1	268.569	-1.05854	0.126119	3.11542e-18	7.33232e-17	H2vsC2
ENSG00000176641	RNF152	441.434	-1.34989	0.163195	3.45234e-18	8.11155e-17	H2vsC2
ENSG00000107438	PDLIM1	3965.6	0.631406	0.0755514	3.73356e-18	8.75746e-17	H2vsC2
ENSG00000135378	PRRG4	51.4184	2.98907	0.371917	3.87316e-18	9.06959e-17	H2vsC2
ENSG00000144677	CTDSPL	682.302	-1.39925	0.169783	3.90411e-18	9.12668e-17	H2vsC2
ENSG00000277462	ZNF670	136.707	1.21613	0.146363	3.9126e-18	9.13115e-17	H2vsC2
ENSG00000160326	SLC2A6	3309.91	2.58817	0.318077	3.97028e-18	9.25022e-17	H2vsC2
ENSG00000150967	ABCB9	290.243	-0.789717	0.0943877	4.13456e-18	9.61683e-17	H2vsC2
ENSG00000134508	CABLES1	968.578	-1.78298	0.217119	4.1422e-18	9.6185e-17	H2vsC2
ENSG00000176903	PNMA1	1595.39	-0.526813	0.0629812	4.28658e-18	9.93714e-17	H2vsC2
ENSG00000166347	CYB5A	542.807	0.896345	0.10706	4.38488e-18	1.01481e-16	H2vsC2
ENSG00000169946	ZFPM2	1102.55	0.956986	0.114491	4.86993e-18	1.12519e-16	H2vsC2
ENSG00000162836	ACP6	220.468	-1.02804	0.123198	4.99848e-18	1.15297e-16	H2vsC2
ENSG00000155975	VPS37A	1004.1	0.872923	0.104535	5.20971e-18	1.1997e-16	H2vsC2
ENSG00000150457	LATS2	2933.17	0.733133	0.0880937	5.51192e-18	1.26719e-16	H2vsC2
ENSG00000146112	PPP1R18	3523.7	0.578818	0.0696117	5.60207e-18	1.28579e-16	H2vsC2
ENSG00000126705	AHDC1	1259.21	0.712834	0.0857636	5.84949e-18	1.34036e-16	H2vsC2
ENSG00000100105	PATZ1	746.847	-0.650108	0.0783122	5.99793e-18	1.37211e-16	H2vsC2
ENSG00000165379	LRFN5	20.94	4.24792	0.519161	6.09785e-18	1.39268e-16	H2vsC2
ENSG00000075426	FOSL2	4439.55	0.820112	0.0986472	6.74449e-18	1.53649e-16	H2vsC2
ENSG00000151502	VPS26B	1228.56	-0.536584	0.0645981	6.74968e-18	1.53649e-16	H2vsC2
ENSG00000004799	PDK4	223.51	-1.91112	0.234141	6.91971e-18	1.57262e-16	H2vsC2
ENSG00000116044	NFE2L2	2168.58	0.943035	0.11347	7.32523e-18	1.66206e-16	H2vsC2
ENSG00000155016	CYP2U1	284.349	-1.20413	0.146255	7.69166e-18	1.74236e-16	H2vsC2
ENSG00000168495	POLR3D	1090.55	0.693198	0.0838066	7.99226e-18	1.8075e-16	H2vsC2
ENSG00000171456	ASXL1	3372.32	0.415092	0.0495855	8.23871e-18	1.86021e-16	H2vsC2
ENSG00000187037	GPR141	25.2214	5.92701	0.718384	8.27725e-18	1.86587e-16	H2vsC2
ENSG00000141510	TP53	2877.87	0.702039	0.0849412	8.52288e-18	1.91813e-16	H2vsC2
ENSG00000116863	ADPRS	830.454	0.782739	0.0945838	8.79232e-18	1.97557e-16	H2vsC2
ENSG00000133069	TMCC2	187.762	1.55986	0.192237	8.80678e-18	1.97562e-16	H2vsC2
ENSG00000129003	VPS13C	4428.41	0.952621	0.114971	8.99384e-18	2.01433e-16	H2vsC2
ENSG00000026950	BTN3A1	1066.34	1.16184	0.141188	9.1765e-18	2.05193e-16	H2vsC2
ENSG00000117461	PIK3R3	494.07	-0.801695	0.0969035	9.22885e-18	2.06032e-16	H2vsC2
ENSG00000169515	CCDC8	38.7189	-1.90908	0.234952	9.34477e-18	2.08285e-16	H2vsC2
ENSG00000138439	FAM117B	126.817	-1.15795	0.140777	9.5732e-18	2.13034e-16	H2vsC2
ENSG00000170075	GPR37L1	20.929	7.3735	0.909172	9.75677e-18	2.16772e-16	H2vsC2
ENSG00000162231	NXF1	3349.88	0.581089	0.0704652	9.91993e-18	2.20045e-16	H2vsC2
ENSG00000170271	FAXDC2	225.612	-2.64228	0.330055	1.01127e-17	2.23964e-16	H2vsC2
ENSG00000111647	BLTP3B	496.09	0.616706	0.0748606	1.02232e-17	2.26049e-16	H2vsC2
ENSG00000138172	CALHM2	405.717	-1.63193	0.201773	1.07091e-17	2.36418e-16	H2vsC2
ENSG00000141497	ZMYND15	66.9388	2.05177	0.252841	1.0784e-17	2.37694e-16	H2vsC2
ENSG00000173039	RELA	3623.1	0.812415	0.098432	1.10236e-17	2.42565e-16	H2vsC2
ENSG00000198535	C2CD4A	462.067	4.74753	0.578864	1.104e-17	2.42565e-16	H2vsC2
ENSG00000085449	WDFY1	2379.03	0.780425	0.094633	1.11348e-17	2.44262e-16	H2vsC2
ENSG00000168502	MTCL1	896.622	-1.10615	0.134523	1.14773e-17	2.51379e-16	H2vsC2
ENSG00000160588	MPZL3	255.985	-1.05584	0.128172	1.15302e-17	2.52138e-16	H2vsC2
ENSG00000188112	C6orf132	141.523	1.71223	0.211873	1.1574e-17	2.527e-16	H2vsC2
ENSG00000167984	NLRC3	61.1512	-2.10446	0.259668	1.16587e-17	2.54148e-16	H2vsC2
ENSG00000114933	INO80D	875.954	0.576713	0.0701309	1.21299e-17	2.64005e-16	H2vsC2
ENSG00000177076	ACER2	194.241	-2.08503	0.257451	1.22651e-17	2.66531e-16	H2vsC2
ENSG00000161714	PLCD3	394.889	-1.41068	0.174332	1.31407e-17	2.85112e-16	H2vsC2
ENSG00000227051	C14orf132	432.026	-1.38408	0.170926	1.33787e-17	2.89823e-16	H2vsC2
ENSG00000169744	LDB2	2120.54	-1.30294	0.160576	1.4748e-17	3.18989e-16	H2vsC2
ENSG00000129657	SEC14L1	12338	-0.599965	0.0732182	1.49327e-17	3.22482e-16	H2vsC2
ENSG00000125484	GTF3C4	1600.94	0.522817	0.0636798	1.59958e-17	3.44904e-16	H2vsC2
ENSG00000152484	USP12	1352.72	0.568113	0.0693729	1.64132e-17	3.53355e-16	H2vsC2
ENSG00000213203	GIMAP1	500.353	-0.989447	0.121005	2.14184e-17	4.60396e-16	H2vsC2
ENSG00000141084	RANBP10	1499.46	0.626975	0.0769568	2.16754e-17	4.652e-16	H2vsC2
ENSG00000183779	ZNF703	181.213	-1.13713	0.139916	2.3015e-17	4.93188e-16	H2vsC2
ENSG00000181744	DIPK2A	569.005	-1.08231	0.132884	2.32952e-17	4.97658e-16	H2vsC2
ENSG00000073849	ST6GAL1	11944.4	1.23365	0.152552	2.32633e-17	4.97658e-16	H2vsC2
ENSG00000115317	HTRA2	721.145	0.511234	0.0625915	2.39637e-17	5.11152e-16	H2vsC2
ENSG00000158615	PPP1R15B	2374.02	0.911698	0.111676	2.49702e-17	5.30989e-16	H2vsC2
ENSG00000120875	DUSP4	786.145	-1.1882	0.146745	2.49532e-17	5.30989e-16	H2vsC2
ENSG00000162971	TYW5	433.084	0.824667	0.101119	2.52192e-17	5.35464e-16	H2vsC2
ENSG00000137221	TJAP1	862.487	0.449902	0.0548432	2.58345e-17	5.47692e-16	H2vsC2
ENSG00000105810	CDK6	1607.87	0.853924	0.104712	2.61046e-17	5.52574e-16	H2vsC2
ENSG00000164237	CMBL	376.188	-0.831283	0.101994	2.65061e-17	5.60218e-16	H2vsC2
ENSG00000080819	CPOX	383.904	-0.732735	0.0900972	2.66175e-17	5.61718e-16	H2vsC2
ENSG00000138758	SEPTIN11	9698.16	0.777701	0.0956679	2.93277e-17	6.17974e-16	H2vsC2
ENSG00000239887	C1orf226	142.679	-1.50237	0.188434	2.9543e-17	6.21566e-16	H2vsC2
ENSG00000197381	ADARB1	960.444	-0.977929	0.120175	2.99916e-17	6.3005e-16	H2vsC2
ENSG00000185551	NR2F2	5444.13	-0.880604	0.108191	3.02298e-17	6.34096e-16	H2vsC2
ENSG00000182325	FBXL6	562.069	0.680636	0.0839542	3.07521e-17	6.44079e-16	H2vsC2
ENSG00000099917	MED15	3711.49	0.902521	0.111033	3.33424e-17	6.97278e-16	H2vsC2
ENSG00000122068	FYTTD1	2188.29	0.64467	0.0796602	3.39021e-17	7.07917e-16	H2vsC2
ENSG00000157554	ERG	4520.91	-0.536974	0.06624	3.57004e-17	7.44347e-16	H2vsC2
ENSG00000124201	ZNFX1	3311.34	1.20348	0.149744	3.87177e-17	8.06048e-16	H2vsC2
ENSG00000119801	YPEL5	2988.99	0.967291	0.119413	4.10397e-17	8.5311e-16	H2vsC2
ENSG00000173218	VANGL1	839.355	-0.684071	0.0847994	4.29151e-17	8.90761e-16	H2vsC2
ENSG00000134107	BHLHE40	1038.58	1.21646	0.151761	4.40191e-17	9.12311e-16	H2vsC2
ENSG00000128602	SMO	479.437	-0.757818	0.0939221	4.67104e-17	9.66647e-16	H2vsC2
ENSG00000137713	PPP2R1B	1205.87	0.772694	0.0957999	4.89007e-17	1.01047e-15	H2vsC2
ENSG00000232810	TNF	32.5285	7.12582	0.898264	4.93466e-17	1.01817e-15	H2vsC2
ENSG00000158315	RHBDL2	31.4677	2.03001	0.256859	5.88885e-17	1.21297e-15	H2vsC2
ENSG00000093167	LRRFIP2	1788.47	0.856783	0.10636	5.89624e-17	1.21297e-15	H2vsC2
ENSG00000138756	BMP2K	753.958	-0.606532	0.0756337	6.25233e-17	1.28432e-15	H2vsC2
ENSG00000112320	SOBP	132.238	-1.07302	0.133801	6.61867e-17	1.35756e-15	H2vsC2
ENSG00000156103	MMP16	862.204	-1.21923	0.153147	6.77241e-17	1.38705e-15	H2vsC2
ENSG00000158985	CDC42SE2	909.371	0.660319	0.082575	7.46821e-17	1.5273e-15	H2vsC2
ENSG00000123146	ADGRE5	133.236	-1.34566	0.170437	7.6658e-17	1.5654e-15	H2vsC2
ENSG00000086758	HUWE1	9598.84	0.438983	0.0543439	7.90873e-17	1.61264e-15	H2vsC2
ENSG00000164867	NOS3	1224.51	-2.13696	0.272	8.34311e-17	1.69872e-15	H2vsC2
ENSG00000144712	CAND2	129.035	-1.50286	0.191609	8.37239e-17	1.70218e-15	H2vsC2
ENSG00000205978	NYNRIN	1636.11	-1.37136	0.174292	8.88314e-17	1.80338e-15	H2vsC2
ENSG00000117036	ETV3	1017.32	0.569999	0.0714458	9.2552e-17	1.87617e-15	H2vsC2
ENSG00000110925	CSRNP2	1782.4	0.633202	0.0795158	9.72481e-17	1.96849e-15	H2vsC2
ENSG00000105483	CARD8	2751.09	-0.83553	0.104663	1.03738e-16	2.0968e-15	H2vsC2
ENSG00000157514	TSC22D3	588.796	-1.43353	0.183215	1.09143e-16	2.20284e-15	H2vsC2
ENSG00000112062	MAPK14	1563.5	-0.497287	0.0622547	1.12606e-16	2.26944e-15	H2vsC2
ENSG00000162769	FLVCR1	386.539	0.794962	0.0998271	1.15552e-16	2.32544e-15	H2vsC2
ENSG00000100767	PAPLN	4014.15	1.24201	0.157592	1.19116e-16	2.3937e-15	H2vsC2
ENSG00000186827	TNFRSF4	139.996	3.70322	0.483515	1.21815e-16	2.44439e-15	H2vsC2
ENSG00000160224	AIRE	41.4061	2.16961	0.277986	1.22591e-16	2.45643e-15	H2vsC2
ENSG00000112308	C6orf62	3396.56	0.589149	0.0742288	1.24492e-16	2.49091e-15	H2vsC2
ENSG00000165684	SNAPC4	1498.67	0.998465	0.125533	1.29586e-16	2.58912e-15	H2vsC2
ENSG00000136813	ECPAS	3077.22	0.508392	0.06386	1.32277e-16	2.63907e-15	H2vsC2
ENSG00000141580	WDR45B	2296.8	0.455454	0.0569818	1.40278e-16	2.7947e-15	H2vsC2
ENSG00000060982	BCAT1	5156.84	-0.608386	0.0768312	1.41158e-16	2.80819e-15	H2vsC2
ENSG00000103642	LACTB	1039.66	0.761936	0.0960812	1.43858e-16	2.85782e-15	H2vsC2
ENSG00000174327	SLC16A13	211.638	-0.906389	0.114056	1.44993e-16	2.87626e-15	H2vsC2
ENSG00000143321	HDGF	8974.1	0.992097	0.124943	1.4548e-16	2.88179e-15	H2vsC2
ENSG00000117228	GBP1	3372.91	2.18781	0.281226	1.47033e-16	2.90841e-15	H2vsC2
ENSG00000107485	GATA3	649.001	-1.21879	0.155115	1.55811e-16	3.07766e-15	H2vsC2
ENSG00000125378	BMP4	5419.81	-0.889776	0.11213	1.58492e-16	3.12617e-15	H2vsC2
ENSG00000140464	PML	3159.61	0.856811	0.108026	1.6007e-16	3.15282e-15	H2vsC2
ENSG00000163947	ARHGEF3	371.844	-0.908456	0.114541	1.64259e-16	3.23074e-15	H2vsC2
ENSG00000128594	LRRC4	126.185	-1.48786	0.191741	1.66012e-16	3.2606e-15	H2vsC2
ENSG00000184014	DENND5A	5292.66	1.00643	0.127118	1.71561e-16	3.36483e-15	H2vsC2
ENSG00000106799	TGFBR1	704.34	0.85732	0.108308	1.81852e-16	3.56162e-15	H2vsC2
ENSG00000168792	ABHD15	155.495	-1.1268	0.143493	2.17364e-16	4.25115e-15	H2vsC2
ENSG00000124181	PLCG1	4790.08	-0.421839	0.053019	2.43047e-16	4.74677e-15	H2vsC2
ENSG00000139370	SLC15A4	776.557	0.721897	0.091888	2.44929e-16	4.7768e-15	H2vsC2
ENSG00000128590	DNAJB9	955.185	1.32643	0.171063	2.49301e-16	4.85525e-15	H2vsC2
ENSG00000124406	ATP8A1	342.298	-0.896024	0.113755	2.52887e-16	4.91819e-15	H2vsC2
ENSG00000175879	HOXD8	191.229	-1.16187	0.148592	2.54283e-16	4.93843e-15	H2vsC2
ENSG00000138600	SPPL2A	1928.93	0.793053	0.100873	2.59156e-16	5.02603e-15	H2vsC2
ENSG00000056972	TRAF3IP2	253.135	-0.941891	0.119636	2.59634e-16	5.02829e-15	H2vsC2
ENSG00000143384	MCL1	7739.7	0.740407	0.0943405	2.67813e-16	5.17946e-15	H2vsC2
ENSG00000138613	APH1B	515.452	-0.730993	0.0931672	2.68977e-16	5.19473e-15	H2vsC2
ENSG00000154016	GRAP	662.07	-0.758642	0.0966619	2.74589e-16	5.29576e-15	H2vsC2
ENSG00000168398	BDKRB2	42.5491	2.46944	0.323495	2.87527e-16	5.53758e-15	H2vsC2
ENSG00000120889	TNFRSF10B	11975.6	1.02006	0.129986	2.9224e-16	5.62056e-15	H2vsC2
ENSG00000168264	IRF2BP2	2217.04	-0.536665	0.0684258	3.02554e-16	5.81088e-15	H2vsC2
ENSG00000169118	CSNK1G1	1077.81	0.672297	0.0859516	3.0546e-16	5.85859e-15	H2vsC2
ENSG00000134250	NOTCH2	3899.21	1.27649	0.164899	3.22461e-16	6.17612e-15	H2vsC2
ENSG00000100365	NCF4	18.6643	3.96341	0.521799	3.38123e-16	6.46719e-15	H2vsC2
ENSG00000148158	SNX30	383.687	-0.709146	0.0907677	3.40243e-16	6.49878e-15	H2vsC2
ENSG00000197852	INKA2	161.167	-0.928568	0.118595	3.67161e-16	7.0033e-15	H2vsC2
ENSG00000109501	WFS1	1173.75	-0.804755	0.102925	3.70077e-16	7.04923e-15	H2vsC2
ENSG00000198774	RASSF9	143.451	-1.419	0.185021	3.81546e-16	7.25774e-15	H2vsC2
ENSG00000131389	SLC6A6	831.631	-1.15941	0.149366	4.01446e-16	7.62583e-15	H2vsC2
ENSG00000187607	ZNF286A	383.445	0.714989	0.0917805	4.09515e-16	7.76848e-15	H2vsC2
ENSG00000171488	LRRC8C	1899.67	-0.566737	0.0727213	4.10186e-16	7.77059e-15	H2vsC2
ENSG00000172889	EGFL7	7212.97	-0.69719	0.0895596	4.19041e-16	7.92753e-15	H2vsC2
ENSG00000103365	GGA2	1281.85	-0.560362	0.0719357	4.28661e-16	8.09848e-15	H2vsC2
ENSG00000066629	EML1	966.336	-0.919363	0.117951	4.85354e-16	9.15711e-15	H2vsC2
ENSG00000163389	POGLUT1	775.259	0.759227	0.0976555	4.92311e-16	9.27576e-15	H2vsC2
ENSG00000121579	NAA50	3369.36	0.633642	0.0817289	5.19985e-16	9.77496e-15	H2vsC2
ENSG00000141569	TRIM65	668.733	-0.609896	0.0786512	5.20214e-16	9.77496e-15	H2vsC2
ENSG00000180628	PCGF5	1012.15	0.534387	0.0687379	5.268e-16	9.88534e-15	H2vsC2
ENSG00000196233	LCOR	1345.22	0.560642	0.0722494	5.42809e-16	1.0172e-14	H2vsC2
ENSG00000198420	TCAF1	652.045	-0.725487	0.0935616	5.51368e-16	1.03185e-14	H2vsC2
ENSG00000141524	TMC6	677.47	-0.894268	0.115037	5.6938e-16	1.06412e-14	H2vsC2
ENSG00000166068	SPRED1	451.061	-0.699648	0.0904253	6.09575e-16	1.13771e-14	H2vsC2
ENSG00000163349	HIPK1	2423.4	0.422437	0.0539121	6.37296e-16	1.18785e-14	H2vsC2
ENSG00000108651	UTP6	1144.5	0.557007	0.0719915	6.556e-16	1.22033e-14	H2vsC2
ENSG00000174943	KCTD13	541.565	0.784092	0.101284	6.60649e-16	1.22808e-14	H2vsC2
ENSG00000163638	ADAMTS9	1205.68	0.75388	0.0974616	6.65254e-16	1.23499e-14	H2vsC2
ENSG00000184588	PDE4B	2658.65	0.80882	0.104554	7.1304e-16	1.32193e-14	H2vsC2
ENSG00000121236	TRIM6	39.9843	-1.61854	0.214139	7.21565e-16	1.33595e-14	H2vsC2
ENSG00000070413	DGCR2	1589.25	-0.41233	0.0527397	7.94216e-16	1.46851e-14	H2vsC2
ENSG00000105656	ELL	557.673	0.507131	0.0655708	8.14813e-16	1.50459e-14	H2vsC2
ENSG00000147416	ATP6V1B2	2524.52	0.650065	0.0846006	8.93632e-16	1.64794e-14	H2vsC2
ENSG00000231925	TAPBP	9651.79	1.068	0.138958	9.39711e-16	1.73061e-14	H2vsC2
ENSG00000225828	FAM229A	237.052	1.17608	0.153948	9.89204e-16	1.81935e-14	H2vsC2
ENSG00000166444	DENND2B	564.816	0.908791	0.118166	1.08909e-15	2.00042e-14	H2vsC2
ENSG00000143479	DYRK3	552.011	0.631203	0.0824345	1.10213e-15	2.0217e-14	H2vsC2
ENSG00000104064	GABPB1	894.659	0.64966	0.0848791	1.12853e-15	2.06739e-14	H2vsC2
ENSG00000162645	GBP2	2591.5	1.34426	0.178041	1.15552e-15	2.11405e-14	H2vsC2
ENSG00000118985	ELL2	1596.57	1.13622	0.148873	1.18473e-15	2.16462e-14	H2vsC2
ENSG00000185024	BRF1	645.309	-0.690611	0.0903472	1.24986e-15	2.28062e-14	H2vsC2
ENSG00000213886	UBD	52.033	4.97876	0.654397	1.36022e-15	2.47874e-14	H2vsC2
ENSG00000102934	PLLP	198.064	1.12034	0.147101	1.40308e-15	2.55349e-14	H2vsC2
ENSG00000137960	GIPC2	484.417	-1.11591	0.146557	1.44225e-15	2.62134e-14	H2vsC2
ENSG00000034152	MAP2K3	1215.56	0.732929	0.0960578	1.46186e-15	2.65351e-14	H2vsC2
ENSG00000113615	SEC24A	1908.98	0.797066	0.104329	1.47905e-15	2.68121e-14	H2vsC2
ENSG00000101417	PXMP4	182.835	-1.06575	0.139736	1.48782e-15	2.69359e-14	H2vsC2
ENSG00000185909	KLHDC8B	560.371	-0.797119	0.104355	1.49544e-15	2.70386e-14	H2vsC2
ENSG00000170689	HOXB9	123.565	1.87656	0.251343	1.615e-15	2.91625e-14	H2vsC2
ENSG00000186174	BCL9L	2785.12	0.896219	0.117451	1.72958e-15	3.11908e-14	H2vsC2
ENSG00000184384	MAML2	864.845	1.25699	0.166954	1.77499e-15	3.19682e-14	H2vsC2
ENSG00000096063	SRPK1	2132.83	0.443748	0.0577538	1.79957e-15	3.2369e-14	H2vsC2
ENSG00000161267	BDH1	104.842	-1.06592	0.140275	1.84495e-15	3.31423e-14	H2vsC2
ENSG00000065357	DGKA	785.706	-0.531867	0.0698664	1.88651e-15	3.38451e-14	H2vsC2
ENSG00000168734	PKIG	2355.35	0.918114	0.120635	2.01805e-15	3.61582e-14	H2vsC2
ENSG00000010322	NISCH	4324.17	-0.521665	0.0685623	2.02922e-15	3.63116e-14	H2vsC2
ENSG00000197261	C6orf141	98.0107	-1.65604	0.223177	2.05955e-15	3.68068e-14	H2vsC2
ENSG00000273559	CWC25	542.401	0.528961	0.0695981	2.10088e-15	3.74972e-14	H2vsC2
ENSG00000160703	NLRX1	503.876	-0.622312	0.0822059	2.16565e-15	3.86036e-14	H2vsC2
ENSG00000168918	INPP5D	605.892	-1.58611	0.21394	2.19483e-15	3.90736e-14	H2vsC2
ENSG00000154556	SORBS2	814.704	-1.27379	0.170114	2.30061e-15	4.09043e-14	H2vsC2
ENSG00000101040	ZMYND8	1299.43	-1.0734	0.141868	2.3265e-15	4.13117e-14	H2vsC2
ENSG00000119900	OGFRL1	1224.33	1.10768	0.14669	2.39034e-15	4.23911e-14	H2vsC2
ENSG00000172379	ARNT2	27.3844	2.27149	0.30697	2.39749e-15	4.24636e-14	H2vsC2
ENSG00000213859	KCTD11	336.974	0.921696	0.12147	2.40247e-15	4.24976e-14	H2vsC2
ENSG00000100503	NIN	2553.57	0.496698	0.0653434	2.42456e-15	4.28338e-14	H2vsC2
ENSG00000251322	SHANK3	6893.18	-0.786159	0.103835	2.47145e-15	4.36068e-14	H2vsC2
ENSG00000138413	IDH1	1357.98	-0.682982	0.0904801	2.59112e-15	4.56602e-14	H2vsC2
ENSG00000168884	TNIP2	1052.45	0.758849	0.100395	2.62154e-15	4.61378e-14	H2vsC2
ENSG00000143157	POGK	1610.42	0.592783	0.0785319	2.63774e-15	4.63642e-14	H2vsC2
ENSG00000163040	CCDC74A	60.2289	-1.51615	0.20504	2.68646e-15	4.71608e-14	H2vsC2
ENSG00000109332	UBE2D3	5631.66	0.553833	0.0732934	2.70158e-15	4.73664e-14	H2vsC2
ENSG00000171302	CANT1	2570.19	0.512506	0.0676766	2.78906e-15	4.88384e-14	H2vsC2
ENSG00000132199	ENOSF1	1091.44	-0.821988	0.108719	2.80024e-15	4.89724e-14	H2vsC2
ENSG00000140853	NLRC5	661.528	0.926119	0.122444	2.88751e-15	5.04352e-14	H2vsC2
ENSG00000269190	FBXO17	221.348	-0.804193	0.106479	2.91625e-15	5.08732e-14	H2vsC2
ENSG00000110090	CPT1A	2023.2	-0.88174	0.11677	3.15979e-15	5.50525e-14	H2vsC2
ENSG00000170471	RALGAPB	2763.34	0.461726	0.0608369	3.28816e-15	5.72172e-14	H2vsC2
ENSG00000151229	SLC2A13	105.993	-1.07302	0.142712	3.34014e-15	5.8049e-14	H2vsC2
ENSG00000048052	HDAC9	202.137	1.63882	0.22285	3.39237e-15	5.88831e-14	H2vsC2
ENSG00000081059	TCF7	192.157	1.32775	0.179093	3.4217e-15	5.93181e-14	H2vsC2
ENSG00000125733	TRIP10	1936.08	0.563443	0.0749259	3.4777e-15	6.02137e-14	H2vsC2
ENSG00000176834	VSIG10	810.496	-1.07857	0.14363	3.53782e-15	6.11783e-14	H2vsC2
ENSG00000065054	NHERF2	931.559	-1.04596	0.139208	3.68254e-15	6.36017e-14	H2vsC2
ENSG00000198795	ZNF521	1350.7	-1.38692	0.187895	3.73165e-15	6.43698e-14	H2vsC2
ENSG00000167074	TEF	200.712	0.928486	0.123451	3.98645e-15	6.86797e-14	H2vsC2
ENSG00000121764	HCRTR1	44.933	-2.07607	0.282545	4.08986e-15	7.0374e-14	H2vsC2
ENSG00000148400	NOTCH1	4422.57	-0.686357	0.0916913	4.19672e-15	7.21233e-14	H2vsC2
ENSG00000173621	LRFN4	577.061	-0.831637	0.110836	4.37358e-15	7.50698e-14	H2vsC2
ENSG00000182575	NXPH3	53.4452	-2.45818	0.338108	4.46884e-15	7.66103e-14	H2vsC2
ENSG00000100592	DAAM1	1209.89	1.39098	0.18922	4.63559e-15	7.93708e-14	H2vsC2
ENSG00000153714	LURAP1L	98.3423	1.77365	0.242482	4.71526e-15	8.06355e-14	H2vsC2
ENSG00000108587	GOSR1	1221.84	0.502937	0.0669757	4.76755e-15	8.14295e-14	H2vsC2
ENSG00000138336	TET1	38.0492	-1.93169	0.263789	4.82228e-15	8.22632e-14	H2vsC2
ENSG00000159110	IFNAR2	586.631	0.8344	0.111433	4.92739e-15	8.39531e-14	H2vsC2
ENSG00000112972	HMGCS1	2039.22	0.76668	0.102544	4.94256e-15	8.41083e-14	H2vsC2
ENSG00000107175	CREB3	1537.48	0.934678	0.124823	5.10881e-15	8.6831e-14	H2vsC2
ENSG00000064999	ANKS1A	1253.95	-1.16477	0.156811	5.13512e-15	8.71714e-14	H2vsC2
ENSG00000110911	SLC11A2	1879.22	1.02859	0.137652	5.19691e-15	8.81127e-14	H2vsC2
ENSG00000197256	KANK2	957.946	-0.662544	0.0889222	5.37652e-15	9.10468e-14	H2vsC2
ENSG00000075420	FNDC3B	8855.28	0.92868	0.124149	5.42212e-15	9.17071e-14	H2vsC2
ENSG00000019995	ZRANB1	724.254	0.490562	0.065429	5.57031e-15	9.4099e-14	H2vsC2
ENSG00000270629	NBPF14	204.548	0.889462	0.119097	5.92399e-15	9.9952e-14	H2vsC2
ENSG00000170456	DENND5B	414.518	-0.952028	0.127546	6.06193e-15	1.02155e-13	H2vsC2
ENSG00000116132	PRRX1	32.6722	3.18372	0.450381	6.09639e-15	1.02612e-13	H2vsC2
ENSG00000173193	PARP14	9780.78	1.85178	0.254454	6.4693e-15	1.08756e-13	H2vsC2
ENSG00000105287	PRKD2	2164.62	0.520436	0.069835	6.76684e-15	1.13621e-13	H2vsC2
ENSG00000069956	MAPK6	1566.56	0.493961	0.0661469	6.86952e-15	1.15206e-13	H2vsC2
ENSG00000166924	NYAP1	60.0006	-1.78734	0.246089	6.94949e-15	1.16406e-13	H2vsC2
ENSG00000111801	BTN3A3	1070.63	1.17401	0.159126	7.2544e-15	1.21367e-13	H2vsC2
ENSG00000147459	DOCK5	269.486	-0.947183	0.127365	7.46561e-15	1.2475e-13	H2vsC2
ENSG00000215301	DDX3X	9339.59	0.477237	0.0639109	7.59982e-15	1.2684e-13	H2vsC2
ENSG00000157654	PALM2AKAP2	7749.85	0.754537	0.101746	7.67699e-15	1.27974e-13	H2vsC2
ENSG00000137962	ARHGAP29	6087.54	-0.479767	0.0643336	8.05798e-15	1.34164e-13	H2vsC2
ENSG00000155096	AZIN1	2065.08	0.523245	0.0704478	8.07738e-15	1.34326e-13	H2vsC2
ENSG00000176438	SYNE3	395.95	-1.66181	0.229686	8.18677e-15	1.35983e-13	H2vsC2
ENSG00000197971	MBP	274.004	1.29831	0.177728	8.4132e-15	1.39577e-13	H2vsC2
ENSG00000101665	SMAD7	119.67	-1.73291	0.239618	8.51228e-15	1.41052e-13	H2vsC2
ENSG00000006468	ETV1	203.656	-1.18255	0.16085	8.56877e-15	1.41819e-13	H2vsC2
ENSG00000051108	HERPUD1	2224.82	0.760667	0.102959	9.53236e-15	1.57579e-13	H2vsC2
ENSG00000144645	OSBPL10	399.337	-0.970846	0.131241	9.84114e-15	1.6249e-13	H2vsC2
ENSG00000108219	TSPAN14	4549.4	-0.522639	0.0706182	9.89427e-15	1.63173e-13	H2vsC2
ENSG00000163719	MTMR14	1299.26	0.626773	0.0851814	1.08038e-14	1.77961e-13	H2vsC2
ENSG00000173264	GPR137	806.166	0.700088	0.0951129	1.08804e-14	1.79011e-13	H2vsC2
ENSG00000105327	BBC3	754.457	1.2136	0.16617	1.11252e-14	1.82823e-13	H2vsC2
ENSG00000196843	ARID5A	601.008	1.20834	0.165412	1.11769e-14	1.83455e-13	H2vsC2
ENSG00000083520	DIS3	1509.81	0.626154	0.0851519	1.11959e-14	1.8355e-13	H2vsC2
ENSG00000211455	STK38L	1039.94	-1.02919	0.139683	1.13195e-14	1.85356e-13	H2vsC2
ENSG00000105971	CAV2	4035.04	0.769028	0.104446	1.16238e-14	1.90115e-13	H2vsC2
ENSG00000155287	SLC25A28	1049.08	1.26419	0.17382	1.18548e-14	1.93665e-13	H2vsC2
ENSG00000102931	ARL2BP	2677.51	0.548835	0.0746525	1.29694e-14	2.11625e-13	H2vsC2
ENSG00000137802	MAPKBP1	1610.23	0.53408	0.0725948	1.31431e-14	2.14208e-13	H2vsC2
ENSG00000125538	IL1B	13.5102	4.25364	0.592874	1.31797e-14	2.14301e-13	H2vsC2
ENSG00000131634	TMEM204	394.367	-0.963323	0.130902	1.3166e-14	2.14301e-13	H2vsC2
ENSG00000168785	TSPAN5	1415.91	-1.08466	0.147988	1.33925e-14	2.17507e-13	H2vsC2
ENSG00000205683	DPF3	180.919	0.932431	0.126804	1.39783e-14	2.26755e-13	H2vsC2
ENSG00000128641	MYO1B	1308.7	0.901051	0.122538	1.40215e-14	2.27191e-13	H2vsC2
ENSG00000080815	PSEN1	2143	0.791071	0.10776	1.40693e-14	2.27699e-13	H2vsC2
ENSG00000112837	TBX18	1035.29	-0.742676	0.101288	1.40994e-14	2.2792e-13	H2vsC2
ENSG00000080709	KCNN2	44.3529	2.01313	0.280755	1.49087e-14	2.40724e-13	H2vsC2
ENSG00000077782	FGFR1	2604.05	-0.60651	0.0829714	1.57267e-14	2.53636e-13	H2vsC2
ENSG00000066027	PPP2R5A	631.692	-0.913514	0.124594	1.64296e-14	2.64665e-13	H2vsC2
ENSG00000134030	CTIF	1028.32	-0.503249	0.0685646	1.71669e-14	2.76222e-13	H2vsC2
ENSG00000128829	EIF2AK4	1414.25	-0.448403	0.0607342	1.7437e-14	2.80244e-13	H2vsC2
ENSG00000121210	TMEM131L	464.74	-0.603287	0.0826922	1.75543e-14	2.81802e-13	H2vsC2
ENSG00000091592	NLRP1	1952.37	-0.648245	0.08893	1.79461e-14	2.87759e-13	H2vsC2
ENSG00000119314	PTBP3	3272.39	0.561773	0.0769332	1.81071e-14	2.90006e-13	H2vsC2
ENSG00000205220	PSMB10	313.789	1.10989	0.152525	1.84992e-14	2.95944e-13	H2vsC2
ENSG00000180902	D2HGDH	771.481	-0.589566	0.0808655	1.85595e-14	2.96568e-13	H2vsC2
ENSG00000000460	FIRRM	268.052	0.796685	0.109084	1.87133e-14	2.98682e-13	H2vsC2
ENSG00000198728	LDB1	2663.04	-0.61081	0.0838896	1.93861e-14	3.08711e-13	H2vsC2
ENSG00000072071	ADGRL1	379.527	-1.10334	0.151709	1.93808e-14	3.08711e-13	H2vsC2
ENSG00000164751	PEX2	296.807	-0.865984	0.118559	1.98621e-14	3.15928e-13	H2vsC2
ENSG00000136098	NEK3	321.94	-0.805455	0.110555	2.15677e-14	3.42665e-13	H2vsC2
ENSG00000087074	PPP1R15A	1734.71	0.643649	0.0887774	2.39862e-14	3.80654e-13	H2vsC2
ENSG00000107104	KANK1	996.18	-1.07181	0.147786	2.43038e-14	3.84893e-13	H2vsC2
ENSG00000064687	ABCA7	193.967	-0.929201	0.127667	2.43087e-14	3.84893e-13	H2vsC2
ENSG00000132823	OSER1	727.626	0.686218	0.0946703	2.46685e-14	3.90144e-13	H2vsC2
ENSG00000160796	NBEAL2	2422.95	-0.743087	0.102404	2.47043e-14	3.90267e-13	H2vsC2
ENSG00000006459	KDM7A	808.056	1.22477	0.170544	2.62413e-14	4.14076e-13	H2vsC2
ENSG00000064393	HIPK2	3956.56	0.592188	0.0817674	2.64375e-14	4.16698e-13	H2vsC2
ENSG00000196639	HRH1	670.071	1.03126	0.142221	2.66679e-14	4.19854e-13	H2vsC2
ENSG00000064042	LIMCH1	855.954	-1.52144	0.214831	2.68201e-14	4.21771e-13	H2vsC2
ENSG00000122515	ZMIZ2	2943.92	0.407457	0.0553281	2.75243e-14	4.32356e-13	H2vsC2
ENSG00000214944	ARHGEF28	1673.93	-0.782534	0.107969	2.7688e-14	4.34436e-13	H2vsC2
ENSG00000119714	GPR68	52.1655	1.69768	0.240362	2.87242e-14	4.50185e-13	H2vsC2
ENSG00000117523	PRRC2C	6832.41	0.562051	0.0776419	2.88813e-14	4.52137e-13	H2vsC2
ENSG00000178175	ZNF366	63.3546	-1.63937	0.232282	2.98051e-14	4.66075e-13	H2vsC2
ENSG00000189266	PNRC2	2193.23	0.618785	0.0857042	3.02349e-14	4.72264e-13	H2vsC2
ENSG00000034713	GABARAPL2	1310.1	0.65021	0.0901634	3.18773e-14	4.97358e-13	H2vsC2
ENSG00000153933	DGKE	601.92	-0.656684	0.0910617	3.19177e-14	4.97428e-13	H2vsC2
ENSG00000123983	ACSL3	3856.72	1.23553	0.172885	3.26966e-14	5.08997e-13	H2vsC2
ENSG00000163762	TM4SF18	949.435	-1.03724	0.143696	3.35055e-14	5.21005e-13	H2vsC2
ENSG00000166963	MAP1A	139.344	-1.39427	0.196944	3.3913e-14	5.26751e-13	H2vsC2
ENSG00000111674	ENO2	191.676	-1.0207	0.141381	3.41774e-14	5.30266e-13	H2vsC2
ENSG00000165821	SALL2	141.193	-1.22627	0.171737	3.52063e-14	5.45619e-13	H2vsC2
ENSG00000074855	ANO8	243.292	-0.877494	0.121466	3.59067e-14	5.55853e-13	H2vsC2
ENSG00000101187	SLCO4A1	197.588	1.1432	0.15948	3.71387e-14	5.74285e-13	H2vsC2
ENSG00000076356	PLXNA2	6732.33	-0.569359	0.0790653	3.7474e-14	5.78182e-13	H2vsC2
ENSG00000166073	GPR176	1997.57	0.987354	0.136881	3.74718e-14	5.78182e-13	H2vsC2
ENSG00000157873	TNFRSF14	1637.54	0.477554	0.0658548	3.82511e-14	5.89516e-13	H2vsC2
ENSG00000144711	IQSEC1	662.388	-0.657772	0.0915713	3.92584e-14	6.04371e-13	H2vsC2
ENSG00000136021	SCYL2	2170	0.608478	0.084742	4.08097e-14	6.27557e-13	H2vsC2
ENSG00000167363	FN3K	171.516	-0.938767	0.130437	4.37713e-14	6.72354e-13	H2vsC2
ENSG00000110237	ARHGEF17	2240.45	-1.11982	0.156625	4.53894e-14	6.96438e-13	H2vsC2
ENSG00000120549	KIAA1217	525.625	1.05046	0.146459	4.55227e-14	6.97713e-13	H2vsC2
ENSG00000169255	B3GALNT1	449.305	-0.762771	0.106346	4.67199e-14	7.15273e-13	H2vsC2
ENSG00000166938	DIS3L	358.524	-0.955212	0.132938	4.72203e-14	7.22138e-13	H2vsC2
ENSG00000159261	CLDN14	73.8893	2.62632	0.381365	4.79502e-14	7.32494e-13	H2vsC2
ENSG00000188483	IER5L	72.6814	-1.12838	0.158168	4.96032e-14	7.56912e-13	H2vsC2
ENSG00000071794	HLTF	575.999	-0.63936	0.0894384	5.0485e-14	7.69522e-13	H2vsC2
ENSG00000166801	FAM111A	1702.62	0.581667	0.0813429	5.27165e-14	8.02654e-13	H2vsC2
ENSG00000122873	CISD1	416.519	0.795197	0.111096	5.4106e-14	8.2291e-13	H2vsC2
ENSG00000131019	ULBP3	160.441	-0.914193	0.127715	5.83716e-14	8.86815e-13	H2vsC2
ENSG00000197965	MPZL1	3478.92	0.691117	0.0969667	5.99214e-14	9.09365e-13	H2vsC2
ENSG00000171408	PDE7B	458.157	-1.07718	0.151229	6.13613e-14	9.302e-13	H2vsC2
ENSG00000121281	ADCY7	237.401	-0.868056	0.121491	6.33735e-14	9.59656e-13	H2vsC2
ENSG00000118564	FBXL5	1705.04	0.494581	0.0690012	6.42363e-14	9.71662e-13	H2vsC2
ENSG00000115607	IL18RAP	55.0164	2.53966	0.370044	6.79168e-14	1.02622e-12	H2vsC2
ENSG00000154978	VOPP1	2565.34	-0.43227	0.0599234	6.92761e-14	1.04562e-12	H2vsC2
ENSG00000008083	JARID2	269.928	-0.791139	0.111102	7.02984e-14	1.05989e-12	H2vsC2
ENSG00000151746	BICD1	427.78	-0.730625	0.102774	7.11128e-14	1.07101e-12	H2vsC2
ENSG00000073712	FERMT2	3861	0.730402	0.102781	7.24518e-14	1.09e-12	H2vsC2
ENSG00000196468	FGF16	62.4297	-1.71714	0.247667	7.25494e-14	1.09028e-12	H2vsC2
ENSG00000138434	ITPRID2	3638.13	-0.523861	0.0735429	7.70571e-14	1.15677e-12	H2vsC2
ENSG00000164849	GPR146	218.535	-1.4518	0.209009	7.84431e-14	1.17631e-12	H2vsC2
ENSG00000166900	STX3	1388.13	-0.954175	0.134146	7.95549e-14	1.19169e-12	H2vsC2
ENSG00000183196	CHST6	52.11	1.43148	0.206105	8.18392e-14	1.22459e-12	H2vsC2
ENSG00000106537	TSPAN13	629.062	-0.698345	0.0985783	8.23088e-14	1.23029e-12	H2vsC2
ENSG00000039560	RAI14	7488.13	0.852462	0.120026	8.52719e-14	1.27321e-12	H2vsC2
ENSG00000188549	CCDC9B	822.283	-1.1753	0.167046	8.73753e-14	1.30321e-12	H2vsC2
ENSG00000162654	GBP4	1916.1	1.96388	0.283996	8.98591e-14	1.33882e-12	H2vsC2
ENSG00000175471	MCTP1	10792	1.40193	0.202094	9.23317e-14	1.37419e-12	H2vsC2
ENSG00000165757	JCAD	2671.14	-0.59652	0.0843931	9.34464e-14	1.38929e-12	H2vsC2
ENSG00000162407	PLPP3	1066.9	1.37572	0.19818	9.48411e-14	1.40852e-12	H2vsC2
ENSG00000185432	TMT1A	151.219	-1.97327	0.286084	1.01702e-13	1.5088e-12	H2vsC2
ENSG00000168710	AHCYL1	3041.17	0.402898	0.0560778	1.0828e-13	1.60467e-12	H2vsC2
ENSG00000143437	ARNT	1262.16	0.409258	0.0570348	1.09853e-13	1.62625e-12	H2vsC2
ENSG00000240891	PLCXD2	125.761	-0.87705	0.124224	1.16743e-13	1.7264e-12	H2vsC2
ENSG00000159166	LAD1	33.4939	7.54617	1.10516	1.18146e-13	1.74529e-12	H2vsC2
ENSG00000131725	WDR44	754.473	0.540877	0.0766919	1.20196e-13	1.77369e-12	H2vsC2
ENSG00000138623	SEMA7A	197.766	1.31918	0.190418	1.21383e-13	1.78931e-12	H2vsC2
ENSG00000123609	NMI	747.146	0.780935	0.110895	1.21973e-13	1.7923e-12	H2vsC2
ENSG00000172986	GXYLT2	53.5509	2.30325	0.336669	1.21897e-13	1.7923e-12	H2vsC2
ENSG00000149150	SLC43A1	263.425	-0.917102	0.129992	1.21906e-13	1.7923e-12	H2vsC2
ENSG00000164220	F2RL2	283.372	-1.10989	0.158368	1.27882e-13	1.87714e-12	H2vsC2
ENSG00000196814	MVB12B	401.535	-1.14433	0.163666	1.30686e-13	1.91627e-12	H2vsC2
ENSG00000152127	MGAT5	2594.28	-0.567467	0.0807731	1.34777e-13	1.97416e-12	H2vsC2
ENSG00000071054	MAP4K4	9885.73	0.375513	0.052264	1.35696e-13	1.98553e-12	H2vsC2
ENSG00000149474	KAT14	201.387	-0.670956	0.0957746	1.41924e-13	2.07448e-12	H2vsC2
ENSG00000215883	CYB5RL	162.565	-0.942763	0.134108	1.44589e-13	2.11121e-12	H2vsC2
ENSG00000182022	CHST15	820.056	-1.29565	0.187478	1.46186e-13	2.13228e-12	H2vsC2
ENSG00000070882	OSBPL3	1264.73	0.740889	0.105694	1.46356e-13	2.13253e-12	H2vsC2
ENSG00000123096	SSPN	76.2965	1.3737	0.199676	1.47673e-13	2.14946e-12	H2vsC2
ENSG00000157600	TMEM164	919.784	-0.578573	0.0826016	1.52738e-13	2.22085e-12	H2vsC2
ENSG00000091136	LAMB1	24906.2	-0.452973	0.0639843	1.58511e-13	2.30239e-12	H2vsC2
ENSG00000125266	EFNB2	2232.72	-0.886504	0.12644	1.65724e-13	2.40464e-12	H2vsC2
ENSG00000182013	PNMA8A	154.199	-1.60272	0.235267	1.70749e-13	2.47497e-12	H2vsC2
ENSG00000163462	TRIM46	344.934	-0.610876	0.0875465	1.75637e-13	2.54317e-12	H2vsC2
ENSG00000109171	SLAIN2	961.495	0.469232	0.0665814	1.78891e-13	2.58759e-12	H2vsC2
ENSG00000206530	CFAP44	64.4764	-1.36449	0.199087	1.81071e-13	2.61638e-12	H2vsC2
ENSG00000184530	C6orf58	38.0929	4.19928	0.619446	1.82889e-13	2.63992e-12	H2vsC2
ENSG00000004660	CAMKK1	101.69	-1.36827	0.199837	1.8818e-13	2.71346e-12	H2vsC2
ENSG00000065882	TBC1D1	1834.13	0.686735	0.0985917	1.90305e-13	2.74126e-12	H2vsC2
ENSG00000106665	CLIP2	1915.94	1.14287	0.164728	1.91752e-13	2.75924e-12	H2vsC2
ENSG00000151893	CACUL1	1417.79	0.413651	0.0583132	1.92545e-13	2.76779e-12	H2vsC2
ENSG00000172817	CYP7B1	18.6043	5.1605	0.745298	1.94959e-13	2.79959e-12	H2vsC2
ENSG00000158717	RNF166	536.813	-0.628935	0.090428	2.03393e-13	2.91768e-12	H2vsC2
ENSG00000124875	CXCL6	2425.55	3.64251	0.550688	2.11221e-13	3.02685e-12	H2vsC2
ENSG00000167996	FTH1	41577.2	0.945971	0.135781	2.24889e-13	3.21938e-12	H2vsC2
ENSG00000119943	PYROXD2	153.133	-1.05176	0.151628	2.42554e-13	3.4687e-12	H2vsC2
ENSG00000065413	ANKRD44	92.9379	-1.23674	0.180417	2.58203e-13	3.68869e-12	H2vsC2
ENSG00000080503	SMARCA2	1391.9	-1.05447	0.152279	2.6199e-13	3.73894e-12	H2vsC2
ENSG00000146733	PSPH	243.564	-0.929512	0.133881	2.67926e-13	3.81974e-12	H2vsC2
ENSG00000198771	RCSD1	34.6467	2.72484	0.412621	2.71325e-13	3.86423e-12	H2vsC2
ENSG00000157978	LDLRAP1	487.08	-0.988169	0.14251	2.72982e-13	3.88385e-12	H2vsC2
ENSG00000141447	OSBPL1A	298.215	-0.559295	0.080715	2.73439e-13	3.88636e-12	H2vsC2
ENSG00000157617	C2CD2	1231.78	0.546238	0.0787694	2.74078e-13	3.89146e-12	H2vsC2
ENSG00000100065	CARD10	908.008	-0.946283	0.136407	2.7671e-13	3.92482e-12	H2vsC2
ENSG00000124440	HIF3A	504.97	-1.5016	0.22247	2.87516e-13	4.07393e-12	H2vsC2
ENSG00000010017	RANBP9	1017.11	0.429764	0.0612212	2.88634e-13	4.0856e-12	H2vsC2
ENSG00000141298	SSH2	2649.01	0.68498	0.0992519	2.98441e-13	4.22012e-12	H2vsC2
ENSG00000168394	TAP1	3752.18	1.78153	0.265066	3.21189e-13	4.53717e-12	H2vsC2
ENSG00000179240	GVQW3	104.481	-1.01593	0.147231	3.32642e-13	4.69417e-12	H2vsC2
ENSG00000114354	TFG	3579.7	0.726686	0.105462	3.33669e-13	4.69912e-12	H2vsC2
ENSG00000164684	ZNF704	748.443	-1.10109	0.160168	3.33496e-13	4.69912e-12	H2vsC2
ENSG00000139436	GIT2	1839.1	-0.390093	0.0554492	3.55802e-13	5.00575e-12	H2vsC2
ENSG00000198945	L3MBTL3	1099.69	-0.40924	0.0583561	3.56857e-13	5.0155e-12	H2vsC2
ENSG00000106714	CNTNAP3	1282.83	-1.16225	0.169971	3.63567e-13	5.10464e-12	H2vsC2
ENSG00000144791	LIMD1	1136.22	-0.494554	0.0714452	3.76346e-13	5.27873e-12	H2vsC2
ENSG00000137875	BCL2L10	28.1591	-2.4816	0.374811	3.94235e-13	5.52406e-12	H2vsC2
ENSG00000196372	ASB13	169.59	-0.799945	0.116304	3.9494e-13	5.52837e-12	H2vsC2
ENSG00000107821	KAZALD1	47.0109	-1.9933	0.29801	4.22447e-13	5.90744e-12	H2vsC2
ENSG00000152760	DYNLT5	92.0544	-0.947305	0.137774	4.23733e-13	5.91947e-12	H2vsC2
ENSG00000163251	FZD5	173.913	0.983679	0.143218	4.32695e-13	6.0386e-12	H2vsC2
ENSG00000135823	STX6	1139.27	0.487706	0.0706127	4.35974e-13	6.07825e-12	H2vsC2
ENSG00000100578	KIAA0586	408.239	-0.546961	0.0796525	4.41152e-13	6.14427e-12	H2vsC2
ENSG00000072803	FBXW11	1455.91	0.356253	0.0505802	4.45112e-13	6.19321e-12	H2vsC2
ENSG00000185753	CXorf38	592.986	0.515824	0.0750287	4.71397e-13	6.55237e-12	H2vsC2
ENSG00000166689	PLEKHA7	76.168	-1.25411	0.185534	4.73464e-13	6.57452e-12	H2vsC2
ENSG00000187848	P2RX2	25.4279	5.84522	0.862333	5.14763e-13	7.14086e-12	H2vsC2
ENSG00000115825	PRKD3	1999.95	0.399025	0.0572366	5.20753e-13	7.21674e-12	H2vsC2
ENSG00000019991	HGF	28.9701	1.76027	0.264899	5.34352e-13	7.39781e-12	H2vsC2
ENSG00000125898	FAM110A	210.981	1.03545	0.151787	5.53572e-13	7.65628e-12	H2vsC2
ENSG00000170365	SMAD1	1880.71	0.629464	0.0924308	5.62382e-13	7.77039e-12	H2vsC2
ENSG00000104164	BLOC1S6	1351.74	0.494911	0.0721104	5.68911e-13	7.85278e-12	H2vsC2
ENSG00000198604	BAZ1A	2149.76	0.831107	0.121727	5.76881e-13	7.95488e-12	H2vsC2
ENSG00000132819	RBM38	902.346	0.857753	0.125798	6.26264e-13	8.62729e-12	H2vsC2
ENSG00000214595	EML6	72.9023	-1.51007	0.227631	6.28499e-13	8.64093e-12	H2vsC2
ENSG00000132964	CDK8	398.931	0.567596	0.083377	6.28203e-13	8.64093e-12	H2vsC2
ENSG00000175592	FOSL1	1150.23	0.903728	0.132597	6.4851e-13	8.90723e-12	H2vsC2
ENSG00000102858	MGRN1	2725.38	0.681815	0.100428	6.50944e-13	8.93182e-12	H2vsC2
ENSG00000124688	MAD2L1BP	473.954	0.573945	0.0844037	6.52104e-13	8.93891e-12	H2vsC2
ENSG00000122574	WIPF3	50.0253	2.87386	0.446926	6.68059e-13	9.14859e-12	H2vsC2
ENSG00000163877	SNIP1	461.343	0.470317	0.0686184	7.01945e-13	9.60316e-12	H2vsC2
ENSG00000076108	BAZ2A	4798.73	0.383094	0.0551986	7.41612e-13	1.01359e-11	H2vsC2
ENSG00000165959	CLMN	75.0643	-1.4208	0.214321	7.4817e-13	1.02154e-11	H2vsC2
ENSG00000149782	PLCB3	1399.17	-0.52577	0.0773055	7.56272e-13	1.03159e-11	H2vsC2
ENSG00000113194	FAF2	2009.37	0.456195	0.0665714	7.78401e-13	1.06073e-11	H2vsC2
ENSG00000137496	IL18BP	755.698	0.853591	0.125832	7.93506e-13	1.08026e-11	H2vsC2
ENSG00000087253	LPCAT2	1870.97	-0.808902	0.119346	7.96002e-13	1.08259e-11	H2vsC2
ENSG00000038382	TRIO	6957.22	0.528941	0.0779171	8.15182e-13	1.10759e-11	H2vsC2
ENSG00000083857	FAT1	634.012	-1.1016	0.163391	8.26837e-13	1.12233e-11	H2vsC2
ENSG00000188786	MTF1	730.117	0.709733	0.105051	8.32808e-13	1.12933e-11	H2vsC2
ENSG00000122592	HOXA7	331.542	-0.66304	0.0982103	8.39709e-13	1.13758e-11	H2vsC2
ENSG00000065609	SNAP91	66.531	-1.82647	0.277669	8.53953e-13	1.15575e-11	H2vsC2
ENSG00000006607	FARP2	1258.28	0.731112	0.108235	8.56641e-13	1.15826e-11	H2vsC2
ENSG00000138604	GLCE	2647.62	-0.452222	0.0661276	8.83153e-13	1.19294e-11	H2vsC2
ENSG00000179051	RCC2	5695.84	0.45184	0.0661263	9.21131e-13	1.24303e-11	H2vsC2
ENSG00000196782	MAML3	410.939	-0.919139	0.13591	9.28712e-13	1.25205e-11	H2vsC2
ENSG00000110675	ELMOD1	78.8108	-1.72911	0.263605	9.42563e-13	1.26949e-11	H2vsC2
ENSG00000092068	SLC7A8	64.1921	-1.59823	0.243638	9.59728e-13	1.29136e-11	H2vsC2
ENSG00000141448	GATA6	656.326	0.789121	0.116963	9.64023e-13	1.29588e-11	H2vsC2
ENSG00000142733	MAP3K6	397.768	-0.663569	0.098585	9.65343e-13	1.2964e-11	H2vsC2
ENSG00000181656	GPR88	18.2794	3.66353	0.573559	9.77553e-13	1.31153e-11	H2vsC2
ENSG00000166833	NAV2	3896.49	0.988841	0.146579	9.93193e-13	1.33051e-11	H2vsC2
ENSG00000140950	MEAK7	793.766	0.52699	0.077944	9.93622e-13	1.33051e-11	H2vsC2
ENSG00000126464	PRR12	1076.53	-0.477584	0.0702836	1.01261e-12	1.35464e-11	H2vsC2
ENSG00000163840	DTX3L	2115.42	1.22277	0.183583	1.01965e-12	1.36274e-11	H2vsC2
ENSG00000140092	FBLN5	565.59	-0.701573	0.104396	1.05709e-12	1.41141e-11	H2vsC2
ENSG00000143891	GALM	110.424	-0.933782	0.138565	1.08797e-12	1.45125e-11	H2vsC2
ENSG00000152465	NMT2	1211.82	-0.507087	0.0750203	1.10177e-12	1.46825e-11	H2vsC2
ENSG00000168209	DDIT4	898.221	-0.863169	0.128241	1.14246e-12	1.52102e-11	H2vsC2
ENSG00000237172	B3GNT9	143.1	-1.10445	0.165154	1.18826e-12	1.58047e-11	H2vsC2
ENSG00000172071	EIF2AK3	855.471	0.737212	0.109925	1.19926e-12	1.59359e-11	H2vsC2
ENSG00000128872	TMOD2	305.587	-1.11531	0.167022	1.23466e-12	1.63905e-11	H2vsC2
ENSG00000105186	ANKRD27	794.819	0.473996	0.0700416	1.25521e-12	1.66474e-11	H2vsC2
ENSG00000139531	SUOX	629.25	-0.656909	0.0981623	1.2583e-12	1.66725e-11	H2vsC2
ENSG00000130052	STARD8	437.194	-1.15852	0.174044	1.2657e-12	1.67545e-11	H2vsC2
ENSG00000075413	MARK3	1812.07	0.352555	0.0511061	1.285e-12	1.69939e-11	H2vsC2
ENSG00000138944	SHISAL1	24.4373	3.02143	0.479413	1.30339e-12	1.72206e-11	H2vsC2
ENSG00000197894	ADH5	1469.99	-0.472227	0.0698577	1.33704e-12	1.76484e-11	H2vsC2
ENSG00000135473	PAN2	459.937	-0.836029	0.12483	1.40842e-12	1.85729e-11	H2vsC2
ENSG00000172578	KLHL6	378.694	-0.807505	0.120731	1.45868e-12	1.92174e-11	H2vsC2
ENSG00000005238	ATOSB	1076.59	-0.497992	0.07405	1.46264e-12	1.92514e-11	H2vsC2
ENSG00000102287	GABRE	688.016	0.748489	0.112199	1.54215e-12	2.02787e-11	H2vsC2
ENSG00000092199	HNRNPC	11174.7	0.544442	0.0814172	1.54806e-12	2.03372e-11	H2vsC2
ENSG00000010327	STAB1	14360.8	-0.379864	0.0555463	1.55644e-12	2.04279e-11	H2vsC2
ENSG00000197892	KIF13B	1319.88	-0.583645	0.0875247	1.58109e-12	2.07319e-11	H2vsC2
ENSG00000136490	LIMD2	1847.16	0.574648	0.0861879	1.62293e-12	2.12604e-11	H2vsC2
ENSG00000176435	CLEC14A	9665.56	-1.33222	0.20358	1.63078e-12	2.1343e-11	H2vsC2
ENSG00000163374	YY1AP1	840.535	0.454251	0.067347	1.6696e-12	2.18305e-11	H2vsC2
ENSG00000157870	PRXL2B	1715.07	0.530522	0.0795035	1.79635e-12	2.34658e-11	H2vsC2
ENSG00000123685	BATF3	38.4412	2.03679	0.315081	1.84192e-12	2.40384e-11	H2vsC2
ENSG00000158480	SPATA2	301.157	0.645972	0.097354	1.85271e-12	2.41566e-11	H2vsC2
ENSG00000118849	RARRES1	90.8301	1.6106	0.249577	1.93733e-12	2.52362e-11	H2vsC2
ENSG00000124789	NUP153	1951.8	0.58962	0.0888878	1.98385e-12	2.58179e-11	H2vsC2
ENSG00000172432	GTPBP2	2509.91	0.706952	0.106683	2.0033e-12	2.60467e-11	H2vsC2
ENSG00000033178	UBA6	1723.96	0.440123	0.0653742	2.01397e-12	2.61609e-11	H2vsC2
ENSG00000158092	NCK1	639.814	0.717561	0.108287	2.02243e-12	2.62463e-11	H2vsC2
ENSG00000102802	MEDAG	437.054	-1.48633	0.230211	2.12936e-12	2.76081e-11	H2vsC2
ENSG00000114859	CLCN2	113.158	-0.887416	0.133977	2.36991e-12	3.06982e-11	H2vsC2
ENSG00000185739	SRL	41.6458	-2.04018	0.317599	2.38992e-12	3.08998e-11	H2vsC2
ENSG00000124226	RNF114	1295.63	0.669613	0.101492	2.38825e-12	3.08998e-11	H2vsC2
ENSG00000107719	PALD1	714.164	-0.855658	0.129275	2.41517e-12	3.11779e-11	H2vsC2
ENSG00000101745	ANKRD12	920.476	0.628076	0.0952035	2.41592e-12	3.11779e-11	H2vsC2
ENSG00000276293	PIP4K2B	2251.37	-0.420949	0.0625839	2.43101e-12	3.13436e-11	H2vsC2
ENSG00000147883	CDKN2B	230.178	1.42067	0.220241	2.47239e-12	3.18475e-11	H2vsC2
ENSG00000162980	ARL5A	484.771	-0.655884	0.0994969	2.47771e-12	3.18864e-11	H2vsC2
ENSG00000112137	PHACTR1	258.029	0.937858	0.141762	2.48326e-12	3.19282e-11	H2vsC2
ENSG00000084733	RAB10	3045.71	0.635405	0.0964445	2.55392e-12	3.28064e-11	H2vsC2
ENSG00000138101	DTNB	102.496	-0.869291	0.13149	2.56184e-12	3.28777e-11	H2vsC2
ENSG00000108510	MED13	2016.32	0.497545	0.0750329	2.79e-12	3.57728e-11	H2vsC2
ENSG00000152642	GPD1L	341.726	-0.770309	0.116963	2.79481e-12	3.58015e-11	H2vsC2
ENSG00000143153	ATP1B1	1195.33	0.93007	0.141025	2.85769e-12	3.65731e-11	H2vsC2
ENSG00000169220	RGS14	83.9624	-1.16997	0.179274	2.91827e-12	3.73141e-11	H2vsC2
ENSG00000164124	TMEM144	292.872	-1.03489	0.157412	2.93144e-12	3.7448e-11	H2vsC2
ENSG00000166398	GARRE1	1742.54	-0.629598	0.0959295	3.03429e-12	3.87262e-11	H2vsC2
ENSG00000225697	SLC26A6	597.534	-0.600367	0.0914712	3.1231e-12	3.98231e-11	H2vsC2
ENSG00000100625	SIX4	185.42	0.75759	0.11537	3.13688e-12	3.99621e-11	H2vsC2
ENSG00000089775	ZBTB25	194.564	-0.694148	0.105983	3.32768e-12	4.23539e-11	H2vsC2
ENSG00000137942	FNBP1L	2118.89	-0.542836	0.0825996	3.40337e-12	4.32777e-11	H2vsC2
ENSG00000114529	C3orf52	156.402	1.21762	0.187859	3.40946e-12	4.33155e-11	H2vsC2
ENSG00000170145	SIK2	1091.31	0.795208	0.121233	3.42001e-12	4.34098e-11	H2vsC2
ENSG00000101445	PPP1R16B	2621.78	-1.07175	0.163965	3.50238e-12	4.44146e-11	H2vsC2
ENSG00000101331	CCM2L	185.677	-1.22836	0.189829	3.5433e-12	4.48925e-11	H2vsC2
ENSG00000090975	PITPNM2	530.984	-0.584197	0.089235	3.59478e-12	4.55033e-11	H2vsC2
ENSG00000136213	CHST12	462.466	-0.698004	0.106931	3.86124e-12	4.87872e-11	H2vsC2
ENSG00000156049	GNA14	177.358	-0.990248	0.151354	3.8589e-12	4.87872e-11	H2vsC2
ENSG00000117475	BLZF1	608.975	0.670576	0.102763	3.8712e-12	4.88468e-11	H2vsC2
ENSG00000169169	CPT1C	601.957	-0.752569	0.115176	3.87299e-12	4.88468e-11	H2vsC2
ENSG00000108312	UBTF	2101.15	-0.445353	0.0671746	3.9104e-12	4.92738e-11	H2vsC2
ENSG00000168661	ZNF30	68.6841	-1.47552	0.231789	3.91987e-12	4.93484e-11	H2vsC2
ENSG00000183580	FBXL7	989.213	0.650493	0.0997633	4.00315e-12	5.03513e-11	H2vsC2
ENSG00000005249	PRKAR2B	828.823	-0.845028	0.129224	4.06946e-12	5.1139e-11	H2vsC2
ENSG00000196850	PPTC7	987.505	0.716168	0.109834	4.10053e-12	5.14828e-11	H2vsC2
ENSG00000160712	IL6R	161.334	-1.06327	0.163262	4.16864e-12	5.22906e-11	H2vsC2
ENSG00000126351	THRA	659.574	-1.06661	0.163974	4.36011e-12	5.4643e-11	H2vsC2
ENSG00000164142	FHIP1A	90.0761	2.25763	0.358284	4.44601e-12	5.56693e-11	H2vsC2
ENSG00000130158	DOCK6	3981.22	-0.448217	0.0678471	4.49302e-12	5.62072e-11	H2vsC2
ENSG00000031081	ARHGAP31	3840.12	0.556672	0.0853345	4.5031e-12	5.62827e-11	H2vsC2
ENSG00000118260	CREB1	1268.37	0.520175	0.0795338	4.60772e-12	5.75385e-11	H2vsC2
ENSG00000100439	ABHD4	731.212	-0.576017	0.0884945	4.70636e-12	5.87175e-11	H2vsC2
ENSG00000131871	SELENOS	979.8	0.699261	0.107644	4.76179e-12	5.93556e-11	H2vsC2
ENSG00000188021	UBQLN2	865.322	0.502065	0.0767249	4.9131e-12	6.11868e-11	H2vsC2
ENSG00000144747	TMF1	1309.85	0.487185	0.0743487	5.01602e-12	6.24125e-11	H2vsC2
ENSG00000143390	RFX5	1504.7	0.490653	0.0750072	5.30607e-12	6.59625e-11	H2vsC2
ENSG00000136379	ABHD17C	536.14	1.16321	0.180954	5.6451e-12	7.01144e-11	H2vsC2
ENSG00000103888	CEMIP	449.469	2.69731	0.439419	5.7923e-12	7.18784e-11	H2vsC2
ENSG00000175224	ATG13	1968.89	0.453689	0.0691377	5.82449e-12	7.22133e-11	H2vsC2
ENSG00000113282	CLINT1	2937.32	0.522751	0.080389	5.856e-12	7.25392e-11	H2vsC2
ENSG00000164305	CASP3	1618.89	0.495409	0.0759717	5.9272e-12	7.33557e-11	H2vsC2
ENSG00000115008	IL1A	118.92	3.04968	0.503185	5.95562e-12	7.36418e-11	H2vsC2
ENSG00000242802	AP5Z1	1666.88	0.600867	0.0929645	6.08006e-12	7.51136e-11	H2vsC2
ENSG00000172466	ZNF24	1702.49	0.500391	0.0768435	6.13577e-12	7.57345e-11	H2vsC2
ENSG00000130940	CASZ1	223.457	1.11847	0.173848	6.14211e-12	7.57454e-11	H2vsC2
ENSG00000110852	CLEC2B	91.4149	-1.0495	0.162558	6.18969e-12	7.62644e-11	H2vsC2
ENSG00000197694	SPTAN1	8423.96	-0.899069	0.138796	6.21168e-12	7.64675e-11	H2vsC2
ENSG00000060140	STYK1	304.565	-0.973654	0.150448	6.24339e-12	7.67898e-11	H2vsC2
ENSG00000136238	RAC1	6900.88	0.394865	0.0596651	6.26828e-12	7.69596e-11	H2vsC2
ENSG00000119938	PPP1R3C	65.7749	-2.41702	0.389308	6.26405e-12	7.69596e-11	H2vsC2
ENSG00000119231	SENP5	1089.85	0.421543	0.0640734	6.58565e-12	8.07847e-11	H2vsC2
ENSG00000143013	LMO4	282.668	-0.911038	0.140848	6.60034e-12	8.08935e-11	H2vsC2
ENSG00000048342	CC2D2A	426.814	-0.783546	0.121359	6.65552e-12	8.14978e-11	H2vsC2
ENSG00000176182	MYPOP	164.211	0.723952	0.112312	6.74405e-12	8.25091e-11	H2vsC2
ENSG00000142784	WDTC1	1573.63	0.3939	0.0596114	6.77037e-12	8.27582e-11	H2vsC2
ENSG00000134686	PHC2	2248.38	0.392943	0.0594672	6.82667e-12	8.33731e-11	H2vsC2
ENSG00000215717	TMEM167B	950.386	0.563475	0.0872839	6.92984e-12	8.45586e-11	H2vsC2
ENSG00000102178	UBL4A	404.871	-0.762478	0.118292	6.9935e-12	8.52606e-11	H2vsC2
ENSG00000151789	ZNF385D	18.6637	2.47775	0.401565	7.13188e-12	8.68713e-11	H2vsC2
ENSG00000197183	NOL4L	2723.84	-0.619588	0.0962878	7.17831e-12	8.73603e-11	H2vsC2
ENSG00000140521	POLG	2251.46	0.617241	0.0959536	7.29232e-12	8.867e-11	H2vsC2
ENSG00000038295	TLL1	226.862	-0.873699	0.135443	7.36566e-12	8.94834e-11	H2vsC2
ENSG00000005469	CROT	219.491	-1.59683	0.25558	7.40947e-12	8.99369e-11	H2vsC2
ENSG00000115806	GORASP2	2463.51	0.515512	0.0797175	7.68836e-12	9.32406e-11	H2vsC2
ENSG00000158161	EYA3	1179.35	0.435893	0.0666671	7.76186e-12	9.40499e-11	H2vsC2
ENSG00000159445	THEM4	481.11	-0.668746	0.104209	7.89873e-12	9.56249e-11	H2vsC2
ENSG00000198844	ARHGEF15	2059.24	-0.5406	0.0838856	8.0298e-12	9.7127e-11	H2vsC2
ENSG00000143476	DTL	288.177	-1.23794	0.195296	8.12616e-12	9.8207e-11	H2vsC2
ENSG00000136193	SCRN1	3897.83	-0.425458	0.0650803	8.45093e-12	1.0204e-10	H2vsC2
ENSG00000149573	MPZL2	801.559	-1.23257	0.194566	8.45798e-12	1.0204e-10	H2vsC2
ENSG00000140398	NEIL1	595.548	-0.817132	0.127206	8.48914e-12	1.02327e-10	H2vsC2
ENSG00000186891	TNFRSF18	25.7607	4.23497	0.686111	9.25869e-12	1.11409e-10	H2vsC2
ENSG00000067113	PLPP1	427.135	0.620954	0.0970878	9.25738e-12	1.11409e-10	H2vsC2
ENSG00000105246	EBI3	719.304	2.99559	0.499604	9.29408e-12	1.11738e-10	H2vsC2
ENSG00000143772	ITPKB	688.923	-0.704979	0.110257	9.33271e-12	1.12106e-10	H2vsC2
ENSG00000162337	LRP5	2096.2	-0.931811	0.145375	9.58647e-12	1.15054e-10	H2vsC2
ENSG00000090020	SLC9A1	2360.68	0.647036	0.101301	9.63122e-12	1.15491e-10	H2vsC2
ENSG00000101017	CD40	1658.12	0.988344	0.154476	9.89387e-12	1.18539e-10	H2vsC2
ENSG00000261594	TPBGL	14.0395	2.94716	0.491757	9.90694e-12	1.18593e-10	H2vsC2
ENSG00000176692	FOXC2	1516.14	0.711313	0.111491	1.02605e-11	1.22719e-10	H2vsC2
ENSG00000182752	PAPPA	368.903	2.58908	0.426015	1.02773e-11	1.22815e-10	H2vsC2
ENSG00000144647	POMGNT2	185.564	-0.694335	0.108879	1.03527e-11	1.23609e-10	H2vsC2
ENSG00000164171	ITGA2	3410.38	-0.820719	0.128378	1.03809e-11	1.2384e-10	H2vsC2
ENSG00000077238	IL4R	4284.52	1.12402	0.177209	1.08558e-11	1.29394e-10	H2vsC2
ENSG00000165716	DIPK1B	3091.65	-0.993585	0.155742	1.1063e-11	1.3175e-10	H2vsC2
ENSG00000235194	PPP1R3E	177.347	-0.978157	0.153339	1.12991e-11	1.34446e-10	H2vsC2
ENSG00000137502	RAB30	498.13	-0.664279	0.104414	1.13291e-11	1.34688e-10	H2vsC2
ENSG00000170190	SLC16A5	316.75	-0.919429	0.14416	1.18108e-11	1.40295e-10	H2vsC2
ENSG00000169299	PGM2	1447.69	0.634995	0.0998996	1.18453e-11	1.40585e-10	H2vsC2
ENSG00000128709	HOXD9	83.5964	-1.03104	0.162117	1.18971e-11	1.41078e-10	H2vsC2
ENSG00000033170	FUT8	460.807	-1.15748	0.183303	1.19094e-11	1.41104e-10	H2vsC2
ENSG00000139926	FRMD6	2634.67	0.813029	0.127697	1.22089e-11	1.44413e-10	H2vsC2
ENSG00000100784	RPS6KA5	196.547	-0.927954	0.145625	1.22132e-11	1.44413e-10	H2vsC2
ENSG00000198933	TBKBP1	491.872	-0.654454	0.103057	1.22198e-11	1.44413e-10	H2vsC2
ENSG00000156232	WHAMM	458.571	0.593583	0.0933669	1.23319e-11	1.4549e-10	H2vsC2
ENSG00000141646	SMAD4	1218.63	0.361129	0.0550576	1.23268e-11	1.4549e-10	H2vsC2
ENSG00000164548	TRA2A	2750.74	0.470782	0.073194	1.2376e-11	1.45886e-10	H2vsC2
ENSG00000165685	TMEM52B	12.9292	3.50584	0.58907	1.27161e-11	1.49767e-10	H2vsC2
ENSG00000111962	UST	42.2299	1.38384	0.222941	1.28889e-11	1.51674e-10	H2vsC2
ENSG00000112234	FBXL4	299.832	-0.628551	0.0991124	1.30755e-11	1.5374e-10	H2vsC2
ENSG00000107819	SFXN3	2189.29	-0.477602	0.0744519	1.32759e-11	1.55963e-10	H2vsC2
ENSG00000178719	GRINA	4502.79	0.859126	0.135129	1.33295e-11	1.56461e-10	H2vsC2
ENSG00000128815	WDFY4	151.569	-1.03408	0.163101	1.34215e-11	1.57408e-10	H2vsC2
ENSG00000143106	PSMA5	1798.93	0.447524	0.0694684	1.3531e-11	1.58559e-10	H2vsC2
ENSG00000175866	BAIAP2	213.246	-0.812362	0.127971	1.37699e-11	1.61221e-10	H2vsC2
ENSG00000215012	RTL10	1201.44	-0.835721	0.131661	1.40532e-11	1.64399e-10	H2vsC2
ENSG00000172819	RARG	267.877	-0.983911	0.155277	1.47369e-11	1.72253e-10	H2vsC2
ENSG00000084734	GCKR	52.8823	1.36159	0.219928	1.50119e-11	1.75272e-10	H2vsC2
ENSG00000078804	TP53INP2	2678.21	0.967694	0.15273	1.50204e-11	1.75272e-10	H2vsC2
ENSG00000124831	LRRFIP1	2417.18	-0.568268	0.0897029	1.50963e-11	1.76009e-10	H2vsC2
ENSG00000120832	MTERF2	160.769	-0.739515	0.116971	1.52325e-11	1.77448e-10	H2vsC2
ENSG00000117155	SSX2IP	136.669	-0.78869	0.124684	1.55896e-11	1.81456e-10	H2vsC2
ENSG00000119596	YLPM1	2207.1	-0.57991	0.0916812	1.56301e-11	1.81775e-10	H2vsC2
ENSG00000188215	DCUN1D3	895.708	0.752937	0.119154	1.57314e-11	1.828e-10	H2vsC2
ENSG00000107372	ZFAND5	3207.07	0.520473	0.0819536	1.6117e-11	1.87125e-10	H2vsC2
ENSG00000108342	CSF3	104.666	2.7402	0.459985	1.63771e-11	1.89986e-10	H2vsC2
ENSG00000143842	SOX13	582.947	-1.15228	0.183886	1.64111e-11	1.90221e-10	H2vsC2
ENSG00000133460	SLC2A11	158.84	-1.06499	0.169167	1.68145e-11	1.94734e-10	H2vsC2
ENSG00000054967	RELT	451.714	0.931402	0.147435	1.73012e-11	2.00204e-10	H2vsC2
ENSG00000136643	RPS6KC1	853.082	0.554039	0.0876893	1.7543e-11	2.02832e-10	H2vsC2
ENSG00000068650	ATP11A	2308.59	-0.459569	0.0719503	1.7862e-11	2.06349e-10	H2vsC2
ENSG00000160218	TRAPPC10	1076.36	0.355089	0.0545497	1.8056e-11	2.08417e-10	H2vsC2
ENSG00000160710	ADAR	10831.6	0.687757	0.109373	1.83192e-11	2.11279e-10	H2vsC2
ENSG00000129071	MBD4	641.863	0.4028	0.0624769	1.84155e-11	2.12213e-10	H2vsC2
ENSG00000136859	ANGPTL2	436.237	-0.62794	0.0998594	1.84933e-11	2.12934e-10	H2vsC2
ENSG00000136436	CALCOCO2	1574.15	0.594305	0.0944521	1.88221e-11	2.1654e-10	H2vsC2
ENSG00000101849	TBL1X	1187.61	0.681664	0.108505	1.89808e-11	2.18185e-10	H2vsC2
ENSG00000171497	PPID	770.159	0.505326	0.0797716	1.92403e-11	2.20985e-10	H2vsC2
ENSG00000150630	VEGFC	1105.18	1.24164	0.200311	1.96055e-11	2.24994e-10	H2vsC2
ENSG00000144580	CNOT9	1744.13	0.506251	0.079967	1.96439e-11	2.25248e-10	H2vsC2
ENSG00000128591	FLNC	6060.37	-0.558974	0.0887782	1.99132e-11	2.28148e-10	H2vsC2
ENSG00000008294	SPAG9	3572.89	0.48242	0.0760203	2.02655e-11	2.31992e-10	H2vsC2
ENSG00000143850	PLEKHA6	162.323	-1.01206	0.161223	2.06772e-11	2.36511e-10	H2vsC2
ENSG00000125247	TMTC4	536.906	-0.625058	0.0997348	2.12226e-11	2.42548e-10	H2vsC2
ENSG00000069493	CLEC2D	272.901	2.30118	0.381422	2.17631e-11	2.48521e-10	H2vsC2
ENSG00000154889	MPPE1	293.108	-0.88136	0.140306	2.17894e-11	2.48617e-10	H2vsC2
ENSG00000159733	ZFYVE28	121.972	-1.11019	0.178092	2.24223e-11	2.55629e-10	H2vsC2
ENSG00000112715	VEGFA	1105.76	0.810604	0.129322	2.28804e-11	2.60638e-10	H2vsC2
ENSG00000135905	DOCK10	662.312	0.886796	0.141346	2.28995e-11	2.60641e-10	H2vsC2
ENSG00000152939	MARVELD2	185.954	-0.889766	0.141842	2.3056e-11	2.62208e-10	H2vsC2
ENSG00000225830	ERCC6	1013.76	-0.648921	0.103831	2.3385e-11	2.65732e-10	H2vsC2
ENSG00000151693	ASAP2	1547.87	-0.557186	0.0888495	2.35544e-11	2.67438e-10	H2vsC2
ENSG00000080345	RIF1	2208.62	0.550926	0.0878341	2.38359e-11	2.70412e-10	H2vsC2
ENSG00000197780	TAF13	872.834	0.599493	0.0958661	2.39316e-11	2.71276e-10	H2vsC2
ENSG00000135636	DYSF	4067.35	-0.53056	0.084447	2.40168e-11	2.7202e-10	H2vsC2
ENSG00000106829	TLE4	986.899	0.546713	0.087335	2.61835e-11	2.96103e-10	H2vsC2
ENSG00000165792	METTL17	710.627	-0.519734	0.0828062	2.61857e-11	2.96103e-10	H2vsC2
ENSG00000255690	TRIL	55.8697	-3.9043	0.66037	2.65539e-11	3.00022e-10	H2vsC2
ENSG00000130038	CRACR2A	137.825	-0.975347	0.156361	2.77108e-11	3.1284e-10	H2vsC2
ENSG00000100911	PSME2	2488.06	0.952861	0.152866	2.90397e-11	3.27576e-10	H2vsC2
ENSG00000107679	PLEKHA1	1852.62	0.439236	0.0693461	2.91766e-11	3.28852e-10	H2vsC2
ENSG00000116106	EPHA4	415.645	-0.974374	0.156564	3.03379e-11	3.41664e-10	H2vsC2
ENSG00000187239	FNBP1	1916.42	0.645962	0.104038	3.03862e-11	3.41931e-10	H2vsC2
ENSG00000139625	MAP3K12	781.837	-0.917487	0.147312	3.04768e-11	3.42673e-10	H2vsC2
ENSG00000113811	SELENOK	414.237	0.624467	0.100606	3.11787e-11	3.50282e-10	H2vsC2
ENSG00000079156	OSBPL6	188.106	-1.12878	0.182869	3.13777e-11	3.52232e-10	H2vsC2
ENSG00000147408	CSGALNACT1	920.248	-0.899786	0.144812	3.34911e-11	3.75652e-10	H2vsC2
ENSG00000136928	GABBR2	300.36	-1.04974	0.169628	3.38748e-11	3.79649e-10	H2vsC2
ENSG00000183111	ARHGEF37	317.339	-1.8699	0.311701	3.39498e-11	3.80183e-10	H2vsC2
ENSG00000164649	CDCA7L	1044.42	-0.716855	0.115797	3.45696e-11	3.86811e-10	H2vsC2
ENSG00000165801	ARHGEF40	383.698	0.87073	0.140403	3.59246e-11	4.0165e-10	H2vsC2
ENSG00000241878	PISD	1288.21	0.500308	0.0801571	3.60254e-11	4.02453e-10	H2vsC2
ENSG00000119630	PGF	1536.44	-1.003	0.16205	3.62892e-11	4.04748e-10	H2vsC2
ENSG00000101000	PROCR	3643.85	-0.528174	0.0849135	3.62665e-11	4.04748e-10	H2vsC2
ENSG00000148660	CAMK2G	707.038	-0.528753	0.085031	3.65965e-11	4.07849e-10	H2vsC2
ENSG00000184988	TMEM106A	598.787	1.11062	0.180489	3.69587e-11	4.11554e-10	H2vsC2
ENSG00000185305	ARL15	264.588	-0.973589	0.157254	3.71182e-11	4.12999e-10	H2vsC2
ENSG00000144583	MARCHF4	633.051	-0.823059	0.132921	3.72417e-11	4.14042e-10	H2vsC2
ENSG00000101246	ARFRP1	1103.75	0.480797	0.07689	3.73283e-11	4.14673e-10	H2vsC2
ENSG00000177105	RHOG	1014.23	0.739049	0.119797	4.01842e-11	4.46042e-10	H2vsC2
ENSG00000188811	NHLRC3	373.014	-0.831304	0.134513	4.03491e-11	4.47515e-10	H2vsC2
ENSG00000197771	MCMBP	2159.75	0.751328	0.121834	4.1178e-11	4.56342e-10	H2vsC2
ENSG00000138311	ZNF365	28.3519	-2.00935	0.336906	4.14076e-11	4.58521e-10	H2vsC2
ENSG00000069966	GNB5	485.484	-0.934898	0.151549	4.37955e-11	4.84578e-10	H2vsC2
ENSG00000137267	TUBB2A	1026.32	0.860402	0.139572	4.50975e-11	4.98585e-10	H2vsC2
ENSG00000139880	CDH24	910.655	-0.445548	0.0711829	4.52073e-11	4.99403e-10	H2vsC2
ENSG00000170175	CHRNB1	209.292	0.88002	0.142777	4.5611e-11	5.03461e-10	H2vsC2
ENSG00000165138	ANKS6	465.003	-0.703128	0.11443	4.57949e-11	5.0509e-10	H2vsC2
ENSG00000213983	AP1G2	575.549	-0.553478	0.0897911	4.72321e-11	5.20528e-10	H2vsC2
ENSG00000102699	PARP4	2097.95	-0.479311	0.0770947	4.73981e-11	5.21943e-10	H2vsC2
ENSG00000198380	GFPT1	2312.33	0.763127	0.124198	4.78178e-11	5.26148e-10	H2vsC2
ENSG00000165655	ZNF503	81.5822	-1.08407	0.177099	4.78913e-11	5.26539e-10	H2vsC2
ENSG00000153560	UBP1	3331.17	0.338649	0.0530655	4.79335e-11	5.26586e-10	H2vsC2
ENSG00000126838	PZP	18.2565	-2.14783	0.362447	4.83958e-11	5.31245e-10	H2vsC2
ENSG00000168916	ZNF608	881.807	-0.702254	0.114484	4.88849e-11	5.3619e-10	H2vsC2
ENSG00000181104	F2R	12064.6	-0.552755	0.0898068	5.0158e-11	5.49719e-10	H2vsC2
ENSG00000164088	PPM1M	308.313	-0.657097	0.107254	5.08883e-11	5.57284e-10	H2vsC2
ENSG00000116954	RRAGC	641.075	0.5495	0.0893747	5.28825e-11	5.78666e-10	H2vsC2
ENSG00000114737	CISH	60.5171	-1.1584	0.190808	5.43921e-11	5.94716e-10	H2vsC2
ENSG00000244754	N4BP2L2	2189.66	0.474472	0.0765387	5.47798e-11	5.98483e-10	H2vsC2
ENSG00000154122	ANKH	419.325	-0.574859	0.0937744	5.50649e-11	6.01125e-10	H2vsC2
ENSG00000155368	DBI	1608.11	0.626562	0.102443	5.52408e-11	6.02572e-10	H2vsC2
ENSG00000146463	ZMYM4	2462.22	0.38701	0.0614491	5.54448e-11	6.04322e-10	H2vsC2
ENSG00000196470	SIAH1	388.491	0.502934	0.0814896	5.55011e-11	6.04461e-10	H2vsC2
ENSG00000157193	LRP8	711.36	-0.704942	0.115426	5.78381e-11	6.2942e-10	H2vsC2
ENSG00000175893	ZDHHC21	1280.32	-0.444668	0.0714853	5.8329e-11	6.34265e-10	H2vsC2
ENSG00000122786	CALD1	13041	0.754317	0.123536	6.02573e-11	6.54721e-10	H2vsC2
ENSG00000125746	EML2	326.214	-0.650607	0.106669	6.04596e-11	6.56405e-10	H2vsC2
ENSG00000137497	NUMA1	3764.08	-0.698449	0.114589	6.21705e-11	6.74453e-10	H2vsC2
ENSG00000044446	PHKA2	548.221	-0.422947	0.0678361	6.24851e-11	6.77336e-10	H2vsC2
ENSG00000168970	JMJD7-PLA2G4B	63.3968	-1.12891	0.186291	6.27962e-11	6.80178e-10	H2vsC2
ENSG00000107957	SH3PXD2A	1287.92	1.20402	0.1998	6.32822e-11	6.84908e-10	H2vsC2
ENSG00000123091	RNF11	2499.26	0.598775	0.098187	6.40487e-11	6.92663e-10	H2vsC2
ENSG00000166387	PPFIBP2	34.015	-1.8139	0.307915	6.48382e-11	7.00656e-10	H2vsC2
ENSG00000159579	RSPRY1	1864.75	0.527856	0.0862596	6.88389e-11	7.4331e-10	H2vsC2
ENSG00000146243	IRAK1BP1	79.3884	-0.899353	0.147541	6.94262e-11	7.4907e-10	H2vsC2
ENSG00000143434	SEMA6C	1611.87	-1.04636	0.172477	7.21198e-11	7.77527e-10	H2vsC2
ENSG00000123130	ACOT9	1624.05	0.49598	0.080844	7.26424e-11	7.82554e-10	H2vsC2
ENSG00000124098	FAM210B	1145.48	-0.569153	0.093531	7.41458e-11	7.9813e-10	H2vsC2
ENSG00000172350	ABCG4	22.7552	-1.79214	0.305452	7.46668e-11	8.03116e-10	H2vsC2
ENSG00000101310	SEC23B	1311.95	0.678851	0.112035	7.73138e-11	8.30944e-10	H2vsC2
ENSG00000181026	AEN	1293.31	0.572866	0.0942973	7.8214e-11	8.39969e-10	H2vsC2
ENSG00000271425	NBPF10	125.263	0.83373	0.137331	7.93101e-11	8.51082e-10	H2vsC2
ENSG00000071575	TRIB2	656.423	-0.821771	0.135405	7.96838e-11	8.54432e-10	H2vsC2
ENSG00000239713	APOBEC3G	183.652	1.27767	0.214693	8.16998e-11	8.75373e-10	H2vsC2
ENSG00000076053	RBM7	485.822	0.551826	0.0908389	8.33092e-11	8.91413e-10	H2vsC2
ENSG00000167261	DPEP2	9.55054	-2.99056	0.531128	8.33252e-11	8.91413e-10	H2vsC2
ENSG00000112079	STK38	1199	0.331919	0.0526567	8.4065e-11	8.98635e-10	H2vsC2
ENSG00000196821	ILRUN	2459.74	0.438751	0.0711342	8.50081e-11	9.08017e-10	H2vsC2
ENSG00000259330	INAFM2	537.16	-0.505505	0.0828425	8.51117e-11	9.08426e-10	H2vsC2
ENSG00000130307	USHBP1	205.248	-1.01919	0.168598	8.59745e-11	9.1693e-10	H2vsC2
ENSG00000080371	RAB21	1086.91	0.426123	0.0689476	8.62906e-11	9.19594e-10	H2vsC2
ENSG00000138867	GUCD1	2414.25	0.475798	0.077675	8.66435e-11	9.22647e-10	H2vsC2
ENSG00000162458	FBLIM1	7921.71	-0.586713	0.0970548	9.12851e-11	9.71329e-10	H2vsC2
ENSG00000103187	COTL1	5546.49	0.853427	0.141096	9.1775e-11	9.75794e-10	H2vsC2
ENSG00000054267	ARID4B	1436.63	0.534441	0.0880794	9.26942e-11	9.84814e-10	H2vsC2
ENSG00000092871	RFFL	397.142	0.479794	0.0785364	9.37263e-11	9.95018e-10	H2vsC2
ENSG00000062598	ELMO2	1076.2	0.437939	0.0711901	9.47791e-11	1.00543e-09	H2vsC2
ENSG00000198929	NOS1AP	44.1749	-1.58966	0.272408	9.53584e-11	1.0108e-09	H2vsC2
ENSG00000132471	WBP2	2791.04	0.475374	0.0777974	9.55231e-11	1.01177e-09	H2vsC2
ENSG00000260027	HOXB7	324.608	-0.69291	0.115007	9.58251e-11	1.0142e-09	H2vsC2
ENSG00000204161	TMEM273	52.8414	-1.93088	0.331622	9.6799e-11	1.02372e-09	H2vsC2
ENSG00000015475	BID	593.64	0.621027	0.103138	1.00258e-10	1.0595e-09	H2vsC2
ENSG00000135414	GDF11	536.349	-0.515275	0.0849269	1.00913e-10	1.06561e-09	H2vsC2
ENSG00000152219	ARL14EP	471.912	0.577616	0.0958009	1.02785e-10	1.08455e-09	H2vsC2
ENSG00000179044	EXOC3L1	76.7964	-1.17808	0.197755	1.02946e-10	1.08543e-09	H2vsC2
ENSG00000100644	HIF1A	5612.93	0.465597	0.07625	1.04324e-10	1.09913e-09	H2vsC2
ENSG00000176907	TCIM	1149.51	1.86651	0.321311	1.05164e-10	1.10713e-09	H2vsC2
ENSG00000165240	ATP7A	403.364	-0.805155	0.13372	1.05518e-10	1.11002e-09	H2vsC2
ENSG00000173391	OLR1	15.9715	4.97711	0.84537	1.06869e-10	1.12338e-09	H2vsC2
ENSG00000153922	CHD1	1529.41	0.450088	0.0736273	1.10883e-10	1.16469e-09	H2vsC2
ENSG00000064012	CASP8	125.132	-0.847472	0.140874	1.11714e-10	1.17254e-09	H2vsC2
ENSG00000178718	RPP25	300.586	-0.939579	0.15621	1.12066e-10	1.17534e-09	H2vsC2
ENSG00000123104	ITPR2	4971.49	0.51063	0.0843911	1.14365e-10	1.19855e-09	H2vsC2
ENSG00000174705	SH3PXD2B	2315.87	-0.456021	0.0747842	1.17152e-10	1.22682e-09	H2vsC2
ENSG00000104660	LEPROTL1	600.958	-0.567172	0.094365	1.18721e-10	1.24232e-09	H2vsC2
ENSG00000177595	PIDD1	638.495	-0.387145	0.0626726	1.19929e-10	1.25401e-09	H2vsC2
ENSG00000136758	YME1L1	5205.75	0.513236	0.0850463	1.24762e-10	1.30259e-09	H2vsC2
ENSG00000127561	SYNGR3	35.131	1.63895	0.283276	1.24684e-10	1.30259e-09	H2vsC2
ENSG00000070214	SLC44A1	2108.78	-0.351598	0.0566185	1.30535e-10	1.36184e-09	H2vsC2
ENSG00000143393	PI4KB	2241.24	0.413366	0.0674309	1.30769e-10	1.36326e-09	H2vsC2
ENSG00000108669	CYTH1	2041.7	0.547707	0.0912396	1.32035e-10	1.37543e-09	H2vsC2
ENSG00000180817	PPA1	1711.97	0.604159	0.101033	1.32452e-10	1.37873e-09	H2vsC2
ENSG00000164484	TMEM200A	48.3994	-1.26013	0.2145	1.35412e-10	1.40849e-09	H2vsC2
ENSG00000157551	KCNJ15	22.0818	-2.14849	0.373797	1.35769e-10	1.41115e-09	H2vsC2
ENSG00000172943	PHF8	1212.06	0.410579	0.0670054	1.35924e-10	1.4117e-09	H2vsC2
ENSG00000163735	CXCL5	890.533	3.18391	0.575773	1.36211e-10	1.41362e-09	H2vsC2
ENSG00000105851	PIK3CG	100.365	-1.42722	0.245817	1.39132e-10	1.44285e-09	H2vsC2
ENSG00000152556	PFKM	1544.38	-0.485359	0.0804275	1.4448e-10	1.4972e-09	H2vsC2
ENSG00000283154	SCHIP1	114.622	-0.888883	0.148778	1.44659e-10	1.49794e-09	H2vsC2
ENSG00000082458	DLG3	82.6548	-1.11071	0.187388	1.45868e-10	1.50933e-09	H2vsC2
ENSG00000158301	GPRASP2	175.689	-0.75342	0.126393	1.46431e-10	1.51403e-09	H2vsC2
ENSG00000100226	GTPBP1	1909.23	0.653691	0.10984	1.50523e-10	1.55518e-09	H2vsC2
ENSG00000151689	INPP1	493.734	-0.55864	0.0935119	1.52351e-10	1.5729e-09	H2vsC2
ENSG00000058085	LAMC2	1540.8	1.62866	0.283327	1.56206e-10	1.6115e-09	H2vsC2
ENSG00000150048	CLEC1A	598.083	0.693865	0.11676	1.5842e-10	1.63312e-09	H2vsC2
ENSG00000166086	JAM3	2793.53	-0.362145	0.0587384	1.58796e-10	1.63579e-09	H2vsC2
ENSG00000125170	DOK4	351.886	-0.814786	0.136962	1.64283e-10	1.69106e-09	H2vsC2
ENSG00000157625	TAB3	842.518	0.404182	0.0662017	1.64453e-10	1.69155e-09	H2vsC2
ENSG00000019102	VSIG2	136.252	-1.2401	0.211967	1.64965e-10	1.69556e-09	H2vsC2
ENSG00000115363	EVA1A	589.899	-0.626153	0.105466	1.67341e-10	1.71871e-09	H2vsC2
ENSG00000124313	IQSEC2	191.329	-0.737582	0.124312	1.71171e-10	1.75675e-09	H2vsC2
ENSG00000178695	KCTD12	11500.5	-1.06153	0.179433	1.73265e-10	1.77693e-09	H2vsC2
ENSG00000085274	MYNN	461.184	0.499099	0.0832944	1.74566e-10	1.78895e-09	H2vsC2
ENSG00000115091	ACTR3	6957.57	0.494696	0.0825463	1.77654e-10	1.81925e-09	H2vsC2
ENSG00000099992	TBC1D10A	197.047	0.706581	0.11929	1.79008e-10	1.83176e-09	H2vsC2
ENSG00000127528	KLF2	338.218	-1.02882	0.173896	1.83357e-10	1.87489e-09	H2vsC2
ENSG00000101986	ABCD1	348.161	-0.752463	0.127062	1.85049e-10	1.8908e-09	H2vsC2
ENSG00000162434	JAK1	11943.9	0.76878	0.129926	1.9285e-10	1.96906e-09	H2vsC2
ENSG00000146263	MMS22L	247.148	-0.880468	0.148669	1.97579e-10	2.01437e-09	H2vsC2
ENSG00000177191	B3GNT8	87.6559	-0.991174	0.16764	1.9757e-10	2.01437e-09	H2vsC2
ENSG00000172331	BPGM	818.823	0.668455	0.113225	2.00112e-10	2.0387e-09	H2vsC2
ENSG00000198105	ZNF248	251.529	-0.592831	0.100365	2.11158e-10	2.14966e-09	H2vsC2
ENSG00000127824	TUBA4A	158.888	-0.866981	0.146699	2.12285e-10	2.15955e-09	H2vsC2
ENSG00000136854	STXBP1	831.021	-0.572421	0.0968247	2.1429e-10	2.17835e-09	H2vsC2
ENSG00000136205	TNS3	1368.47	0.968033	0.164081	2.1829e-10	2.21739e-09	H2vsC2
ENSG00000118495	PLAGL1	1096.19	-0.471529	0.0789119	2.26666e-10	2.30079e-09	H2vsC2
ENSG00000165030	NFIL3	219.892	0.749326	0.127361	2.32633e-10	2.35964e-09	H2vsC2
ENSG00000155099	PIP4P2	108.781	-1.1495	0.197179	2.36441e-10	2.39652e-09	H2vsC2
ENSG00000078246	TULP3	1067.35	0.437218	0.0727953	2.36703e-10	2.39741e-09	H2vsC2
ENSG00000198794	SCAMP5	239.416	-0.884714	0.150167	2.37295e-10	2.40166e-09	H2vsC2
ENSG00000133065	SLC41A1	1417.05	0.818181	0.138996	2.39359e-10	2.42079e-09	H2vsC2
ENSG00000154548	SRSF12	38.2998	1.68413	0.297051	2.41835e-10	2.44404e-09	H2vsC2
ENSG00000175745	NR2F1	936.527	0.772343	0.131372	2.42641e-10	2.45041e-09	H2vsC2
ENSG00000276409	CCL14	51.9811	-2.13194	0.377547	2.43253e-10	2.45481e-09	H2vsC2
ENSG00000110721	CHKA	362.319	-0.518364	0.0876025	2.51351e-10	2.53469e-09	H2vsC2
ENSG00000189007	ADAT2	372.622	-0.610492	0.103952	2.51799e-10	2.53736e-09	H2vsC2
ENSG00000072422	RHOBTB1	1088.35	-0.515126	0.0870304	2.52522e-10	2.5428e-09	H2vsC2
ENSG00000085185	BCORL1	406.23	-0.914865	0.155707	2.5984e-10	2.6146e-09	H2vsC2
ENSG00000074416	MGLL	3206.51	1.17244	0.202095	2.63234e-10	2.64683e-09	H2vsC2
ENSG00000172939	OXSR1	1626.36	0.420461	0.0699962	2.67067e-10	2.68343e-09	H2vsC2
ENSG00000184465	WDR27	943.541	-0.471772	0.0794257	2.81631e-10	2.82772e-09	H2vsC2
ENSG00000054598	FOXC1	492.473	-0.95109	0.162342	2.82059e-10	2.82997e-09	H2vsC2
ENSG00000145439	CBR4	413.736	-0.506406	0.0857552	2.86256e-10	2.87e-09	H2vsC2
ENSG00000149564	ESAM	5108.99	-0.577667	0.0985498	2.86859e-10	2.87397e-09	H2vsC2
ENSG00000126950	TMEM35A	212.334	-0.818285	0.139808	2.91774e-10	2.92111e-09	H2vsC2
ENSG00000105122	RASAL3	61.6916	-1.03621	0.177655	2.96284e-10	2.96413e-09	H2vsC2
ENSG00000068308	OTUD5	1286.74	0.328912	0.053848	2.97859e-10	2.97774e-09	H2vsC2
ENSG00000119953	SMNDC1	563.947	0.408145	0.0679802	2.995e-10	2.99198e-09	H2vsC2
ENSG00000101421	CHMP4B	1853.43	0.747859	0.128049	3.00375e-10	2.99857e-09	H2vsC2
ENSG00000156052	GNAQ	2094.69	-0.529003	0.0899723	3.01739e-10	3.01002e-09	H2vsC2
ENSG00000131089	ARHGEF9	226.328	-1.02819	0.176461	3.10734e-10	3.09752e-09	H2vsC2
ENSG00000181350	LRRC75A	136.164	-1.56007	0.276691	3.11605e-10	3.10397e-09	H2vsC2
ENSG00000127124	HIVEP3	287.168	0.987807	0.169282	3.12423e-10	3.10904e-09	H2vsC2
ENSG00000059378	PARP12	2335	0.641024	0.109924	3.1256e-10	3.10904e-09	H2vsC2
ENSG00000111846	GCNT2	281.648	-0.612688	0.104983	3.13151e-10	3.11268e-09	H2vsC2
ENSG00000004468	CD38	57.3277	1.75088	0.31158	3.17628e-10	3.15492e-09	H2vsC2
ENSG00000196227	FAM217B	257.463	-0.576429	0.098632	3.19668e-10	3.17291e-09	H2vsC2
ENSG00000128272	ATF4	5324.21	0.325456	0.0533554	3.225e-10	3.19874e-09	H2vsC2
ENSG00000068028	RASSF1	554.818	0.612897	0.105119	3.23727e-10	3.20862e-09	H2vsC2
ENSG00000136895	GARNL3	63.6721	-1.26053	0.220255	3.30055e-10	3.269e-09	H2vsC2
ENSG00000151012	SLC7A11	9141.33	1.92089	0.343	3.46406e-10	3.42851e-09	H2vsC2
ENSG00000198563	DDX39B	4570.09	0.369848	0.0613508	3.51084e-10	3.47233e-09	H2vsC2
ENSG00000187091	PLCD1	175.572	-0.781921	0.134431	3.53752e-10	3.49622e-09	H2vsC2
ENSG00000063601	MTMR1	816.402	0.476582	0.0808422	3.5887e-10	3.54429e-09	H2vsC2
ENSG00000170899	GSTA4	310.365	-0.588209	0.101092	3.63036e-10	3.58289e-09	H2vsC2
ENSG00000105976	MET	1418.32	-0.629928	0.108469	3.6424e-10	3.59222e-09	H2vsC2
ENSG00000196504	PRPF40A	2445.35	0.343647	0.0567442	3.66368e-10	3.61064e-09	H2vsC2
ENSG00000128394	APOBEC3F	187.401	0.807455	0.138985	3.74151e-10	3.68472e-09	H2vsC2
ENSG00000171236	LRG1	63.2685	2.75394	0.509016	3.77087e-10	3.71101e-09	H2vsC2
ENSG00000130304	SLC27A1	293.525	-0.601728	0.103626	3.79826e-10	3.73531e-09	H2vsC2
ENSG00000076555	ACACB	76.3302	-1.55456	0.27744	3.83371e-10	3.76751e-09	H2vsC2
ENSG00000179546	HTR1D	37.7073	-1.88177	0.337049	3.83881e-10	3.76986e-09	H2vsC2
ENSG00000180357	ZNF609	3108.06	0.348195	0.0576703	3.95755e-10	3.88371e-09	H2vsC2
ENSG00000189184	PCDH18	44.5125	-1.18329	0.206715	4.00739e-10	3.92984e-09	H2vsC2
ENSG00000079482	OPHN1	347.755	-0.723823	0.125064	4.05129e-10	3.97009e-09	H2vsC2
ENSG00000130775	THEMIS2	259.313	0.785935	0.13575	4.15494e-10	4.0688e-09	H2vsC2
ENSG00000008086	CDKL5	477.444	0.556034	0.0957222	4.18921e-10	4.09946e-09	H2vsC2
ENSG00000178038	ALS2CL	656.284	0.888219	0.153362	4.26496e-10	4.17065e-09	H2vsC2
ENSG00000160233	LRRC3	424.57	0.612563	0.105902	4.27005e-10	4.17269e-09	H2vsC2
ENSG00000166452	AKIP1	465.545	0.619077	0.10708	4.30389e-10	4.2028e-09	H2vsC2
ENSG00000159899	NPR2	490.655	-0.753544	0.130414	4.35502e-10	4.24974e-09	H2vsC2
ENSG00000196954	CASP4	1488.54	0.453554	0.0770645	4.41904e-10	4.30919e-09	H2vsC2
ENSG00000198855	FICD	338.112	0.997901	0.172855	4.43111e-10	4.31792e-09	H2vsC2
ENSG00000120318	ARAP3	3595.17	-0.528	0.0909103	4.66985e-10	4.54737e-09	H2vsC2
ENSG00000105321	CCDC9	486.158	0.590397	0.102228	4.68075e-10	4.55479e-09	H2vsC2
ENSG00000095370	SH2D3C	1316.16	-0.67657	0.117524	4.80612e-10	4.67351e-09	H2vsC2
ENSG00000078399	HOXA9	542.305	-0.631572	0.109646	4.81919e-10	4.68294e-09	H2vsC2
ENSG00000173083	HPSE	193.912	-0.787642	0.136672	4.85799e-10	4.71734e-09	H2vsC2
ENSG00000156500	PABIR3	140.815	0.684521	0.118982	4.91173e-10	4.7662e-09	H2vsC2
ENSG00000185722	ANKFY1	2280.68	0.342291	0.0569709	4.98147e-10	4.83049e-09	H2vsC2
ENSG00000149231	CCDC82	1246.37	0.597955	0.103809	5.04719e-10	4.89081e-09	H2vsC2
ENSG00000160113	NR2F6	271.916	-0.746639	0.13	5.31462e-10	5.14636e-09	H2vsC2
ENSG00000198832	SELENOM	532.087	0.973422	0.169474	5.39043e-10	5.21613e-09	H2vsC2
ENSG00000170166	HOXD4	227.211	-0.754044	0.13141	5.5041e-10	5.32242e-09	H2vsC2
ENSG00000204267	TAP2	838.928	1.06024	0.185506	5.59286e-10	5.40449e-09	H2vsC2
ENSG00000126215	XRCC3	272.332	-0.798754	0.139241	5.70682e-10	5.51077e-09	H2vsC2
ENSG00000179826	MRGPRX3	9.08267	5.47031	0.975659	5.71555e-10	5.51537e-09	H2vsC2
ENSG00000184992	BRI3BP	288.658	-0.831498	0.144892	5.72635e-10	5.52195e-09	H2vsC2
ENSG00000170917	NUDT6	60.2518	-1.17842	0.208078	5.75591e-10	5.54661e-09	H2vsC2
ENSG00000138448	ITGAV	13331.7	0.866846	0.151031	5.76015e-10	5.54684e-09	H2vsC2
ENSG00000121310	ECHDC2	940.081	-0.486509	0.0838035	5.82444e-10	5.60486e-09	H2vsC2
ENSG00000183864	TOB2	2377.94	0.493851	0.0852237	5.9571e-10	5.72855e-09	H2vsC2
ENSG00000110987	BCL7A	367.059	0.715694	0.125099	5.96769e-10	5.73477e-09	H2vsC2
ENSG00000082014	SMARCD3	118.866	-1.23323	0.218982	5.98898e-10	5.75125e-09	H2vsC2
ENSG00000124126	PREX1	2495.77	-0.584946	0.102102	6.23163e-10	5.98013e-09	H2vsC2
ENSG00000173327	MAP3K11	4098.34	0.3781	0.0638676	6.37883e-10	6.11716e-09	H2vsC2
ENSG00000141867	BRD4	2248.88	0.499195	0.0864135	6.44431e-10	6.17569e-09	H2vsC2
ENSG00000008517	IL32	3956.42	1.47398	0.26673	6.55369e-10	6.27618e-09	H2vsC2
ENSG00000165886	UBTD1	574.89	-0.611556	0.107072	6.574e-10	6.29128e-09	H2vsC2
ENSG00000168672	LRATD2	1231.19	-1.03744	0.182203	6.58577e-10	6.29821e-09	H2vsC2
ENSG00000135749	PCNX2	146.033	-0.785604	0.137584	6.60263e-10	6.30999e-09	H2vsC2
ENSG00000169126	ODAD2	79.5463	-1.11332	0.196659	6.82244e-10	6.51557e-09	H2vsC2
ENSG00000117000	RLF	464.797	0.469605	0.08104	6.86865e-10	6.55519e-09	H2vsC2
ENSG00000143190	POU2F1	527.391	0.453994	0.0781187	6.87601e-10	6.55772e-09	H2vsC2
ENSG00000163661	PTX3	16370.1	1.57999	0.287582	6.9759e-10	6.64841e-09	H2vsC2
ENSG00000170836	PPM1D	450.017	-0.593526	0.10401	6.99253e-10	6.65969e-09	H2vsC2
ENSG00000183323	CCDC125	123.339	-0.942773	0.165572	7.34789e-10	6.99334e-09	H2vsC2
ENSG00000151694	ADAM17	2210.73	0.600056	0.105357	7.36618e-10	7.00595e-09	H2vsC2
ENSG00000146433	TMEM181	1767.76	-0.419458	0.0718253	7.44675e-10	7.07772e-09	H2vsC2
ENSG00000176095	IP6K1	2164.26	0.2876	0.0478906	7.672e-10	7.28682e-09	H2vsC2
ENSG00000197646	PDCD1LG2	486.331	0.896301	0.157587	7.75925e-10	7.36466e-09	H2vsC2
ENSG00000163629	PTPN13	261.552	-0.871201	0.153231	7.85772e-10	7.45303e-09	H2vsC2
ENSG00000154237	LRRK1	1181.43	0.442029	0.0761768	7.8823e-10	7.47124e-09	H2vsC2
ENSG00000119280	C1orf198	850.306	0.463352	0.0802121	7.96709e-10	7.54645e-09	H2vsC2
ENSG00000183049	CAMK1D	494.895	0.944062	0.166354	8.17991e-10	7.74276e-09	H2vsC2
ENSG00000145358	DDIT4L	38.6188	-2.5301	0.474776	8.19403e-10	7.75084e-09	H2vsC2
ENSG00000102302	FGD1	387.25	-0.790546	0.139364	8.21807e-10	7.76829e-09	H2vsC2
ENSG00000166173	LARP6	247.831	0.762367	0.134474	8.24203e-10	7.78563e-09	H2vsC2
ENSG00000109762	SNX25	275.819	-0.557507	0.0979361	8.31893e-10	7.85293e-09	H2vsC2
ENSG00000147050	KDM6A	567.795	0.498911	0.0870136	8.34071e-10	7.86815e-09	H2vsC2
ENSG00000137225	CAPN11	39.7392	-1.251	0.22499	8.5779e-10	8.0864e-09	H2vsC2
ENSG00000136114	THSD1	518.61	-0.918179	0.162002	8.6437e-10	8.1429e-09	H2vsC2
ENSG00000137710	RDX	4489.45	0.489535	0.0853644	8.72683e-10	8.21564e-09	H2vsC2
ENSG00000152804	HHEX	2515.63	0.528702	0.0927231	8.74524e-10	8.2274e-09	H2vsC2
ENSG00000066422	ZBTB11	684.039	0.499953	0.0873386	8.77048e-10	8.24556e-09	H2vsC2
ENSG00000126003	PLAGL2	972.416	0.470564	0.0818123	8.82227e-10	8.28864e-09	H2vsC2
ENSG00000043093	DCUN1D1	688.722	0.380478	0.0648973	8.8515e-10	8.31048e-09	H2vsC2
ENSG00000189077	TMEM120A	1800.9	1.46451	0.267636	9.01432e-10	8.45763e-09	H2vsC2
ENSG00000157570	TSPAN18	3727.17	-0.721583	0.12778	9.18423e-10	8.61123e-09	H2vsC2
ENSG00000170852	KBTBD2	1300.46	0.507699	0.0889669	9.36217e-10	8.77214e-09	H2vsC2
ENSG00000180318	ALX1	40.4362	-1.34003	0.243422	9.45716e-10	8.85517e-09	H2vsC2
ENSG00000278053	DDX52	1187.36	0.268829	0.0448884	9.62244e-10	9.00385e-09	H2vsC2
ENSG00000178950	GAK	2577.12	0.365309	0.0623065	9.99973e-10	9.35059e-09	H2vsC2
ENSG00000071246	VASH1	3651.49	-1.11362	0.199103	1.00068e-09	9.35088e-09	H2vsC2
ENSG00000041357	PSMA4	2359.56	0.388236	0.0666023	1.01712e-09	9.49816e-09	H2vsC2
ENSG00000082641	NFE2L1	13080.8	0.447195	0.0777667	1.03751e-09	9.68199e-09	H2vsC2
ENSG00000026508	CD44	3589.86	0.891895	0.158249	1.04094e-09	9.70749e-09	H2vsC2
ENSG00000144233	AMMECR1L	1461.36	0.408905	0.0705504	1.05225e-09	9.8064e-09	H2vsC2
ENSG00000149218	ENDOD1	817.882	-1.12132	0.201009	1.0677e-09	9.94376e-09	H2vsC2
ENSG00000102996	MMP15	482.348	-0.757989	0.134973	1.11665e-09	1.03927e-08	H2vsC2
ENSG00000125148	MT2A	11263	0.970207	0.172789	1.12421e-09	1.0456e-08	H2vsC2
ENSG00000137992	DBT	401.273	-0.457687	0.0799572	1.12902e-09	1.04937e-08	H2vsC2
ENSG00000167767	KRT80	305.565	-1.17972	0.212864	1.13693e-09	1.05601e-08	H2vsC2
ENSG00000272636	DOC2B	474.51	1.28222	0.233304	1.13834e-09	1.05662e-08	H2vsC2
ENSG00000110844	PRPF40B	170.114	-0.665728	0.118713	1.14743e-09	1.06434e-08	H2vsC2
ENSG00000108654	DDX5	20161.3	0.276812	0.0465289	1.16398e-09	1.07898e-08	H2vsC2
ENSG00000057252	SOAT1	1232.69	0.586376	0.104315	1.16822e-09	1.08218e-08	H2vsC2
ENSG00000106772	PRUNE2	323.305	-0.865546	0.154154	1.17368e-09	1.08652e-08	H2vsC2
ENSG00000120833	SOCS2	86.391	-1.15524	0.208363	1.19238e-09	1.10309e-08	H2vsC2
ENSG00000105879	CBLL1	773.616	0.458354	0.0802659	1.21885e-09	1.12683e-08	H2vsC2
ENSG00000169379	ARL13B	361.514	0.581946	0.103659	1.2306e-09	1.13694e-08	H2vsC2
ENSG00000174804	FZD4	6287.87	-0.42934	0.0747633	1.2358e-09	1.14098e-08	H2vsC2
ENSG00000159164	SV2A	138.638	-0.790934	0.141281	1.25543e-09	1.15833e-08	H2vsC2
ENSG00000136244	IL6	448.207	2.68333	0.515713	1.26467e-09	1.16609e-08	H2vsC2
ENSG00000182827	ACBD3	1511.34	0.645498	0.115418	1.26571e-09	1.16627e-08	H2vsC2
ENSG00000106789	CORO2A	27.8611	-1.71693	0.319646	1.28072e-09	1.17931e-08	H2vsC2
ENSG00000015133	CCDC88C	591.775	-0.962334	0.172115	1.29366e-09	1.19044e-08	H2vsC2
ENSG00000073910	FRY	1326.98	-1.63643	0.30449	1.30589e-09	1.2009e-08	H2vsC2
ENSG00000138279	ANXA7	1891.48	0.476785	0.0839789	1.31711e-09	1.21041e-08	H2vsC2
ENSG00000115267	IFIH1	1076.31	1.94607	0.363435	1.32358e-09	1.21489e-08	H2vsC2
ENSG00000075651	PLD1	2558.43	0.662383	0.118638	1.32372e-09	1.21489e-08	H2vsC2
ENSG00000136153	LMO7	275.372	-1.07688	0.193839	1.3344e-09	1.22388e-08	H2vsC2
ENSG00000139679	LPAR6	419.207	-0.829652	0.148443	1.34587e-09	1.23358e-08	H2vsC2
ENSG00000123342	MMP19	131.454	1.33269	0.244872	1.36255e-09	1.24804e-08	H2vsC2
ENSG00000198556	ZNF789	341.913	-0.455429	0.079985	1.3698e-09	1.25386e-08	H2vsC2
ENSG00000178913	TAF7	1619.51	0.289079	0.048929	1.37504e-09	1.257e-08	H2vsC2
ENSG00000129173	E2F8	240.446	-1.23093	0.224424	1.37481e-09	1.257e-08	H2vsC2
ENSG00000164574	GALNT10	2789.4	-0.457847	0.0804636	1.37845e-09	1.25928e-08	H2vsC2
ENSG00000103335	PIEZO1	15142.3	0.46766	0.0823774	1.39669e-09	1.27511e-08	H2vsC2
ENSG00000076351	SLC46A1	106.238	-0.755198	0.135443	1.40048e-09	1.27773e-08	H2vsC2
ENSG00000271503	CCL5	83.0371	3.49139	0.681701	1.40697e-09	1.28281e-08	H2vsC2
ENSG00000085511	MAP3K4	445.694	-0.599667	0.107385	1.40811e-09	1.28301e-08	H2vsC2
ENSG00000143375	CGN	14.8422	-2.53303	0.484803	1.41062e-09	1.28445e-08	H2vsC2
ENSG00000152192	POU4F1	52.2183	-1.10488	0.199622	1.41202e-09	1.28489e-08	H2vsC2
ENSG00000072195	SPEG	62.7899	-1.61457	0.301172	1.4248e-09	1.29566e-08	H2vsC2
ENSG00000139263	LRIG3	1797.89	0.714653	0.128325	1.43208e-09	1.30143e-08	H2vsC2
ENSG00000118513	MYB	17.2421	2.44529	0.466062	1.4376e-09	1.30559e-08	H2vsC2
ENSG00000123739	PLA2G12A	227.328	-0.618302	0.111019	1.48917e-09	1.35066e-08	H2vsC2
ENSG00000166265	CYYR1	574.308	-0.860566	0.154434	1.48899e-09	1.35066e-08	H2vsC2
ENSG00000140374	ETFA	1439.3	0.444313	0.078062	1.49719e-09	1.35705e-08	H2vsC2
ENSG00000183077	AFMID	369.006	-0.530727	0.0946743	1.52185e-09	1.3785e-08	H2vsC2
ENSG00000105516	DBP	20.6029	-1.79135	0.335895	1.54508e-09	1.39863e-08	H2vsC2
ENSG00000162889	MAPKAPK2	2527.38	0.617242	0.110977	1.55654e-09	1.40809e-08	H2vsC2
ENSG00000149582	TMEM25	400.862	-0.836004	0.150334	1.57891e-09	1.42739e-08	H2vsC2
ENSG00000136383	ALPK3	3085.54	-0.435506	0.0765512	1.62014e-09	1.46371e-08	H2vsC2
ENSG00000104613	INTS10	762.881	-0.362754	0.0627248	1.64664e-09	1.48669e-08	H2vsC2
ENSG00000091140	DLD	1715.37	0.411557	0.0719963	1.65241e-09	1.49093e-08	H2vsC2
ENSG00000117528	ABCD3	647.136	-0.509821	0.0909517	1.67543e-09	1.50973e-08	H2vsC2
ENSG00000166548	TK2	398.648	-0.662326	0.119509	1.67489e-09	1.50973e-08	H2vsC2
ENSG00000100207	TCF20	1031.92	0.3893	0.0678057	1.70077e-09	1.53157e-08	H2vsC2
ENSG00000198060	MARCHF5	1116.23	0.359518	0.0621819	1.7063e-09	1.53556e-08	H2vsC2
ENSG00000137203	TFAP2A	206.156	3.659	0.716874	1.75334e-09	1.57687e-08	H2vsC2
ENSG00000143643	TTC13	375.047	-0.61183	0.110437	1.77791e-09	1.59793e-08	H2vsC2
ENSG00000141551	CSNK1D	4086.82	0.29998	0.0512675	1.79284e-09	1.6103e-08	H2vsC2
ENSG00000143398	PIP5K1A	2180.52	0.514055	0.0920171	1.8317e-09	1.6434e-08	H2vsC2
ENSG00000162946	DISC1	167.427	-0.749738	0.135631	1.83205e-09	1.6434e-08	H2vsC2
ENSG00000177721	ANXA2R	68.7703	-1.08971	0.198369	1.83354e-09	1.64368e-08	H2vsC2
ENSG00000105855	ITGB8	1018.08	1.65224	0.311309	1.86496e-09	1.67077e-08	H2vsC2
ENSG00000121879	PIK3CA	1056.33	0.381377	0.0665058	1.88892e-09	1.69114e-08	H2vsC2
ENSG00000109920	FNBP4	2575.62	0.363736	0.0631726	1.89989e-09	1.69987e-08	H2vsC2
ENSG00000171914	TLN2	142.778	1.10967	0.202641	1.93295e-09	1.72833e-08	H2vsC2
ENSG00000106052	TAX1BP1	2348.95	0.427679	0.0754678	1.95269e-09	1.74485e-08	H2vsC2
ENSG00000136830	NIBAN2	4992.1	-0.433232	0.0765449	1.95493e-09	1.74574e-08	H2vsC2
ENSG00000243649	CFB	33.8846	2.10344	0.399831	1.9973e-09	1.78242e-08	H2vsC2
ENSG00000062650	WAPL	1625.1	0.310871	0.0534922	2.09845e-09	1.87149e-08	H2vsC2
ENSG00000263001	GTF2I	1406.72	-0.515134	0.092645	2.12021e-09	1.88968e-08	H2vsC2
ENSG00000164187	LMBRD2	267.111	-0.59455	0.107856	2.14679e-09	1.91214e-08	H2vsC2
ENSG00000171681	ATF7IP	1695.67	-0.561076	0.101544	2.16989e-09	1.93148e-08	H2vsC2
ENSG00000125952	MAX	1804.12	0.439195	0.0779522	2.17509e-09	1.93486e-08	H2vsC2
ENSG00000178585	CTNNBIP1	597.784	-0.445023	0.0791002	2.18777e-09	1.9449e-08	H2vsC2
ENSG00000186364	NUDT17	92.258	-0.849142	0.154384	2.22239e-09	1.97315e-08	H2vsC2
ENSG00000135334	AKIRIN2	807.748	0.441623	0.0784748	2.22123e-09	1.97315e-08	H2vsC2
ENSG00000136169	SETDB2	168.34	-0.682014	0.124223	2.23317e-09	1.98146e-08	H2vsC2
ENSG00000159216	RUNX1	626.514	1.04511	0.191044	2.26129e-09	2.00512e-08	H2vsC2
ENSG00000177000	MTHFR	1125.05	-0.777289	0.141562	2.28136e-09	2.02163e-08	H2vsC2
ENSG00000149115	TNKS1BP1	4999.55	0.646054	0.117712	2.29296e-09	2.03062e-08	H2vsC2
ENSG00000065060	BLTP3A	1149.67	0.631706	0.115201	2.38945e-09	2.11472e-08	H2vsC2
ENSG00000176148	TCP11L1	415.258	0.436742	0.0777287	2.42049e-09	2.14082e-08	H2vsC2
ENSG00000149091	DGKZ	1891.95	-0.322331	0.055847	2.43694e-09	2.154e-08	H2vsC2
ENSG00000187189	TSPYL4	1514.59	-0.425162	0.0755126	2.46462e-09	2.17708e-08	H2vsC2
ENSG00000163635	ATXN7	980.349	0.460869	0.0825014	2.47667e-09	2.18633e-08	H2vsC2
ENSG00000151883	PARP8	17.7104	2.41509	0.469039	2.48262e-09	2.19019e-08	H2vsC2
ENSG00000180801	ARSJ	1668.3	0.737511	0.134808	2.50851e-09	2.21163e-08	H2vsC2
ENSG00000112033	PPARD	702.802	-0.367899	0.0645001	2.52464e-09	2.22411e-08	H2vsC2
ENSG00000185340	GAS2L1	1026.88	-0.841329	0.153619	2.52586e-09	2.22411e-08	H2vsC2
ENSG00000114770	ABCC5	990.257	-0.528967	0.0958708	2.55002e-09	2.24395e-08	H2vsC2
ENSG00000009413	REV3L	950.835	-0.555805	0.101082	2.57223e-09	2.26206e-08	H2vsC2
ENSG00000114790	ARHGEF26	43.8415	-1.415	0.26721	2.58528e-09	2.2721e-08	H2vsC2
ENSG00000137841	PLCB2	99.2569	-1.12014	0.206893	2.64745e-09	2.32527e-08	H2vsC2
ENSG00000215788	TNFRSF25	649.228	-0.385057	0.0679239	2.69419e-09	2.36482e-08	H2vsC2
ENSG00000182606	TRAK1	1657.52	-0.45401	0.0813768	2.70026e-09	2.36865e-08	H2vsC2
ENSG00000105088	OLFM2	300.562	2.0499	0.393509	2.70552e-09	2.37177e-08	H2vsC2
ENSG00000119699	TGFB3	165.036	1.12218	0.207526	2.73327e-09	2.39459e-08	H2vsC2
ENSG00000171853	TRAPPC12	604.414	-0.499257	0.0903503	2.79655e-09	2.44736e-08	H2vsC2
ENSG00000126259	KIRREL2	13.4721	3.66364	0.730742	2.79704e-09	2.44736e-08	H2vsC2
ENSG00000152193	OBI1	371.751	-0.440698	0.0788637	2.81092e-09	2.45796e-08	H2vsC2
ENSG00000166523	CLEC4E	7.77262	5.40415	1.02279	2.85151e-09	2.49188e-08	H2vsC2
ENSG00000184545	DUSP8	358.85	1.56947	0.29956	2.85728e-09	2.49536e-08	H2vsC2
ENSG00000151135	TMEM263	2550.98	0.657843	0.120763	2.86606e-09	2.50145e-08	H2vsC2
ENSG00000135587	SMPD2	194.882	0.703693	0.12923	2.87036e-09	2.50363e-08	H2vsC2
ENSG00000180730	SHISA2	76.2912	-1.21777	0.227367	2.87461e-09	2.50576e-08	H2vsC2
ENSG00000189120	SP6	56.5212	1.47378	0.28027	2.87718e-09	2.50643e-08	H2vsC2
ENSG00000177679	SRRM3	86.8423	-1.29248	0.24286	2.88609e-09	2.51262e-08	H2vsC2
ENSG00000152782	PANK1	85.148	-0.82033	0.150513	2.90626e-09	2.52859e-08	H2vsC2
ENSG00000143443	C1orf56	67.0634	-0.922481	0.169314	2.92555e-09	2.54378e-08	H2vsC2
ENSG00000065526	SPEN	2523.1	0.354671	0.0622702	2.94913e-09	2.56268e-08	H2vsC2
ENSG00000181885	CLDN7	271.51	-0.858015	0.157601	3.02805e-09	2.62961e-08	H2vsC2
ENSG00000168488	ATXN2L	5592.45	0.582171	0.106851	3.1721e-09	2.75298e-08	H2vsC2
ENSG00000162746	FCRLB	30.07	-1.35412	0.256662	3.22816e-09	2.79989e-08	H2vsC2
ENSG00000177706	FAM20C	610.012	-0.585558	0.107595	3.25865e-09	2.82457e-08	H2vsC2
ENSG00000159267	HLCS	307.564	-0.57198	0.105035	3.30891e-09	2.86635e-08	H2vsC2
ENSG00000168356	SCN11A	23.9851	1.57406	0.302149	3.33552e-09	2.88759e-08	H2vsC2
ENSG00000213516	RBMXL1	317.185	0.737999	0.136296	3.42591e-09	2.964e-08	H2vsC2
ENSG00000015676	NUDCD3	2115.26	-0.249461	0.0430403	3.46567e-09	2.99653e-08	H2vsC2
ENSG00000163932	PRKCD	558.221	0.732788	0.13542	3.48625e-09	3.01188e-08	H2vsC2
ENSG00000283632	EXOC3L2	43.435	-1.97765	0.382706	3.48776e-09	3.01188e-08	H2vsC2
ENSG00000101265	RASSF2	1906.43	0.532602	0.0975646	3.50537e-09	3.02521e-08	H2vsC2
ENSG00000125089	SH3TC1	3984.82	0.570965	0.105069	3.53944e-09	3.05271e-08	H2vsC2
ENSG00000069869	NEDD4	1552.55	0.367383	0.0651051	3.6189e-09	3.11931e-08	H2vsC2
ENSG00000168306	ACOX2	23.8236	-1.92617	0.373011	3.63287e-09	3.12941e-08	H2vsC2
ENSG00000059588	TARBP1	898.456	-0.514633	0.0941561	3.64884e-09	3.14122e-08	H2vsC2
ENSG00000105926	PALS2	303.607	-0.47822	0.0869599	3.6596e-09	3.14853e-08	H2vsC2
ENSG00000169245	CXCL10	533.876	4.47769	0.873642	3.69808e-09	3.17966e-08	H2vsC2
ENSG00000110400	NECTIN1	628.876	-0.547436	0.100646	3.70486e-09	3.1834e-08	H2vsC2
ENSG00000205084	TMEM231	273.167	0.782594	0.144835	3.70701e-09	3.1834e-08	H2vsC2
ENSG00000154118	JPH3	27.1507	-2.06429	0.401172	3.71417e-09	3.18757e-08	H2vsC2
ENSG00000156374	PCGF6	189.779	-0.553319	0.101826	3.7401e-09	3.20784e-08	H2vsC2
ENSG00000116857	TMEM9	773.487	-0.393147	0.0702535	3.85359e-09	3.30314e-08	H2vsC2
ENSG00000154188	ANGPT1	59.0051	-1.5261	0.294108	3.9064e-09	3.34634e-08	H2vsC2
ENSG00000114030	KPNA1	2446.24	0.408063	0.0732457	3.95524e-09	3.38401e-08	H2vsC2
ENSG00000197208	SLC22A4	246.279	0.693419	0.128705	3.95281e-09	3.38401e-08	H2vsC2
ENSG00000172123	SLFN12	903.28	0.590157	0.109189	3.97784e-09	3.40125e-08	H2vsC2
ENSG00000148677	ANKRD1	16190.8	0.818103	0.151787	4.0428e-09	3.45467e-08	H2vsC2
ENSG00000198455	ZXDB	445.689	0.4629	0.0841908	4.04933e-09	3.45812e-08	H2vsC2
ENSG00000134108	ARL8B	1819.84	0.386918	0.0691412	4.05231e-09	3.45854e-08	H2vsC2
ENSG00000161277	THAP8	47.5483	-1.15977	0.218127	4.07634e-09	3.47691e-08	H2vsC2
ENSG00000166321	NUDT13	37.815	-1.21732	0.230352	4.21824e-09	3.59573e-08	H2vsC2
ENSG00000137727	ARHGAP20	103.139	-1.27254	0.241967	4.23295e-09	3.60606e-08	H2vsC2
ENSG00000134905	CARS2	729.101	-0.334338	0.0590584	4.24772e-09	3.61642e-08	H2vsC2
ENSG00000142405	NLRP12	10.0075	-3.22009	0.658563	4.26548e-09	3.62932e-08	H2vsC2
ENSG00000128165	ADM2	293.693	2.28861	0.451039	4.2874e-09	3.64574e-08	H2vsC2
ENSG00000198690	FAN1	814.262	-0.373258	0.0665959	4.30253e-09	3.65636e-08	H2vsC2
ENSG00000177311	ZBTB38	1800.89	-0.285381	0.0499246	4.43074e-09	3.76301e-08	H2vsC2
ENSG00000181852	RNF41	1700.32	-0.538896	0.0995771	4.46056e-09	3.78602e-08	H2vsC2
ENSG00000109576	AADAT	49.8172	-1.07434	0.201466	4.51173e-09	3.82712e-08	H2vsC2
ENSG00000165671	NSD1	3117.21	-0.4234	0.0765991	4.51853e-09	3.83054e-08	H2vsC2
ENSG00000158714	SLAMF8	9.69147	3.48376	0.712031	4.52167e-09	3.83087e-08	H2vsC2
ENSG00000137871	ZNF280D	291.164	-0.552671	0.102449	4.67574e-09	3.95898e-08	H2vsC2
ENSG00000139641	ESYT1	3792.72	-0.34993	0.0622389	4.69637e-09	3.97403e-08	H2vsC2
ENSG00000198648	STK39	332.102	-0.606822	0.113021	4.69975e-09	3.97447e-08	H2vsC2
ENSG00000172197	MBOAT1	102.248	-0.968938	0.181019	4.73799e-09	4.00437e-08	H2vsC2
ENSG00000116005	PCYOX1	1373.78	-0.550444	0.102058	4.74228e-09	4.00555e-08	H2vsC2
ENSG00000197063	MAFG	1657.83	0.510329	0.0941369	4.79161e-09	4.04476e-08	H2vsC2
ENSG00000088836	SLC4A11	335.187	-0.705878	0.131891	4.80927e-09	4.0572e-08	H2vsC2
ENSG00000100060	MFNG	3573.7	-0.427734	0.0776361	4.84861e-09	4.0879e-08	H2vsC2
ENSG00000087266	SH3BP2	1980.77	-0.402388	0.0726162	4.9076e-09	4.13513e-08	H2vsC2
ENSG00000123562	MORF4L2	5462.54	0.403249	0.0728063	4.94849e-09	4.16706e-08	H2vsC2
ENSG00000196476	C20orf96	279.641	-0.500942	0.0923823	4.98401e-09	4.19442e-08	H2vsC2
ENSG00000110455	ACCS	553.041	-0.712443	0.133435	5.15788e-09	4.33812e-08	H2vsC2
ENSG00000148680	HTR7	17.4048	2.52948	0.509439	5.27862e-09	4.43698e-08	H2vsC2
ENSG00000104626	ERI1	443.854	0.679814	0.127453	5.32905e-09	4.47666e-08	H2vsC2
ENSG00000182247	UBE2E2	549.239	0.54619	0.101622	5.3447e-09	4.48709e-08	H2vsC2
ENSG00000154813	DPH3	891.765	0.500292	0.0924696	5.35421e-09	4.49236e-08	H2vsC2
ENSG00000115392	FANCL	591.584	-0.489956	0.0904721	5.49626e-09	4.60876e-08	H2vsC2
ENSG00000162415	ZSWIM5	133.018	-0.886792	0.166283	5.51887e-09	4.62493e-08	H2vsC2
ENSG00000243244	STON1	377.902	-0.930072	0.174554	5.56524e-09	4.66097e-08	H2vsC2
ENSG00000254535	PABPC4L	69.8131	-0.979989	0.18433	5.67848e-09	4.75294e-08	H2vsC2
ENSG00000160007	ARHGAP35	2012.39	-0.340051	0.0606935	5.6935e-09	4.76265e-08	H2vsC2
ENSG00000105939	ZC3HAV1	2043.81	0.538603	0.1004	5.81768e-09	4.8636e-08	H2vsC2
ENSG00000131653	TRAF7	3941.53	-0.335227	0.0598036	5.82365e-09	4.86565e-08	H2vsC2
ENSG00000123191	ATP7B	363.043	-0.546537	0.102022	5.8896e-09	4.9178e-08	H2vsC2
ENSG00000111817	DSE	999.019	0.627373	0.117874	5.90025e-09	4.92373e-08	H2vsC2
ENSG00000171992	SYNPO	8353.76	0.557896	0.104307	5.94014e-09	4.95404e-08	H2vsC2
ENSG00000095787	WAC	2377.12	0.317509	0.0564634	6.03062e-09	5.02648e-08	H2vsC2
ENSG00000171509	RXFP1	13.1647	2.48063	0.5013	6.14621e-09	5.11975e-08	H2vsC2
ENSG00000123728	RAP2C	905.531	0.430277	0.0787449	6.15325e-09	5.12255e-08	H2vsC2
ENSG00000066056	TIE1	16714.3	-0.283051	0.0499907	6.17729e-09	5.13948e-08	H2vsC2
ENSG00000196411	EPHB4	5955.22	-0.575991	0.108086	6.28049e-09	5.22221e-08	H2vsC2
ENSG00000100664	EIF5	4616.29	0.395542	0.0718995	6.50623e-09	5.40667e-08	H2vsC2
ENSG00000177409	SAMD9L	2991.21	1.56465	0.30777	6.52423e-09	5.41839e-08	H2vsC2
ENSG00000138794	CASP6	325.12	-0.587979	0.110697	6.71113e-09	5.57027e-08	H2vsC2
ENSG00000084710	EFR3B	110.251	-0.937561	0.177168	6.71685e-09	5.57169e-08	H2vsC2
ENSG00000135324	MRAP2	324.733	-1.57525	0.310582	6.87217e-09	5.69713e-08	H2vsC2
ENSG00000142252	GEMIN7	311.196	0.661611	0.1251	6.87782e-09	5.69842e-08	H2vsC2
ENSG00000263465	SRSF8	721.116	-0.401703	0.0732686	6.89141e-09	5.70627e-08	H2vsC2
ENSG00000092445	TYRO3	445.687	-0.66595	0.125955	6.91477e-09	5.7222e-08	H2vsC2
ENSG00000107201	RIGI	80.3008	1.19862	0.230539	6.92267e-09	5.72532e-08	H2vsC2
ENSG00000173926	MARCHF3	695.472	0.755873	0.143002	6.95556e-09	5.74911e-08	H2vsC2
ENSG00000104967	NOVA2	948.409	-0.811609	0.153478	6.98395e-09	5.76913e-08	H2vsC2
ENSG00000162073	PAQR4	390.812	-0.802019	0.151732	7.05418e-09	5.82368e-08	H2vsC2
ENSG00000114784	EIF1B	762.504	0.507936	0.094883	7.08666e-09	5.84702e-08	H2vsC2
ENSG00000115290	GRB14	141.621	-0.935673	0.177159	7.10469e-09	5.85842e-08	H2vsC2
ENSG00000142082	SIRT3	344.117	-0.420795	0.0772063	7.14239e-09	5.886e-08	H2vsC2
ENSG00000127080	IPPK	571.083	0.653237	0.123668	7.16494e-09	5.90109e-08	H2vsC2
ENSG00000166579	NDEL1	1895.86	0.60276	0.113858	7.17009e-09	5.90183e-08	H2vsC2
ENSG00000068354	TBC1D25	337.438	0.448012	0.0827552	7.21045e-09	5.93154e-08	H2vsC2
ENSG00000163659	TIPARP	881.766	-0.461535	0.0855189	7.24063e-09	5.95284e-08	H2vsC2
ENSG00000131378	RFTN1	2321.24	0.649734	0.123048	7.25865e-09	5.96412e-08	H2vsC2
ENSG00000162909	CAPN2	8037.72	-0.353658	0.0639025	7.5573e-09	6.20584e-08	H2vsC2
ENSG00000161243	FBXO27	60.1168	-0.909953	0.172641	7.62658e-09	6.25903e-08	H2vsC2
ENSG00000115520	COQ10B	473.272	0.538744	0.101388	7.71064e-09	6.32427e-08	H2vsC2
ENSG00000125967	NECAB3	186.788	-0.712909	0.135425	7.75123e-09	6.35381e-08	H2vsC2
ENSG00000162702	ZNF281	666.757	0.471411	0.087736	7.772e-09	6.36708e-08	H2vsC2
ENSG00000135709	KIAA0513	194.324	-0.754981	0.143503	7.94029e-09	6.50111e-08	H2vsC2
ENSG00000071073	MGAT4A	861.959	-0.604468	0.114602	7.95187e-09	6.50676e-08	H2vsC2
ENSG00000136514	RTP4	35.7341	1.68853	0.335888	8.01273e-09	6.55269e-08	H2vsC2
ENSG00000140406	TLNRD1	1020.91	0.691035	0.131419	8.0187e-09	6.55372e-08	H2vsC2
ENSG00000104549	SQLE	2451.75	0.719942	0.136998	8.14299e-09	6.65138e-08	H2vsC2
ENSG00000179119	SPTY2D1	777.476	0.490722	0.0918501	8.22482e-09	6.71428e-08	H2vsC2
ENSG00000164161	HHIP	18526.4	-0.619677	0.117748	8.26642e-09	6.74427e-08	H2vsC2
ENSG00000154451	GBP5	43.5585	2.30884	0.468071	8.37209e-09	6.82647e-08	H2vsC2
ENSG00000085721	RRN3	1239.22	0.507361	0.0953129	8.40219e-09	6.847e-08	H2vsC2
ENSG00000181191	PJA1	493.026	0.60933	0.115783	8.40746e-09	6.84727e-08	H2vsC2
ENSG00000166484	MAPK7	868.783	0.384648	0.0703082	8.43342e-09	6.86439e-08	H2vsC2
ENSG00000256235	SMIM3	21.2329	-1.80945	0.36142	8.45295e-09	6.87625e-08	H2vsC2
ENSG00000067066	SP100	2087.11	0.54888	0.103758	8.46543e-09	6.88238e-08	H2vsC2
ENSG00000167861	HID1	760.807	-0.66752	0.127156	8.47315e-09	6.88462e-08	H2vsC2
ENSG00000039139	DNAH5	68.9644	1.08916	0.20922	8.5368e-09	6.93228e-08	H2vsC2
ENSG00000013392	RWDD2A	271.299	0.544868	0.103006	8.60176e-09	6.98095e-08	H2vsC2
ENSG00000204301	NOTCH4	2435.16	-0.633562	0.120681	8.70566e-09	7.06114e-08	H2vsC2
ENSG00000070495	JMJD6	492.111	0.471678	0.0881397	8.74974e-09	7.09275e-08	H2vsC2
ENSG00000171320	ESCO2	254.777	0.94461	0.180262	8.77225e-09	7.10685e-08	H2vsC2
ENSG00000169683	LRRC45	192.905	-0.768427	0.146594	8.83031e-09	7.14972e-08	H2vsC2
ENSG00000054523	KIF1B	2889.35	0.467194	0.0872525	8.84643e-09	7.15859e-08	H2vsC2
ENSG00000119979	DENND10	500.333	-0.49223	0.0924201	8.94502e-09	7.23416e-08	H2vsC2
ENSG00000143624	INTS3	2215.67	-0.406813	0.0749579	9.04963e-09	7.3145e-08	H2vsC2
ENSG00000079387	SENP1	558.746	0.397549	0.0731744	9.42504e-09	7.6135e-08	H2vsC2
ENSG00000197045	GMFB	1170.7	-0.548042	0.104038	9.59465e-09	7.74601e-08	H2vsC2
ENSG00000166920	C15orf48	7.9128	3.27021	0.692391	9.72389e-09	7.84578e-08	H2vsC2
ENSG00000104695	PPP2CB	2929.89	0.452805	0.0845848	9.78061e-09	7.88696e-08	H2vsC2
ENSG00000065989	PDE4A	211.342	-0.881744	0.168755	9.79027e-09	7.89017e-08	H2vsC2
ENSG00000147065	MSN	31400.5	0.584535	0.111558	1.00281e-08	8.07717e-08	H2vsC2
ENSG00000203685	STUM	68.52	4.29529	0.880931	1.00671e-08	8.09916e-08	H2vsC2
ENSG00000203485	INF2	2929.94	0.446027	0.0832699	1.00655e-08	8.09916e-08	H2vsC2
ENSG00000170011	MYRIP	518.17	-1.63404	0.32757	1.00846e-08	8.10857e-08	H2vsC2
ENSG00000196659	IFT70B	81.9914	-0.924134	0.177185	1.0112e-08	8.12585e-08	H2vsC2
ENSG00000135723	FHOD1	1404.32	-0.526274	0.0999344	1.05353e-08	8.46112e-08	H2vsC2
ENSG00000095203	EPB41L4B	15.9452	-2.1385	0.434437	1.05892e-08	8.4995e-08	H2vsC2
ENSG00000221914	PPP2R2A	1556.89	-0.283445	0.0509243	1.0724e-08	8.60273e-08	H2vsC2
ENSG00000132323	ILKAP	632.662	0.472215	0.0889335	1.09878e-08	8.80926e-08	H2vsC2
ENSG00000100485	SOS2	1033.64	0.462828	0.0869962	1.10061e-08	8.81889e-08	H2vsC2
ENSG00000161551	ZNF577	162.556	-0.670948	0.129058	1.1119e-08	8.90417e-08	H2vsC2
ENSG00000120137	PANK3	2521.54	0.445404	0.0834632	1.12866e-08	9.03321e-08	H2vsC2
ENSG00000128694	OSGEPL1	68.1863	-0.96001	0.185019	1.13198e-08	9.05452e-08	H2vsC2
ENSG00000179387	ELMOD2	386.783	-0.420362	0.0783347	1.14701e-08	9.16809e-08	H2vsC2
ENSG00000088808	PPP1R13B	1177.34	0.434818	0.0813198	1.1475e-08	9.16809e-08	H2vsC2
ENSG00000104611	SH2D4A	21.849	-1.61459	0.325341	1.1646e-08	9.29942e-08	H2vsC2
ENSG00000172216	CEBPB	229.776	0.820491	0.158187	1.1959e-08	9.54387e-08	H2vsC2
ENSG00000180011	PTGR3	743.663	-0.367051	0.0675877	1.21827e-08	9.71678e-08	H2vsC2
ENSG00000163347	CLDN1	279.696	2.8124	0.59624	1.23388e-08	9.83565e-08	H2vsC2
ENSG00000138078	PREPL	923.196	-0.431119	0.0807821	1.24713e-08	9.93552e-08	H2vsC2
ENSG00000128654	MTX2	604.533	-0.398038	0.073971	1.25492e-08	9.99187e-08	H2vsC2
ENSG00000243232	PCDHAC2	28.4613	-1.34608	0.268409	1.28533e-08	1.02282e-07	H2vsC2
ENSG00000093183	SEC22C	1879.41	0.47518	0.0901298	1.32691e-08	1.05529e-07	H2vsC2
ENSG00000138738	PRDM5	117.678	-0.835689	0.161797	1.34237e-08	1.06692e-07	H2vsC2
ENSG00000131844	MCCC2	1221.6	0.434828	0.0817571	1.34307e-08	1.06692e-07	H2vsC2
ENSG00000232593	KANTR	171.462	-0.847345	0.164074	1.34748e-08	1.06982e-07	H2vsC2
ENSG00000180667	YOD1	275.248	0.464829	0.0880421	1.35784e-08	1.07743e-07	H2vsC2
ENSG00000111276	CDKN1B	803.813	-0.415487	0.0777771	1.36107e-08	1.07937e-07	H2vsC2
ENSG00000107643	MAPK8	1186.28	0.523611	0.100305	1.37015e-08	1.08595e-07	H2vsC2
ENSG00000234127	TRIM26	1471.39	0.417412	0.0782011	1.3739e-08	1.08831e-07	H2vsC2
ENSG00000168610	STAT3	5145.28	0.538201	0.103392	1.39723e-08	1.10615e-07	H2vsC2
ENSG00000161682	FAM171A2	296.57	-1.0807	0.21136	1.39866e-08	1.10666e-07	H2vsC2
ENSG00000205903	ZNF316	1333.66	0.337683	0.0620265	1.42986e-08	1.1307e-07	H2vsC2
ENSG00000013375	PGM3	1916.62	0.61261	0.118664	1.4365e-08	1.1353e-07	H2vsC2
ENSG00000188554	NBR1	2529.2	0.349408	0.0643903	1.43875e-08	1.13643e-07	H2vsC2
ENSG00000188343	CIBAR1	237.506	-0.627566	0.121678	1.44211e-08	1.13844e-07	H2vsC2
ENSG00000115652	UXS1	1091.15	0.767656	0.149142	1.45629e-08	1.14898e-07	H2vsC2
ENSG00000177990	DPY19L2	81.3074	-0.894498	0.173837	1.47367e-08	1.16203e-07	H2vsC2
ENSG00000158156	XKR8	414.144	-0.510024	0.097746	1.4771e-08	1.16407e-07	H2vsC2
ENSG00000081923	ATP8B1	2204.39	-0.592793	0.114785	1.47892e-08	1.16485e-07	H2vsC2
ENSG00000108039	XPNPEP1	2121.28	0.31756	0.0581021	1.4826e-08	1.16663e-07	H2vsC2
ENSG00000108406	DHX40	959.544	0.347486	0.0640672	1.48287e-08	1.16663e-07	H2vsC2
ENSG00000114166	KAT2B	243.738	-1.09401	0.21473	1.49501e-08	1.17552e-07	H2vsC2
ENSG00000013619	MAMLD1	189.497	-0.853173	0.165862	1.49885e-08	1.17788e-07	H2vsC2
ENSG00000132122	SPATA6	59.4335	-0.993087	0.193824	1.52513e-08	1.19717e-07	H2vsC2
ENSG00000267534	S1PR2	62.7625	1.16373	0.229921	1.52464e-08	1.19717e-07	H2vsC2
ENSG00000154319	FAM167A	14.8391	2.32763	0.484921	1.53804e-08	1.20662e-07	H2vsC2
ENSG00000108511	HOXB6	337.011	-0.583788	0.113126	1.5418e-08	1.20849e-07	H2vsC2
ENSG00000133275	CSNK1G2	1781.47	0.451595	0.0856562	1.54216e-08	1.20849e-07	H2vsC2
ENSG00000130270	ATP8B3	44.3914	-1.25845	0.250939	1.55234e-08	1.21578e-07	H2vsC2
ENSG00000084444	FAM234B	259.849	-0.692425	0.134886	1.56151e-08	1.22227e-07	H2vsC2
ENSG00000160293	VAV2	1285.91	0.426638	0.0805028	1.58151e-08	1.23723e-07	H2vsC2
ENSG00000177283	FZD8	448.863	-0.887393	0.172969	1.59791e-08	1.24936e-07	H2vsC2
ENSG00000164976	MYORG	421.957	-0.943927	0.184245	1.60738e-08	1.25605e-07	H2vsC2
ENSG00000147642	SYBU	70.2682	-1.40873	0.284758	1.61505e-08	1.26134e-07	H2vsC2
ENSG00000184867	ARMCX2	4131	0.924356	0.180405	1.62499e-08	1.26839e-07	H2vsC2
ENSG00000148985	PGAP2	394.718	-0.39627	0.0743207	1.67049e-08	1.30244e-07	H2vsC2
ENSG00000108773	KAT2A	1050.41	-0.409264	0.0770219	1.66966e-08	1.30244e-07	H2vsC2
ENSG00000108256	NUFIP2	2987.32	0.350293	0.0648939	1.67472e-08	1.305e-07	H2vsC2
ENSG00000134324	LPIN1	1685.17	0.374398	0.069832	1.68943e-08	1.31573e-07	H2vsC2
ENSG00000276045	ORAI1	481.713	-0.556896	0.107975	1.69132e-08	1.31646e-07	H2vsC2
ENSG00000004961	HCCS	615.727	0.538691	0.104213	1.69707e-08	1.32019e-07	H2vsC2
ENSG00000156869	FRRS1	44.017	-1.21661	0.242913	1.76524e-08	1.37246e-07	H2vsC2
ENSG00000117425	PTCH2	39.2727	-1.16677	0.232105	1.80248e-08	1.40063e-07	H2vsC2
ENSG00000078018	MAP2	607.581	-0.89446	0.175195	1.81055e-08	1.40612e-07	H2vsC2
ENSG00000176928	GCNT4	17.5986	1.92764	0.398212	1.81769e-08	1.41087e-07	H2vsC2
ENSG00000109667	SLC2A9	28.1942	-1.29725	0.261343	1.84362e-08	1.4302e-07	H2vsC2
ENSG00000140548	ZNF710	774.312	0.348245	0.0646907	1.84746e-08	1.43238e-07	H2vsC2
ENSG00000149922	TBX6	19.0997	-1.70325	0.350575	1.85361e-08	1.43634e-07	H2vsC2
ENSG00000085871	MGST2	394.398	-0.55243	0.107433	1.86661e-08	1.44561e-07	H2vsC2
ENSG00000162885	B3GALNT2	687.455	-0.348987	0.0649023	1.90004e-08	1.46986e-07	H2vsC2
ENSG00000169715	MT1E	731.284	0.527625	0.102322	1.89954e-08	1.46986e-07	H2vsC2
ENSG00000125703	ATG4C	148.238	-0.871739	0.171196	1.95215e-08	1.50933e-07	H2vsC2
ENSG00000012660	ELOVL5	4642.09	0.559649	0.109116	1.95525e-08	1.51089e-07	H2vsC2
ENSG00000080189	SLC35C2	970.78	0.325072	0.0601368	1.95855e-08	1.51259e-07	H2vsC2
ENSG00000154678	PDE1C	436.996	0.889032	0.17473	1.9835e-08	1.53101e-07	H2vsC2
ENSG00000005073	HOXA11	293.213	-0.613887	0.12035	1.99161e-08	1.53641e-07	H2vsC2
ENSG00000143995	MEIS1	251.795	-0.526258	0.102235	2.00536e-08	1.54616e-07	H2vsC2
ENSG00000137522	RNF121	1333.62	0.445441	0.0851998	2.04411e-08	1.57517e-07	H2vsC2
ENSG00000131398	KCNC3	63.7677	-1.04988	0.208192	2.1094e-08	1.62458e-07	H2vsC2
ENSG00000025434	NR1H3	105.387	-0.997483	0.197289	2.13732e-08	1.64516e-07	H2vsC2
ENSG00000082515	MRPL22	508.017	-0.436175	0.0833705	2.13909e-08	1.64562e-07	H2vsC2
ENSG00000224470	ATXN1L	1887.72	0.41119	0.0781111	2.15697e-08	1.65845e-07	H2vsC2
ENSG00000073756	PTGS2	2997.7	1.68991	0.350061	2.17424e-08	1.67081e-07	H2vsC2
ENSG00000183307	TMEM121B	24.5588	-1.21768	0.245241	2.18609e-08	1.67898e-07	H2vsC2
ENSG00000095539	SEMA4G	157.752	-0.739539	0.145928	2.19231e-08	1.68283e-07	H2vsC2
ENSG00000132793	LPIN3	75.6051	-1.10161	0.219633	2.19357e-08	1.68287e-07	H2vsC2
ENSG00000176788	BASP1	2844.95	0.665414	0.131293	2.22872e-08	1.70889e-07	H2vsC2
ENSG00000092439	TRPM7	986.797	0.350032	0.0655437	2.30773e-08	1.7685e-07	H2vsC2
ENSG00000176142	TMEM39A	1516.02	0.667696	0.131927	2.30909e-08	1.76856e-07	H2vsC2
ENSG00000198964	SGMS1	417.659	-0.442254	0.0849336	2.34331e-08	1.79378e-07	H2vsC2
ENSG00000010319	SEMA3G	913.256	-0.931324	0.184399	2.34615e-08	1.79497e-07	H2vsC2
ENSG00000159217	IGF2BP1	2745.58	0.350539	0.0657128	2.37595e-08	1.81677e-07	H2vsC2
ENSG00000096070	BRPF3	1955.31	0.362688	0.0682498	2.40951e-08	1.84142e-07	H2vsC2
ENSG00000164430	CGAS	132.391	0.720012	0.142601	2.41525e-08	1.84478e-07	H2vsC2
ENSG00000144749	LRIG1	2041.03	0.556727	0.109369	2.42435e-08	1.85072e-07	H2vsC2
ENSG00000127948	POR	1192.32	0.499366	0.0972414	2.43211e-08	1.85562e-07	H2vsC2
ENSG00000168386	FILIP1L	1422.93	0.938956	0.186243	2.44125e-08	1.86157e-07	H2vsC2
ENSG00000104093	DMXL2	748.458	0.59353	0.117087	2.451e-08	1.86798e-07	H2vsC2
ENSG00000143816	WNT9A	95.1033	-1.01918	0.203163	2.52599e-08	1.92302e-07	H2vsC2
ENSG00000186951	PPARA	448.762	0.658277	0.130474	2.52559e-08	1.92302e-07	H2vsC2
ENSG00000196876	SCN8A	828.697	-0.509997	0.0996668	2.5428e-08	1.93476e-07	H2vsC2
ENSG00000173020	GRK2	1336.24	-0.336039	0.0629316	2.58874e-08	1.96857e-07	H2vsC2
ENSG00000160285	LSS	3357.65	0.502373	0.0981071	2.59007e-08	1.96857e-07	H2vsC2
ENSG00000114209	PDCD10	665.014	0.361031	0.0680848	2.60037e-08	1.97531e-07	H2vsC2
ENSG00000132932	ATP8A2	21.5921	-1.90139	0.398768	2.60633e-08	1.97876e-07	H2vsC2
ENSG00000185522	LMNTD2	69.3883	-0.825257	0.163953	2.63974e-08	2.00303e-07	H2vsC2
ENSG00000106771	TMEM245	2322.27	-0.576806	0.113947	2.65106e-08	2.01052e-07	H2vsC2
ENSG00000178467	P4HTM	372.569	-0.54471	0.10726	2.69335e-08	2.04148e-07	H2vsC2
ENSG00000187601	MAGEH1	278.447	-0.613547	0.121686	2.71625e-08	2.05771e-07	H2vsC2
ENSG00000002587	HS3ST1	15.0023	-1.95245	0.410766	2.71903e-08	2.05869e-07	H2vsC2
ENSG00000198466	ZNF587	1317.83	0.466011	0.0905077	2.73946e-08	2.07304e-07	H2vsC2
ENSG00000145675	PIK3R1	597.809	-0.436406	0.084183	2.76502e-08	2.09123e-07	H2vsC2
ENSG00000136068	FLNB	29592.9	-0.491778	0.0961023	2.78947e-08	2.10788e-07	H2vsC2
ENSG00000076248	UNG	690.301	-0.613361	0.121771	2.79007e-08	2.10788e-07	H2vsC2
ENSG00000160953	PWWP3A	1127.92	-0.429031	0.082662	2.82015e-08	2.12945e-07	H2vsC2
ENSG00000118407	FILIP1	344.602	-0.899133	0.179236	2.83734e-08	2.14127e-07	H2vsC2
ENSG00000150938	CRIM1	33193.4	0.627414	0.124779	2.85715e-08	2.15504e-07	H2vsC2
ENSG00000215193	PEX26	1237.73	0.291669	0.0542125	2.88684e-08	2.17626e-07	H2vsC2
ENSG00000183020	AP2A2	2140.54	-0.366091	0.0694269	2.93534e-08	2.21162e-07	H2vsC2
ENSG00000151458	ANKRD50	2888.91	-0.404608	0.0776143	2.99503e-08	2.25537e-07	H2vsC2
ENSG00000155254	MARVELD1	2536.06	-0.335546	0.0632017	3.07474e-08	2.31414e-07	H2vsC2
ENSG00000164308	ERAP2	1409.98	0.917628	0.183594	3.07997e-08	2.31556e-07	H2vsC2
ENSG00000205436	EXOC3L4	7.84582	4.54079	0.973265	3.07968e-08	2.31556e-07	H2vsC2
ENSG00000067182	TNFRSF1A	2587.09	0.370595	0.0705643	3.17663e-08	2.38694e-07	H2vsC2
ENSG00000163686	ABHD6	148.931	-1.208	0.246924	3.20605e-08	2.40775e-07	H2vsC2
ENSG00000011143	MKS1	277.229	-0.641042	0.128147	3.21138e-08	2.40914e-07	H2vsC2
ENSG00000093000	NUP50	2473.36	0.49772	0.0978825	3.20991e-08	2.40914e-07	H2vsC2
ENSG00000169554	ZEB2	1327.81	0.532296	0.105369	3.25476e-08	2.44037e-07	H2vsC2
ENSG00000136404	TM6SF1	848.067	-0.706279	0.141515	3.26852e-08	2.44936e-07	H2vsC2
ENSG00000107331	ABCA2	951.765	-0.406858	0.0783693	3.30556e-08	2.47578e-07	H2vsC2
ENSG00000132274	TRIM22	4244.98	0.721052	0.144605	3.33611e-08	2.49732e-07	H2vsC2
ENSG00000169129	AFAP1L2	81.6154	-1.53731	0.322696	3.35229e-08	2.50808e-07	H2vsC2
ENSG00000145506	NKD2	15.1799	2.45164	0.533998	3.4145e-08	2.55324e-07	H2vsC2
ENSG00000149292	TTC12	64.3943	-0.909397	0.182703	3.43059e-08	2.56389e-07	H2vsC2
ENSG00000157077	ZFYVE9	639.979	-0.506799	0.100101	3.44384e-08	2.57241e-07	H2vsC2
ENSG00000106012	IQCE	436.336	-0.519488	0.102847	3.45115e-08	2.57649e-07	H2vsC2
ENSG00000133805	AMPD3	74.9917	-1.31138	0.271592	3.49579e-08	2.60841e-07	H2vsC2
ENSG00000013563	DNASE1L1	994.451	-0.434003	0.0843909	3.50995e-08	2.61757e-07	H2vsC2
ENSG00000113580	NR3C1	1145.07	0.556479	0.110866	3.52778e-08	2.62945e-07	H2vsC2
ENSG00000176055	MBLAC2	177.419	-0.723693	0.145498	3.55461e-08	2.64803e-07	H2vsC2
ENSG00000137731	FXYD2	9.76749	2.54853	0.560265	3.6402e-08	2.71034e-07	H2vsC2
ENSG00000183828	NUDT14	417.842	-0.681846	0.137154	3.64455e-08	2.71213e-07	H2vsC2
ENSG00000011105	TSPAN9	2136.88	-0.504749	0.0999106	3.68441e-08	2.74032e-07	H2vsC2
ENSG00000177426	TGIF1	854.838	0.446372	0.087252	3.71575e-08	2.76214e-07	H2vsC2
ENSG00000150995	ITPR1	497.722	-0.898686	0.181131	3.73355e-08	2.7739e-07	H2vsC2
ENSG00000181754	AMIGO1	70.3549	-0.991627	0.200603	3.77137e-08	2.80049e-07	H2vsC2
ENSG00000204389	HSPA1A	520.166	0.640844	0.128931	3.78948e-08	2.81244e-07	H2vsC2
ENSG00000055813	CCDC85A	225.924	-0.875873	0.176614	3.80947e-08	2.82576e-07	H2vsC2
ENSG00000185269	NOTUM	19.6285	2.0522	0.439978	3.8324e-08	2.84125e-07	H2vsC2
ENSG00000108021	TASOR2	2147.81	0.530183	0.105586	3.85281e-08	2.85486e-07	H2vsC2
ENSG00000140350	ANP32A	2839.82	-0.698405	0.140942	3.93023e-08	2.91067e-07	H2vsC2
ENSG00000162927	PUS10	313.752	0.488923	0.0967417	3.96493e-08	2.93481e-07	H2vsC2
ENSG00000168282	MGAT2	2097.05	0.418192	0.081339	3.97003e-08	2.93702e-07	H2vsC2
ENSG00000105339	DENND3	2357.69	0.379965	0.0731178	3.97329e-08	2.93786e-07	H2vsC2
ENSG00000152689	RASGRP3	571.382	-0.763053	0.154272	4.08922e-08	3.02197e-07	H2vsC2
ENSG00000171451	DSEL	742.756	0.703077	0.142133	4.10135e-08	3.02933e-07	H2vsC2
ENSG00000023287	RB1CC1	1195.89	0.322552	0.0611536	4.10974e-08	3.03391e-07	H2vsC2
ENSG00000172031	EPHX4	57.9379	-1.1331	0.232553	4.16094e-08	3.07008e-07	H2vsC2
ENSG00000124721	DNAH8	22.6114	-1.85718	0.39742	4.16998e-08	3.07511e-07	H2vsC2
ENSG00000160741	CRTC2	1032.97	0.339712	0.0647471	4.18e-08	3.08086e-07	H2vsC2
ENSG00000174282	ZBTB4	1782.01	-0.348022	0.0664901	4.18881e-08	3.08572e-07	H2vsC2
ENSG00000070778	PTPN21	804.278	0.456004	0.0898019	4.26289e-08	3.13863e-07	H2vsC2
ENSG00000154217	PITPNC1	522.259	0.706897	0.14317	4.29174e-08	3.1582e-07	H2vsC2
ENSG00000182149	IST1	2753.58	0.358278	0.0687403	4.34963e-08	3.19909e-07	H2vsC2
ENSG00000137285	TUBB2B	92.0055	1.13098	0.232697	4.43271e-08	3.25847e-07	H2vsC2
ENSG00000175073	VCPIP1	649.642	0.420017	0.0820797	4.45456e-08	3.27281e-07	H2vsC2
ENSG00000114698	PLSCR4	5413.89	0.833447	0.169216	4.54481e-08	3.33735e-07	H2vsC2
ENSG00000117682	DHDDS	1563.45	0.390822	0.0758264	4.57731e-08	3.35943e-07	H2vsC2
ENSG00000075240	GRAMD4	449.394	-0.785655	0.159574	4.58846e-08	3.36584e-07	H2vsC2
ENSG00000186104	CYP2R1	215.125	-0.492793	0.0981473	4.6167e-08	3.38298e-07	H2vsC2
ENSG00000109917	ZPR1	846.481	0.425527	0.0833899	4.61548e-08	3.38298e-07	H2vsC2
ENSG00000165490	DDIAS	249.792	0.762974	0.15505	4.64536e-08	3.40218e-07	H2vsC2
ENSG00000151116	UEVLD	488.238	0.365768	0.0705055	4.66729e-08	3.41615e-07	H2vsC2
ENSG00000125741	OPA3	821.237	0.318431	0.0605757	4.66934e-08	3.41615e-07	H2vsC2
ENSG00000164035	EMCN	2333.72	-0.95336	0.194299	4.70603e-08	3.44118e-07	H2vsC2
ENSG00000169032	MAP2K1	1304.91	0.444177	0.0875534	4.73011e-08	3.45696e-07	H2vsC2
ENSG00000273604	EPOP	112.128	0.870708	0.17716	4.75535e-08	3.47358e-07	H2vsC2
ENSG00000182197	EXT1	5892.39	0.871718	0.177395	4.77333e-08	3.48488e-07	H2vsC2
ENSG00000127920	GNG11	3922.59	-0.730831	0.14869	4.78447e-08	3.49118e-07	H2vsC2
ENSG00000142627	EPHA2	4427.31	0.306404	0.0581968	4.88471e-08	3.56246e-07	H2vsC2
ENSG00000187231	SESTD1	2114.62	0.547724	0.110412	4.93676e-08	3.59663e-07	H2vsC2
ENSG00000166822	TMEM170A	613.921	0.508129	0.101767	4.93588e-08	3.59663e-07	H2vsC2
ENSG00000160551	TAOK1	3851.03	0.375342	0.072712	4.96252e-08	3.61351e-07	H2vsC2
ENSG00000131051	RBM39	5381.19	0.302099	0.0573915	5.07174e-08	3.6911e-07	H2vsC2
ENSG00000161048	NAPEPLD	204.459	-0.479545	0.0955864	5.08065e-08	3.69564e-07	H2vsC2
ENSG00000150776	NKAPD1	604.673	0.351103	0.0676275	5.13841e-08	3.7357e-07	H2vsC2
ENSG00000125510	OPRL1	72.0009	-0.990711	0.203069	5.17348e-08	3.75923e-07	H2vsC2
ENSG00000115884	SDC1	88.5472	-0.916109	0.187242	5.1907e-08	3.76977e-07	H2vsC2
ENSG00000138036	DYNC2LI1	168.609	-0.609192	0.123888	5.22827e-08	3.79507e-07	H2vsC2
ENSG00000123095	BHLHE41	38.7982	1.52244	0.325699	5.24274e-08	3.80359e-07	H2vsC2
ENSG00000240445	FOXO3B	239.035	0.508096	0.102007	5.25748e-08	3.81229e-07	H2vsC2
ENSG00000156026	MCU	1155.49	0.491831	0.0984459	5.28956e-08	3.83355e-07	H2vsC2
ENSG00000133943	DGLUCY	897.975	-0.418035	0.082172	5.29681e-08	3.8368e-07	H2vsC2
ENSG00000111540	RAB5B	3437.42	0.433218	0.0855262	5.32468e-08	3.85498e-07	H2vsC2
ENSG00000090061	CCNK	1520.45	0.414389	0.0814081	5.35922e-08	3.87797e-07	H2vsC2
ENSG00000111737	RAB35	2489.21	0.372653	0.0723579	5.40296e-08	3.90758e-07	H2vsC2
ENSG00000082258	CCNT2	1276.81	0.303262	0.0577937	5.49998e-08	3.97567e-07	H2vsC2
ENSG00000175283	DOLK	545.667	-0.361409	0.0700393	5.60574e-08	4.05002e-07	H2vsC2
ENSG00000187479	C11orf96	154.326	2.07811	0.454397	5.65694e-08	4.08488e-07	H2vsC2
ENSG00000161960	EIF4A1	308.71	0.692791	0.141993	5.79678e-08	4.18368e-07	H2vsC2
ENSG00000145147	SLIT2	2823.88	0.714985	0.146607	5.8149e-08	4.19458e-07	H2vsC2
ENSG00000146828	SLC12A9	1486.51	-0.432225	0.0855988	5.83066e-08	4.20377e-07	H2vsC2
ENSG00000178209	PLEC	7633.69	-0.629985	0.128895	5.87637e-08	4.23452e-07	H2vsC2
ENSG00000168575	SLC20A2	380.466	-0.485757	0.0975097	5.89395e-08	4.24499e-07	H2vsC2
ENSG00000117152	RGS4	1027.18	-0.964248	0.198594	5.97192e-08	4.29891e-07	H2vsC2
ENSG00000134215	VAV3	22.38	-1.77015	0.384395	5.9931e-08	4.31193e-07	H2vsC2
ENSG00000154783	FGD5	3802.52	-0.508092	0.102547	6.02721e-08	4.33198e-07	H2vsC2
ENSG00000126216	TUBGCP3	661.078	-0.672922	0.138074	6.02567e-08	4.33198e-07	H2vsC2
ENSG00000125810	CD93	25946.9	-0.43904	0.0872466	6.08306e-08	4.36986e-07	H2vsC2
ENSG00000083312	TNPO1	9306.47	0.362638	0.070514	6.08761e-08	4.37087e-07	H2vsC2
ENSG00000105443	CYTH2	2908.17	0.3461	0.0669843	6.10717e-08	4.38264e-07	H2vsC2
ENSG00000175938	ORAI3	81.4303	-0.829243	0.170467	6.13892e-08	4.40315e-07	H2vsC2
ENSG00000147475	ERLIN2	930.383	-0.332737	0.0641748	6.16244e-08	4.41774e-07	H2vsC2
ENSG00000196196	HRCT1	16.7242	-2.10673	0.463764	6.31852e-08	4.5273e-07	H2vsC2
ENSG00000167258	CDK12	1972.32	0.349184	0.06773	6.33189e-08	4.53453e-07	H2vsC2
ENSG00000005102	MEOX1	10.1173	2.58671	0.586579	6.4015e-08	4.58096e-07	H2vsC2
ENSG00000006025	OSBPL7	584.133	-0.4895	0.0986561	6.40332e-08	4.58096e-07	H2vsC2
ENSG00000197712	FAM114A1	1972.72	0.605726	0.124213	6.4812e-08	4.63429e-07	H2vsC2
ENSG00000129521	EGLN3	13.6702	2.4581	0.553264	6.50642e-08	4.64993e-07	H2vsC2
ENSG00000147650	LRP12	489.962	0.485665	0.0979219	6.60808e-08	4.72015e-07	H2vsC2
ENSG00000125826	RBCK1	2483.11	0.515605	0.10459	6.6151e-08	4.72274e-07	H2vsC2
ENSG00000182568	SATB1	292.417	-1.12811	0.236109	6.61973e-08	4.72361e-07	H2vsC2
ENSG00000008277	ADAM22	53.6108	-1.04036	0.21637	6.75388e-08	4.81686e-07	H2vsC2
ENSG00000136045	PWP1	1419.28	0.432524	0.0861522	6.77228e-08	4.82751e-07	H2vsC2
ENSG00000008283	CYB561	1381.99	-0.410275	0.0812429	6.83626e-08	4.87062e-07	H2vsC2
ENSG00000137414	FAM8A1	619.834	-0.48362	0.0976516	6.93933e-08	4.94152e-07	H2vsC2
ENSG00000007129	CEACAM21	15.0976	-1.8379	0.402682	6.95839e-08	4.95255e-07	H2vsC2
ENSG00000092203	TOX4	2065.97	0.347662	0.0676477	6.98683e-08	4.97024e-07	H2vsC2
ENSG00000184675	AMER1	190.587	0.644213	0.132839	6.99042e-08	4.97025e-07	H2vsC2
ENSG00000088305	DNMT3B	251.735	-0.899804	0.186186	7.00943e-08	4.98122e-07	H2vsC2
ENSG00000176624	MEX3C	1176.04	0.380517	0.0748673	7.26194e-08	5.15802e-07	H2vsC2
ENSG00000168917	SLC35G2	473.895	0.5168	0.10525	7.27578e-08	5.16521e-07	H2vsC2
ENSG00000116786	PLEKHM2	2314.05	0.410556	0.0815403	7.37851e-08	5.23547e-07	H2vsC2
ENSG00000161653	NAGS	86.6443	-0.868017	0.17995	7.43112e-08	5.2701e-07	H2vsC2
ENSG00000037042	TUBG2	395.447	-0.558763	0.11465	7.43965e-08	5.27345e-07	H2vsC2
ENSG00000108576	SLC6A4	25.5812	1.6714	0.365735	7.49206e-08	5.3079e-07	H2vsC2
ENSG00000205352	PRR13	516.042	0.384766	0.075964	7.69641e-08	5.44989e-07	H2vsC2
ENSG00000136986	DERL1	1917.95	0.491344	0.0998241	7.77806e-08	5.5049e-07	H2vsC2
ENSG00000145945	FAM50B	93.7541	-0.760744	0.158041	7.91342e-08	5.59785e-07	H2vsC2
ENSG00000187240	DYNC2H1	248.345	-0.560247	0.115355	8.06987e-08	5.70561e-07	H2vsC2
ENSG00000167995	BEST1	589.765	1.04841	0.219907	8.08557e-08	5.71381e-07	H2vsC2
ENSG00000174032	SLC25A30	694.366	-0.832288	0.173197	8.1875e-08	5.78289e-07	H2vsC2
ENSG00000005302	MSL3	1571.08	0.396753	0.0788187	8.258e-08	5.82972e-07	H2vsC2
ENSG00000162882	HAAO	27.5846	1.21273	0.258523	8.32417e-08	5.873e-07	H2vsC2
ENSG00000166233	ARIH1	1976.11	0.391657	0.0777137	8.32777e-08	5.873e-07	H2vsC2
ENSG00000132016	BRME1	24.4835	-1.26552	0.271188	8.33899e-08	5.87793e-07	H2vsC2
ENSG00000185246	PRPF39	1020.01	0.40306	0.0802694	8.39156e-08	5.91199e-07	H2vsC2
ENSG00000272333	KMT2B	2144.41	0.276969	0.0533019	8.6849e-08	6.11554e-07	H2vsC2
ENSG00000123689	G0S2	65.0497	3.30747	0.779578	8.69653e-08	6.12063e-07	H2vsC2
ENSG00000164916	FOXK1	2680.31	0.569734	0.117817	8.71508e-08	6.13057e-07	H2vsC2
ENSG00000119042	SATB2	57.5265	-0.916971	0.191654	8.74604e-08	6.14924e-07	H2vsC2
ENSG00000135966	TGFBRAP1	1187.79	-0.396754	0.0790083	8.79511e-08	6.18061e-07	H2vsC2
ENSG00000135436	FAM186B	17.7442	1.7562	0.388491	8.89392e-08	6.24689e-07	H2vsC2
ENSG00000102572	STK24	1607.59	-0.383644	0.0761537	8.96167e-08	6.29129e-07	H2vsC2
ENSG00000127328	RAB3IP	231.755	0.573253	0.118765	9.0265e-08	6.3336e-07	H2vsC2
ENSG00000091409	ITGA6	3649.95	-0.554453	0.114623	9.08489e-08	6.37135e-07	H2vsC2
ENSG00000142632	ARHGEF19	288.313	0.53721	0.110777	9.09634e-08	6.37616e-07	H2vsC2
ENSG00000153904	DDAH1	2087.91	0.440219	0.0888815	9.11565e-08	6.38648e-07	H2vsC2
ENSG00000173846	PLK3	1034.72	0.89381	0.187083	9.16972e-08	6.42111e-07	H2vsC2
ENSG00000183741	CBX6	1751.04	-0.444498	0.0898762	9.18733e-08	6.43021e-07	H2vsC2
ENSG00000166188	ZNF319	371.369	0.423747	0.0852095	9.23733e-08	6.46194e-07	H2vsC2
ENSG00000183722	LHFPL6	913.339	0.468876	0.0954477	9.31162e-08	6.51063e-07	H2vsC2
ENSG00000128052	KDR	4617.91	-0.473684	0.0965535	9.34944e-08	6.53379e-07	H2vsC2
ENSG00000196743	GM2A	886.934	-0.376723	0.0747738	9.44704e-08	6.59867e-07	H2vsC2
ENSG00000184986	TMEM121	32.9935	-1.27651	0.275431	9.46319e-08	6.60663e-07	H2vsC2
ENSG00000158186	MRAS	293.039	-0.552045	0.114284	9.47794e-08	6.6136e-07	H2vsC2
ENSG00000185561	TLCD2	84.45	-0.994214	0.209324	9.54317e-08	6.65578e-07	H2vsC2
ENSG00000198889	DCAF12L1	319.639	-0.617322	0.128747	9.57641e-08	6.67561e-07	H2vsC2
ENSG00000137073	UBAP2	1676.36	0.501307	0.102935	9.63212e-08	6.71107e-07	H2vsC2
ENSG00000108622	ICAM2	4909.58	-0.375784	0.0747039	9.91599e-08	6.90539e-07	H2vsC2
ENSG00000120075	HOXB5	79.9714	-0.783353	0.164349	9.94744e-08	6.92381e-07	H2vsC2
ENSG00000140743	CDR2	954.391	0.399724	0.0800765	1.00423e-07	6.98632e-07	H2vsC2
ENSG00000275152	CCL16	28.4254	-2.75383	0.646176	1.00807e-07	7.00952e-07	H2vsC2
ENSG00000198948	MFAP3L	13.3402	-2.12654	0.48018	1.01893e-07	7.08149e-07	H2vsC2
[truncated: 11,888 more rows]

## Sheet: S3
Table S3: Results of DE analysis between unstimulated and single 24h stimulated TNF-a stimulation (C2 vs C1)
ENS	Symbol	baseMean	log2FoldChange	lfcSE	pvalue	padj	group
ENSG00000165949	IFI27	7757.39	4.47532	0.185561	2.80219e-129	3.74008e-125	C2vsC1
ENSG00000204642	HLA-F	562.233	3.17451	0.220155	3.20727e-48	2.14037e-44	C2vsC1
ENSG00000137959	IFI44L	2487.16	5.1539	0.364431	1.96909e-46	8.76047e-43	C2vsC1
ENSG00000108797	CNTNAP1	1291.93	1.28782	0.0937455	5.85671e-44	1.95424e-40	C2vsC1
ENSG00000234745	HLA-B	15487.4	3.18634	0.266713	5.07698e-34	1.35525e-30	C2vsC1
ENSG00000134871	COL4A2	56826.4	0.849838	0.0724731	5.09869e-33	1.1342e-29	C2vsC1
ENSG00000100767	PAPLN	4014.15	1.7105	0.158907	6.72264e-29	1.28182e-25	C2vsC1
ENSG00000126709	IFI6	4373.17	4.99039	0.460329	2.29765e-28	3.83334e-25	C2vsC1
ENSG00000079385	CEACAM1	176.554	1.37567	0.13132	7.22006e-27	1.07074e-23	C2vsC1
ENSG00000137726	FXYD6	192.528	2.18704	0.221665	2.21636e-25	2.78892e-22	C2vsC1
ENSG00000111335	OAS2	1696.76	4.42541	0.432607	2.2985e-25	2.78892e-22	C2vsC1
ENSG00000187498	COL4A1	63340	0.815934	0.0815418	3.44804e-25	3.83509e-22	C2vsC1
ENSG00000087303	NID2	436.386	1.34465	0.133756	6.59754e-25	6.77364e-22	C2vsC1
ENSG00000096696	DSP	148.764	2.6368	0.276997	1.57648e-23	1.50295e-20	C2vsC1
ENSG00000130508	PXDN	22090.1	1.01911	0.104021	1.89662e-23	1.63908e-20	C2vsC1
ENSG00000204525	HLA-C	10344.7	1.94829	0.206267	1.96489e-23	1.63908e-20	C2vsC1
ENSG00000128052	KDR	4617.91	0.923006	0.0956193	4.76115e-23	3.73807e-20	C2vsC1
ENSG00000140988	RPS2	30958.8	-0.536274	0.0580759	9.20812e-23	6.82782e-20	C2vsC1
ENSG00000182326	C1S	242.793	4.40164	0.462097	2.54233e-22	1.78592e-19	C2vsC1
ENSG00000157601	MX1	3874.87	4.60805	0.496839	2.39805e-21	1.60034e-18	C2vsC1
ENSG00000152689	RASGRP3	571.382	1.38268	0.150825	2.99983e-21	1.9066e-18	C2vsC1
ENSG00000010319	SEMA3G	913.256	1.6132	0.182834	2.33421e-20	1.41612e-17	C2vsC1
ENSG00000174938	SEZ6L2	425.695	1.1806	0.131664	4.05856e-20	2.3552e-17	C2vsC1
ENSG00000139329	LUM	45.429	2.62144	0.314769	6.74139e-19	3.74905e-16	C2vsC1
ENSG00000188157	AGRN	10141.6	1.12738	0.132257	2.21459e-18	1.16631e-15	C2vsC1
ENSG00000137509	PRCP	14878.6	0.850073	0.101888	2.27197e-18	1.16631e-15	C2vsC1
ENSG00000137965	IFI44	1407.08	2.61151	0.320185	2.73463e-18	1.3448e-15	C2vsC1
ENSG00000166710	B2M	16879.9	1.49363	0.179168	2.82118e-18	1.3448e-15	C2vsC1
ENSG00000110848	CD69	331.699	2.20125	0.274526	4.36776e-18	2.01022e-15	C2vsC1
ENSG00000167100	SAMD14	1332.11	0.69311	0.0876536	5.73014e-18	2.54934e-15	C2vsC1
ENSG00000183486	MX2	376.577	6.17302	0.760879	1.21501e-17	5.23122e-15	C2vsC1
ENSG00000122406	RPL5	11183.7	-0.556501	0.0723699	3.94629e-17	1.64597e-14	C2vsC1
ENSG00000185745	IFIT1	396.729	4.2297	0.519121	5.47539e-17	2.21455e-14	C2vsC1
ENSG00000006118	TMEM132A	3913.34	0.539267	0.0707212	8.8765e-17	3.48455e-14	C2vsC1
ENSG00000185885	IFITM1	375.966	4.04974	0.501368	9.78474e-17	3.73134e-14	C2vsC1
ENSG00000019582	CD74	156.516	1.66987	0.215196	1.39364e-16	5.16694e-14	C2vsC1
ENSG00000133106	EPSTI1	265.118	3.51723	0.441798	1.63527e-16	5.89891e-14	C2vsC1
ENSG00000204628	RACK1	22052	-0.378272	0.0482273	2.58639e-16	9.08435e-14	C2vsC1
ENSG00000107731	UNC5B	286.376	1.07117	0.136196	4.92879e-16	1.68678e-13	C2vsC1
ENSG00000196209	SIRPB2	472.015	1.10355	0.142015	1.03534e-15	3.45468e-13	C2vsC1
ENSG00000189058	APOD	67.9048	1.40313	0.185883	2.40866e-15	7.84106e-13	C2vsC1
ENSG00000143387	CTSK	464.182	1.29085	0.170078	2.75094e-15	8.7421e-13	C2vsC1
ENSG00000140873	ADAMTS18	748.869	-1.15666	0.152139	3.57437e-15	1.10947e-12	C2vsC1
ENSG00000114942	EEF1B2	3205.34	-0.578293	0.0826678	5.74355e-15	1.74225e-12	C2vsC1
ENSG00000104774	MAN2B1	1357.9	0.569917	0.0820033	8.81257e-15	2.61381e-12	C2vsC1
ENSG00000143248	RGS5	8468.37	-0.676693	0.0986121	1.37418e-14	3.98723e-12	C2vsC1
ENSG00000174444	RPL4	19234.9	-0.442786	0.061679	1.80511e-14	5.12614e-12	C2vsC1
ENSG00000164176	EDIL3	932.722	-0.808298	0.114478	2.00563e-14	5.57691e-12	C2vsC1
ENSG00000186470	BTN3A2	776.284	0.929835	0.129902	4.61205e-14	1.23114e-11	C2vsC1
ENSG00000206503	HLA-A	17745.7	1.72256	0.247593	4.60594e-14	1.23114e-11	C2vsC1
ENSG00000231500	RPS18	13273.2	-0.510684	0.0754557	8.62875e-14	2.25819e-11	C2vsC1
ENSG00000134321	RSAD2	200.693	5.08241	0.716424	9.98477e-14	2.56282e-11	C2vsC1
ENSG00000111331	OAS3	2881.88	2.41463	0.3623	1.34125e-13	3.37768e-11	C2vsC1
ENSG00000120549	KIAA1217	525.625	1.07085	0.150849	1.39751e-13	3.39138e-11	C2vsC1
ENSG00000130303	BST2	4133.6	2.6731	0.396574	1.37387e-13	3.39138e-11	C2vsC1
ENSG00000089127	OAS1	789.833	3.14459	0.454029	1.45791e-13	3.47478e-11	C2vsC1
ENSG00000141574	SECTM1	52.792	1.89221	0.282948	1.66729e-13	3.9041e-11	C2vsC1
ENSG00000156508	EEF1A1	158837	-0.502757	0.0755068	2.13844e-13	4.83758e-11	C2vsC1
ENSG00000173530	TNFRSF10D	2785.08	-1.16684	0.165773	2.13185e-13	4.83758e-11	C2vsC1
ENSG00000152377	SPOCK1	6560.7	-0.417593	0.0607317	2.22165e-13	4.94205e-11	C2vsC1
ENSG00000134326	CMPK2	198.867	3.31927	0.481801	2.83162e-13	6.19568e-11	C2vsC1
ENSG00000132530	XAF1	2091.48	2.30967	0.355826	3.91038e-13	8.41804e-11	C2vsC1
ENSG00000162551	ALPL	16.4853	2.71688	0.415797	6.13592e-13	1.29994e-10	C2vsC1
ENSG00000140853	NLRC5	661.528	0.862302	0.130426	8.48632e-13	1.75698e-10	C2vsC1
ENSG00000160179	ABCG1	1128.83	1.25861	0.184839	8.55649e-13	1.75698e-10	C2vsC1
ENSG00000166340	TPP1	4125.88	0.576266	0.0920075	9.41049e-13	1.90306e-10	C2vsC1
ENSG00000117461	PIK3R3	494.07	0.635435	0.102744	1.1898e-12	2.37019e-10	C2vsC1
ENSG00000269720	CCDC194	22.8275	2.94358	0.45116	1.21379e-12	2.38242e-10	C2vsC1
ENSG00000100129	EIF3L	3648.99	-0.491052	0.0768017	1.55926e-12	3.01615e-10	C2vsC1
ENSG00000186468	RPS23	5869.29	-0.581436	0.0953294	2.60572e-12	4.96836e-10	C2vsC1
ENSG00000122026	RPL21	4737.44	-0.604557	0.0996259	2.71007e-12	5.09455e-10	C2vsC1
ENSG00000168961	LGALS9	2394.68	1.81994	0.289267	2.96108e-12	5.48911e-10	C2vsC1
ENSG00000133401	PDZD2	494.715	1.29154	0.195994	3.36978e-12	6.16115e-10	C2vsC1
ENSG00000108679	LGALS3BP	226.748	3.95791	0.602377	5.14675e-12	9.28293e-10	C2vsC1
ENSG00000244405	ETV5	863.502	-0.588459	0.0984582	5.37407e-12	9.56369e-10	C2vsC1
ENSG00000116774	OLFML3	94.3501	1.31274	0.203429	7.67123e-12	1.32971e-09	C2vsC1
ENSG00000111863	ADTRP	97.3942	-1.02551	0.158517	7.6366e-12	1.32971e-09	C2vsC1
ENSG00000089009	RPL6	11150.9	-0.449789	0.0719752	8.33232e-12	1.40774e-09	C2vsC1
ENSG00000105193	RPS16	5704.11	-0.406186	0.0640084	8.25806e-12	1.40774e-09	C2vsC1
ENSG00000168028	RPSA	13225.6	-0.455462	0.073188	8.90604e-12	1.48586e-09	C2vsC1
ENSG00000104332	SFRP1	155.751	-0.79471	0.13115	1.0985e-11	1.81008e-09	C2vsC1
ENSG00000064601	CTSA	4831	0.448418	0.0726587	1.37938e-11	2.2452e-09	C2vsC1
ENSG00000142541	RPL13A	15966.2	-0.446692	0.0725556	1.55572e-11	2.50171e-09	C2vsC1
ENSG00000165072	MAMDC2	86.1518	1.0693	0.16844	1.84119e-11	2.92552e-09	C2vsC1
ENSG00000121064	SCPEP1	1144.46	0.54033	0.0925553	2.18369e-11	3.42891e-09	C2vsC1
ENSG00000158966	CACHD1	509.122	0.65778	0.116305	3.46356e-11	5.26306e-09	C2vsC1
ENSG00000215183	MSMP	225.404	-0.823979	0.139041	3.45616e-11	5.26306e-09	C2vsC1
ENSG00000166441	RPL27A	11749.3	-0.375702	0.0611139	3.47006e-11	5.26306e-09	C2vsC1
ENSG00000025708	TYMP	169.344	2.36159	0.411929	4.93258e-11	7.39721e-09	C2vsC1
ENSG00000173083	HPSE	193.912	0.826605	0.141937	6.41388e-11	9.51179e-09	C2vsC1
ENSG00000149633	KIAA1755	38.4928	2.26846	0.400746	7.26732e-11	1.0659e-08	C2vsC1
ENSG00000177663	IL17RA	1013.48	0.496551	0.0866306	8.32697e-11	1.20804e-08	C2vsC1
ENSG00000124019	FAM124B	1004.55	0.687041	0.124632	9.31814e-11	1.3373e-08	C2vsC1
ENSG00000231925	TAPBP	9651.79	0.850781	0.14672	9.68234e-11	1.37479e-08	C2vsC1
ENSG00000122642	FKBP9	3779.66	0.463573	0.080259	1.13548e-10	1.59529e-08	C2vsC1
ENSG00000121858	TNFSF10	1332.51	1.24367	0.206823	1.35285e-10	1.88089e-08	C2vsC1
ENSG00000164587	RPS14	7769.29	-0.471414	0.082408	1.36939e-10	1.88425e-08	C2vsC1
ENSG00000148700	ADD3	1410.33	0.472465	0.083267	1.7535e-10	2.38816e-08	C2vsC1
ENSG00000147403	RPL10	27096	-0.332808	0.0567666	1.82986e-10	2.46698e-08	C2vsC1
ENSG00000112936	C7	99.1351	1.46545	0.252394	2.33123e-10	3.11149e-08	C2vsC1
ENSG00000130300	PLVAP	398.417	-1.06084	0.180094	2.54237e-10	3.3597e-08	C2vsC1
ENSG00000240065	PSMB9	290.638	2.05761	0.376469	2.59078e-10	3.39011e-08	C2vsC1
ENSG00000089157	RPLP0	22880.4	-0.441475	0.077845	2.91072e-10	3.77178e-08	C2vsC1
ENSG00000078081	LAMP3	1237.57	1.24228	0.211835	3.18473e-10	4.08717e-08	C2vsC1
ENSG00000105499	PLA2G4C	675.224	1.11102	0.189732	3.43165e-10	4.36212e-08	C2vsC1
ENSG00000159403	C1R	302.905	2.33418	0.433173	3.56839e-10	4.49314e-08	C2vsC1
ENSG00000116147	TNR	24.0131	1.50155	0.263805	3.91928e-10	4.88884e-08	C2vsC1
ENSG00000120875	DUSP4	786.145	-0.833352	0.151931	4.4532e-10	5.50341e-08	C2vsC1
ENSG00000165801	ARHGEF40	383.698	0.848601	0.154112	4.64736e-10	5.69067e-08	C2vsC1
ENSG00000160932	LY6E	2235.13	1.64566	0.295936	4.74387e-10	5.75604e-08	C2vsC1
ENSG00000276409	CCL14	51.9811	-1.64152	0.295277	4.86191e-10	5.79393e-08	C2vsC1
ENSG00000100299	ARSA	1022.8	0.50392	0.0933155	4.8307e-10	5.79393e-08	C2vsC1
ENSG00000163131	CTSS	777.818	1.75682	0.320724	5.08735e-10	5.95621e-08	C2vsC1
ENSG00000115828	QPCT	391.03	0.507048	0.094192	5.05217e-10	5.95621e-08	C2vsC1
ENSG00000162654	GBP4	1916.1	1.59646	0.287534	5.99635e-10	6.95942e-08	C2vsC1
ENSG00000163840	DTX3L	2115.42	1.06234	0.185626	6.30543e-10	7.25505e-08	C2vsC1
ENSG00000130635	COL5A1	14239.8	0.365781	0.0649096	6.85454e-10	7.81944e-08	C2vsC1
ENSG00000111801	BTN3A3	1070.63	0.932011	0.167814	7.64442e-10	8.64662e-08	C2vsC1
ENSG00000149273	RPS3	15592.3	-0.368706	0.0659057	8.51112e-10	9.54604e-08	C2vsC1
ENSG00000113555	PCDH12	545.594	0.779153	0.148288	8.70905e-10	9.60658e-08	C2vsC1
ENSG00000104723	TUSC3	675.438	0.559975	0.108541	8.65421e-10	9.60658e-08	C2vsC1
ENSG00000115604	IL18R1	3530	0.579706	0.113591	9.89426e-10	1.08245e-07	C2vsC1
ENSG00000164932	CTHRC1	2910.23	1.03782	0.186374	1.29435e-09	1.40452e-07	C2vsC1
ENSG00000159658	EFCAB14	2959.65	0.305813	0.0559562	1.43331e-09	1.54277e-07	C2vsC1
ENSG00000006210	CX3CL1	15467.2	1.66249	0.310969	1.45655e-09	1.55524e-07	C2vsC1
ENSG00000109686	SH3D19	3692.59	0.401408	0.0737764	1.6182e-09	1.71413e-07	C2vsC1
ENSG00000161016	RPL8	10508.7	-0.287882	0.053169	1.64129e-09	1.7249e-07	C2vsC1
ENSG00000147604	RPL7	10531.4	-0.517415	0.101113	1.81383e-09	1.89135e-07	C2vsC1
ENSG00000144713	RPL32	5373.98	-0.404903	0.0748869	1.87763e-09	1.94269e-07	C2vsC1
ENSG00000122779	TRIM24	925.462	0.395286	0.0732764	2.16623e-09	2.22405e-07	C2vsC1
ENSG00000112893	MAN2A1	2635.51	0.405309	0.0754131	2.2153e-09	2.25707e-07	C2vsC1
ENSG00000181104	F2R	12064.6	0.473904	0.0913122	2.37257e-09	2.39899e-07	C2vsC1
ENSG00000221963	APOL6	1067.81	1.04666	0.19201	2.41281e-09	2.42134e-07	C2vsC1
ENSG00000125810	CD93	25946.9	0.464455	0.0891184	2.44624e-09	2.43657e-07	C2vsC1
ENSG00000101347	SAMHD1	2135.13	1.54403	0.292915	3.29895e-09	3.26156e-07	C2vsC1
ENSG00000105246	EBI3	719.304	2.7354	0.540277	3.42676e-09	3.36301e-07	C2vsC1
ENSG00000144837	PLA1A	68.5281	1.43088	0.268414	3.53307e-09	3.36827e-07	C2vsC1
ENSG00000137752	CASP1	320.317	1.23586	0.228208	3.52321e-09	3.36827e-07	C2vsC1
ENSG00000083845	RPS5	4408.07	-0.434067	0.0830963	3.51584e-09	3.36827e-07	C2vsC1
ENSG00000124155	PIGT	2378.28	0.288037	0.0546206	3.50181e-09	3.36827e-07	C2vsC1
ENSG00000204264	PSMB8	896.998	0.910672	0.174904	3.67212e-09	3.47601e-07	C2vsC1
ENSG00000115414	FN1	229881	0.430582	0.0830789	4.5133e-09	4.24218e-07	C2vsC1
ENSG00000157873	TNFRSF14	1637.54	0.356209	0.0674769	4.57716e-09	4.27213e-07	C2vsC1
ENSG00000136378	ADAMTS7	2760.65	0.2778	0.0533593	4.62469e-09	4.28651e-07	C2vsC1
ENSG00000110328	GALNT18	35.2771	1.75432	0.346978	4.91216e-09	4.52156e-07	C2vsC1
ENSG00000151176	PLBD2	1974.07	0.412503	0.0793029	5.01294e-09	4.58272e-07	C2vsC1
ENSG00000101670	LIPG	2707.86	0.687309	0.143727	5.09462e-09	4.62571e-07	C2vsC1
ENSG00000116251	RPL22	1525.75	-0.454792	0.0895189	5.4737e-09	4.93632e-07	C2vsC1
ENSG00000147677	EIF3H	2511.81	-0.254386	0.0494726	5.60554e-09	5.02128e-07	C2vsC1
ENSG00000010030	ETV7	64.7395	1.92253	0.390848	6.333e-09	5.63511e-07	C2vsC1
ENSG00000114391	RPL24	5304.6	-0.38623	0.074465	6.63353e-09	5.86342e-07	C2vsC1
ENSG00000174748	RPL15	21022.1	-0.376284	0.072542	6.95001e-09	6.09689e-07	C2vsC1
ENSG00000165526	RPUSD4	804.127	-0.326971	0.0630535	6.98902e-09	6.09689e-07	C2vsC1
ENSG00000271605	MILR1	112.928	0.682519	0.14513	7.46392e-09	6.46889e-07	C2vsC1
ENSG00000187109	NAP1L1	9052.66	-0.371518	0.0718263	7.60791e-09	6.55114e-07	C2vsC1
ENSG00000165757	JCAD	2671.14	0.429519	0.0846259	7.7905e-09	6.66537e-07	C2vsC1
ENSG00000083444	PLOD1	8450.82	0.382604	0.0742875	8.10613e-09	6.89124e-07	C2vsC1
ENSG00000106785	TRIM14	636.717	0.944045	0.185791	8.38291e-09	7.08144e-07	C2vsC1
ENSG00000178035	IMPDH2	2776.84	-0.407718	0.0801648	9.29788e-09	7.80495e-07	C2vsC1
ENSG00000145425	RPS3A	7968.03	-0.704442	0.151015	9.99589e-09	8.33845e-07	C2vsC1
ENSG00000010327	STAB1	14360.8	0.292627	0.0576844	1.02354e-08	8.48521e-07	C2vsC1
ENSG00000166086	JAM3	2793.53	0.308696	0.060642	1.03472e-08	8.52494e-07	C2vsC1
ENSG00000168394	TAP1	3752.18	1.35361	0.263728	1.15627e-08	9.4679e-07	C2vsC1
ENSG00000063046	EIF4B	9341.91	-0.467203	0.0958152	1.24854e-08	1.00995e-06	C2vsC1
ENSG00000131469	RPL27	5220.02	-0.353994	0.0697027	1.24812e-08	1.00995e-06	C2vsC1
ENSG00000130775	THEMIS2	259.313	0.727624	0.156662	1.26235e-08	1.01498e-06	C2vsC1
ENSG00000099282	TSPAN15	1251.49	0.390933	0.0774756	1.2869e-08	1.02852e-06	C2vsC1
ENSG00000110660	SLC35F2	1508.19	-0.347838	0.0689022	1.44746e-08	1.14995e-06	C2vsC1
ENSG00000137154	RPS6	12298.7	-0.511685	0.108848	1.58422e-08	1.25116e-06	C2vsC1
ENSG00000090661	CERS4	86.6735	0.866843	0.17988	1.60472e-08	1.2599e-06	C2vsC1
ENSG00000188846	RPL14	6806.14	-0.425993	0.0867768	1.80588e-08	1.40954e-06	C2vsC1
ENSG00000087085	ACHE	230.721	1.16434	0.230219	1.94018e-08	1.49686e-06	C2vsC1
ENSG00000077942	FBLN1	40.3445	1.23786	0.24473	1.9347e-08	1.49686e-06	C2vsC1
ENSG00000102032	RENBP	95.1569	0.865104	0.181535	2.01539e-08	1.54595e-06	C2vsC1
ENSG00000152234	ATP5F1A	6926.03	-0.219676	0.0449331	2.13674e-08	1.62966e-06	C2vsC1
ENSG00000136514	RTP4	35.7341	2.2039	0.482273	2.44989e-08	1.85788e-06	C2vsC1
ENSG00000107796	ACTA2	171.326	0.692078	0.155196	2.55635e-08	1.92766e-06	C2vsC1
ENSG00000188921	HACD4	163.662	0.590525	0.132575	2.59017e-08	1.94219e-06	C2vsC1
ENSG00000187608	ISG15	1236.32	2.49628	0.546874	2.73384e-08	2.03847e-06	C2vsC1
ENSG00000137309	HMGA1	14577.9	-0.588548	0.133144	3.07243e-08	2.27628e-06	C2vsC1
ENSG00000162066	AMDHD2	533.098	0.34907	0.0713815	3.08689e-08	2.27628e-06	C2vsC1
ENSG00000187266	EPOR	177.373	0.582496	0.131799	3.17968e-08	2.33182e-06	C2vsC1
ENSG00000133321	PLAAT4	44.6927	1.39712	0.285903	3.23467e-08	2.35919e-06	C2vsC1
ENSG00000116017	ARID3A	287.001	0.489134	0.106155	3.26736e-08	2.37008e-06	C2vsC1
ENSG00000156869	FRRS1	44.017	1.17741	0.238856	3.42102e-08	2.46813e-06	C2vsC1
ENSG00000142192	APP	28668.9	0.36199	0.0746495	3.68692e-08	2.64566e-06	C2vsC1
ENSG00000142798	HSPG2	226684	0.484649	0.105821	3.92948e-08	2.80464e-06	C2vsC1
ENSG00000146859	TMEM140	1022.6	1.07112	0.220826	4.04843e-08	2.87417e-06	C2vsC1
ENSG00000182899	RPL35A	4661.61	-0.478645	0.105328	4.97923e-08	3.51628e-06	C2vsC1
ENSG00000204262	COL5A2	13232.5	0.500769	0.112426	5.66512e-08	3.9796e-06	C2vsC1
ENSG00000100814	CCNB1IP1	431.317	-0.407586	0.0868039	5.75515e-08	4.02168e-06	C2vsC1
ENSG00000128272	ATF4	5324.21	-0.263095	0.0565223	6.86395e-08	4.77152e-06	C2vsC1
ENSG00000163565	IFI16	2549.67	0.357472	0.0758771	6.98101e-08	4.80709e-06	C2vsC1
ENSG00000106537	TSPAN13	629.062	0.45511	0.100365	6.98715e-08	4.80709e-06	C2vsC1
ENSG00000143947	RPS27A	7477.67	-0.355008	0.0755682	7.44028e-08	5.09258e-06	C2vsC1
ENSG00000253159	PCDHGA12	197.133	0.677869	0.161299	8.01e-08	5.45456e-06	C2vsC1
ENSG00000139874	SSTR1	104.919	-0.849316	0.192234	8.08888e-08	5.48032e-06	C2vsC1
ENSG00000213614	HEXA	1359.4	0.49206	0.112546	9.01123e-08	6.07439e-06	C2vsC1
ENSG00000117298	ECE1	28708.1	0.401472	0.0872691	9.18851e-08	6.16276e-06	C2vsC1
ENSG00000198753	PLXNB3	587.512	0.41178	0.0901052	9.60552e-08	6.41024e-06	C2vsC1
ENSG00000135480	KRT7	3162.33	-0.915992	0.204753	9.66283e-08	6.41641e-06	C2vsC1
ENSG00000149100	EIF3M	1966.93	-0.22612	0.0493655	9.74954e-08	6.44193e-06	C2vsC1
ENSG00000106484	MEST	1303.34	-0.92175	0.206029	9.96369e-08	6.53578e-06	C2vsC1
ENSG00000182240	BACE2	4256.2	0.407932	0.0892874	9.9895e-08	6.53578e-06	C2vsC1
ENSG00000110446	SLC15A3	494.059	1.88375	0.435092	1.01528e-07	6.61022e-06	C2vsC1
ENSG00000105967	TFEC	102.662	1.21858	0.262083	1.07856e-07	6.92731e-06	C2vsC1
ENSG00000121898	CPXM2	47.5342	1.52699	0.337563	1.07905e-07	6.92731e-06	C2vsC1
ENSG00000105202	FBL	1311.72	-0.456008	0.102911	1.07955e-07	6.92731e-06	C2vsC1
ENSG00000164307	ERAP1	3943	0.577464	0.139099	1.11402e-07	7.1143e-06	C2vsC1
ENSG00000104408	EIF3E	4795.36	-0.323129	0.0702475	1.13181e-07	7.19347e-06	C2vsC1
ENSG00000004139	SARM1	250.671	0.416087	0.0920689	1.14706e-07	7.25585e-06	C2vsC1
ENSG00000010295	IFFO1	818.559	0.311397	0.0682723	1.30301e-07	8.2034e-06	C2vsC1
ENSG00000154229	PRKCA	1008.05	-0.491072	0.11577	1.58767e-07	9.94868e-06	C2vsC1
ENSG00000239713	APOBEC3G	183.652	1.06586	0.237247	1.637e-07	1.02098e-05	C2vsC1
ENSG00000013288	MAN2B2	1639.57	0.466967	0.108602	1.64652e-07	1.02215e-05	C2vsC1
ENSG00000134352	IL6ST	21749.9	0.343867	0.0765944	1.87606e-07	1.15766e-05	C2vsC1
ENSG00000145741	BTF3	5557.23	-0.310004	0.0692341	1.88216e-07	1.15766e-05	C2vsC1
ENSG00000109452	INPP4B	192.385	-0.58604	0.145788	1.89949e-07	1.16296e-05	C2vsC1
ENSG00000147202	DIAPH2	422.023	0.412404	0.0938002	1.98318e-07	1.20865e-05	C2vsC1
ENSG00000172578	KLHL6	378.694	0.529086	0.129646	2.11856e-07	1.28529e-05	C2vsC1
ENSG00000163735	CXCL5	890.533	2.53361	0.62817	2.40798e-07	1.45427e-05	C2vsC1
ENSG00000030582	GRN	9201.14	0.505732	0.123493	2.48952e-07	1.49674e-05	C2vsC1
ENSG00000150048	CLEC1A	598.083	0.520882	0.128379	2.51362e-07	1.50445e-05	C2vsC1
ENSG00000185101	ANO9	818.097	2.13091	0.531377	2.58592e-07	1.54082e-05	C2vsC1
ENSG00000171476	HOPX	101.155	-0.940466	0.222504	2.80187e-07	1.66207e-05	C2vsC1
ENSG00000137818	RPLP1	13408.3	-0.299035	0.0683545	2.85917e-07	1.68856e-05	C2vsC1
ENSG00000103512	NOMO1	3411.4	0.308495	0.0704799	2.90968e-07	1.71081e-05	C2vsC1
ENSG00000182179	UBA7	1081.24	0.766852	0.194184	3.37164e-07	1.97374e-05	C2vsC1
ENSG00000002549	LAP3	2811.65	0.73424	0.187793	3.41243e-07	1.98889e-05	C2vsC1
ENSG00000164056	SPRY1	350.71	0.746389	0.190766	3.55145e-07	2.06092e-05	C2vsC1
ENSG00000184979	USP18	491.857	0.891155	0.217545	3.59246e-07	2.0757e-05	C2vsC1
ENSG00000130589	HELZ2	3107.26	1.33399	0.310849	3.64148e-07	2.09495e-05	C2vsC1
ENSG00000103066	PLA2G15	656.008	0.3347	0.0777545	4.10188e-07	2.34969e-05	C2vsC1
ENSG00000173193	PARP14	9780.78	1.13219	0.266348	4.3045e-07	2.45522e-05	C2vsC1
ENSG00000092010	PSME1	1814.77	0.502653	0.126799	4.33908e-07	2.46441e-05	C2vsC1
ENSG00000067066	SP100	2087.11	0.443358	0.107606	4.39958e-07	2.48818e-05	C2vsC1
ENSG00000068001	HYAL2	3729.99	0.354848	0.0829684	4.48521e-07	2.5153e-05	C2vsC1
ENSG00000138642	HERC6	560.158	1.69308	0.420302	4.47273e-07	2.5153e-05	C2vsC1
ENSG00000164220	F2RL2	283.372	0.684354	0.180034	4.50521e-07	2.51594e-05	C2vsC1
ENSG00000198034	RPS4X	12333.1	-0.365187	0.0856222	4.55847e-07	2.53508e-05	C2vsC1
ENSG00000135842	NIBAN1	1723.64	0.935615	0.229166	4.59096e-07	2.54255e-05	C2vsC1
ENSG00000197958	RPL12	10516.7	-0.365579	0.0859243	4.74602e-07	2.61757e-05	C2vsC1
ENSG00000155363	MOV10	2808.63	0.490975	0.123894	4.89253e-07	2.67627e-05	C2vsC1
ENSG00000132274	TRIM22	4244.98	0.613198	0.16247	4.89256e-07	2.67627e-05	C2vsC1
ENSG00000087237	CETP	26.3237	1.29286	0.30734	5.02045e-07	2.72194e-05	C2vsC1
ENSG00000161921	CXCL16	404.282	0.715945	0.188625	5.02717e-07	2.72194e-05	C2vsC1
ENSG00000099953	MMP11	349.475	0.503752	0.128398	5.03724e-07	2.72194e-05	C2vsC1
ENSG00000167658	EEF2	46756.1	-0.334991	0.0788937	5.21758e-07	2.80802e-05	C2vsC1
ENSG00000100234	TIMP3	284.133	0.977456	0.239591	5.41235e-07	2.90115e-05	C2vsC1
ENSG00000142751	GPN2	815.372	-0.282455	0.067244	5.79978e-07	3.09638e-05	C2vsC1
ENSG00000138496	PARP9	1095.44	1.36312	0.330179	5.97372e-07	3.17654e-05	C2vsC1
ENSG00000072682	P4HA2	892.39	0.324176	0.0769937	6.02506e-07	3.19113e-05	C2vsC1
ENSG00000187720	THSD4	1160.81	0.650555	0.175285	6.1617e-07	3.2506e-05	C2vsC1
ENSG00000185477	GPRIN3	58.9401	0.918269	0.231818	6.5184e-07	3.42524e-05	C2vsC1
ENSG00000006451	RALA	7722.02	0.398844	0.0968865	6.72293e-07	3.51886e-05	C2vsC1
ENSG00000072840	EVC	1189.01	0.363983	0.0876249	7.10884e-07	3.70631e-05	C2vsC1
ENSG00000109743	BST1	251.567	0.592824	0.161117	7.48267e-07	3.88604e-05	C2vsC1
ENSG00000135486	HNRNPA1	18774.9	-0.390285	0.09554	8.05511e-07	4.16712e-05	C2vsC1
ENSG00000188313	PLSCR1	1622.18	0.834222	0.21993	8.21961e-07	4.23193e-05	C2vsC1
ENSG00000101444	AHCY	1479.3	-0.348577	0.0844491	8.24382e-07	4.23193e-05	C2vsC1
ENSG00000138760	SCARB2	6281.65	0.40808	0.101093	8.44658e-07	4.31941e-05	C2vsC1
ENSG00000026950	BTN3A1	1066.34	0.601258	0.165665	8.88848e-07	4.52803e-05	C2vsC1
ENSG00000070610	GBA2	2702.7	-0.294931	0.0721235	9.52062e-07	4.82348e-05	C2vsC1
ENSG00000155962	CLIC2	21.9362	1.56762	0.406027	9.54071e-07	4.82348e-05	C2vsC1
ENSG00000189056	RELN	226.684	0.970074	0.248969	9.65725e-07	4.86397e-05	C2vsC1
ENSG00000185909	KLHDC8B	560.371	0.425628	0.107605	9.76023e-07	4.89736e-05	C2vsC1
ENSG00000105639	JAK3	699.034	0.559866	0.153643	9.8002e-07	4.899e-05	C2vsC1
ENSG00000166147	FBN1	12150.9	0.500679	0.133452	9.93009e-07	4.94541e-05	C2vsC1
ENSG00000180730	SHISA2	76.2912	-0.83413	0.223386	1.00976e-06	5.01016e-05	C2vsC1
ENSG00000135114	OASL	88.5027	3.2302	0.883325	1.03619e-06	5.12222e-05	C2vsC1
ENSG00000213462	ERV3-1	790.652	0.44613	0.114921	1.04523e-06	5.14783e-05	C2vsC1
ENSG00000184371	CSF1	6596.34	0.603295	0.170007	1.20387e-06	5.90736e-05	C2vsC1
ENSG00000108669	CYTH1	2041.7	0.376737	0.0942871	1.22302e-06	5.97937e-05	C2vsC1
ENSG00000176658	MYO1D	2579.22	0.287659	0.0715242	1.24097e-06	6.04499e-05	C2vsC1
ENSG00000198755	RPL10A	6814.44	-0.408755	0.104104	1.2595e-06	6.11292e-05	C2vsC1
ENSG00000130755	GMFG	115.579	0.642341	0.183178	1.35251e-06	6.54057e-05	C2vsC1
ENSG00000165507	DEPP1	3772.14	0.790381	0.219574	1.35903e-06	6.54237e-05	C2vsC1
ENSG00000185880	TRIM69	358.435	0.609043	0.173387	1.36269e-06	6.54237e-05	C2vsC1
ENSG00000091490	SEL1L3	3112.24	0.303872	0.0761621	1.44283e-06	6.90232e-05	C2vsC1
ENSG00000153904	DDAH1	2087.91	-0.364077	0.0919605	1.4901e-06	7.10297e-05	C2vsC1
ENSG00000128918	ALDH1A2	825.772	-0.400148	0.102686	1.50091e-06	7.12907e-05	C2vsC1
ENSG00000135899	SP110	592.451	0.872088	0.238585	1.51658e-06	7.17795e-05	C2vsC1
ENSG00000162430	SELENON	9103.56	0.21709	0.0542805	1.53006e-06	7.21617e-05	C2vsC1
ENSG00000104951	IL4I1	337.401	0.946743	0.254119	1.54119e-06	7.24306e-05	C2vsC1
ENSG00000109475	RPL34	4737.82	-0.342306	0.0865057	1.61023e-06	7.54094e-05	C2vsC1
ENSG00000261371	PECAM1	39349.6	0.321882	0.0812669	1.6269e-06	7.59238e-05	C2vsC1
ENSG00000125266	EFNB2	2232.72	0.500123	0.139007	1.73986e-06	8.09124e-05	C2vsC1
ENSG00000182372	CLN8	403.24	-0.400146	0.103844	1.7526e-06	8.12221e-05	C2vsC1
ENSG00000063177	RPL18	7178.19	-0.335435	0.0854098	1.82441e-06	8.42575e-05	C2vsC1
ENSG00000005022	SLC25A5	4004.67	-0.322558	0.0822874	1.90349e-06	8.76066e-05	C2vsC1
ENSG00000156642	NPTN	1459.88	0.338104	0.0864725	1.9385e-06	8.89111e-05	C2vsC1
ENSG00000123977	DAW1	57.9833	-0.841923	0.238426	2.04356e-06	9.34087e-05	C2vsC1
ENSG00000125691	RPL23	5368.74	-0.38728	0.100987	2.05199e-06	9.34742e-05	C2vsC1
ENSG00000171345	KRT19	129.466	-0.70787	0.207668	2.08005e-06	9.443e-05	C2vsC1
ENSG00000111859	NEDD9	2428.9	0.430728	0.115596	2.10157e-06	9.50834e-05	C2vsC1
ENSG00000180998	GPR137C	186.005	0.552087	0.160425	2.14409e-06	9.66796e-05	C2vsC1
ENSG00000154721	JAM2	107.455	0.903155	0.254376	2.32327e-06	0.000104406	C2vsC1
ENSG00000064687	ABCA7	193.967	0.482038	0.136356	2.51838e-06	0.000112669	C2vsC1
ENSG00000101986	ABCD1	348.161	0.481554	0.136198	2.52402e-06	0.000112669	C2vsC1
ENSG00000005810	MYCBP2	3677.67	0.368845	0.0969703	2.5568e-06	0.000113752	C2vsC1
ENSG00000177989	CIMAP1B	154.771	1.74982	0.521461	2.70186e-06	0.000119806	C2vsC1
ENSG00000113048	MRPS27	979.72	-0.311966	0.0815017	2.71665e-06	0.000120063	C2vsC1
ENSG00000156587	UBE2L6	1352.12	1.44949	0.412368	2.86336e-06	0.00012613	C2vsC1
ENSG00000144476	ACKR3	4814.22	0.743975	0.223845	3.01707e-06	0.000132098	C2vsC1
ENSG00000005187	ACSM3	619.564	1.23148	0.343539	3.01866e-06	0.000132098	C2vsC1
ENSG00000165512	ZNF22	1156.24	-0.281709	0.0742589	3.08548e-06	0.000134581	C2vsC1
ENSG00000177628	GBA1	1566.4	0.305304	0.0806104	3.17088e-06	0.000137856	C2vsC1
ENSG00000144895	EIF2A	1540.96	-0.279958	0.074002	3.21399e-06	0.000138289	C2vsC1
ENSG00000175592	FOSL1	1150.23	-0.506017	0.148552	3.21752e-06	0.000138289	C2vsC1
ENSG00000084234	APLP2	19009.5	0.256363	0.0677093	3.19891e-06	0.000138289	C2vsC1
ENSG00000130158	DOCK6	3981.22	0.272258	0.0719823	3.22229e-06	0.000138289	C2vsC1
ENSG00000173918	C1QTNF1	860.166	1.22487	0.34467	3.26787e-06	0.000139349	C2vsC1
ENSG00000101188	NTSR1	27.6211	-1.3515	0.384693	3.25828e-06	0.000139349	C2vsC1
ENSG00000119922	IFIT2	149.551	1.36435	0.38935	3.28074e-06	0.000139452	C2vsC1
ENSG00000135622	SEMA4F	303.899	0.408156	0.111802	3.30395e-06	0.000139993	C2vsC1
ENSG00000162512	SDC3	2490.76	0.367309	0.0984505	3.32615e-06	0.000140488	C2vsC1
ENSG00000087842	PIR	1268.43	-0.388517	0.105377	3.39666e-06	0.000143013	C2vsC1
ENSG00000179348	GATA2	1242.26	-0.345901	0.0922668	3.41984e-06	0.000143536	C2vsC1
ENSG00000114062	UBE3A	1536.92	-0.205219	0.0535035	3.51829e-06	0.000147206	C2vsC1
ENSG00000109193	SULT1E1	507.102	-0.616255	0.190036	3.54612e-06	0.000147906	C2vsC1
ENSG00000058600	POLR3E	776.797	-0.306446	0.0816427	3.60209e-06	0.000149773	C2vsC1
ENSG00000137628	DDX60	1105.57	1.15625	0.329237	3.66703e-06	0.000151529	C2vsC1
ENSG00000065618	COL17A1	39.2976	-0.894412	0.263903	3.66461e-06	0.000151529	C2vsC1
ENSG00000137876	RSL24D1	1303.28	-0.291904	0.0779869	3.75959e-06	0.000154874	C2vsC1
ENSG00000181163	NPM1	14743.1	-0.36086	0.0975732	3.84485e-06	0.000157899	C2vsC1
ENSG00000085117	CD82	596.801	0.347037	0.0935448	3.9118e-06	0.000160156	C2vsC1
ENSG00000164342	TLR3	232.274	0.950308	0.280836	4.1955e-06	0.000171246	C2vsC1
ENSG00000006638	TBXA2R	57.9475	0.722715	0.225738	4.31106e-06	0.000175426	C2vsC1
ENSG00000116663	FBXO6	90.6602	0.782876	0.241658	4.34385e-06	0.000175689	C2vsC1
ENSG00000100316	RPL3	24986.9	-0.400718	0.11172	4.33311e-06	0.000175689	C2vsC1
ENSG00000111057	KRT18	3002.03	-0.49663	0.14894	4.37394e-06	0.000176372	C2vsC1
ENSG00000042980	ADAM28	9.11745	3.0718	1.05144	4.40262e-06	0.000176993	C2vsC1
ENSG00000109854	HTATIP2	637.673	0.30189	0.0816822	4.47786e-06	0.000179478	C2vsC1
ENSG00000115232	ITGA4	112.88	0.613805	0.19385	4.61309e-06	0.000184344	C2vsC1
ENSG00000075415	SLC25A3	9552.19	-0.225169	0.0604957	4.66508e-06	0.000185865	C2vsC1
ENSG00000090674	MCOLN1	481.434	0.326987	0.0889895	4.69046e-06	0.00018632	C2vsC1
ENSG00000155324	GRAMD2B	331.577	0.519605	0.159341	4.75931e-06	0.000188494	C2vsC1
ENSG00000140464	PML	3159.61	0.408286	0.115404	4.78473e-06	0.00018894	C2vsC1
ENSG00000136111	TBC1D4	2851.99	0.39989	0.112684	4.93841e-06	0.000194433	C2vsC1
ENSG00000137177	KIF13A	3079.33	0.27518	0.075098	5.10595e-06	0.000200438	C2vsC1
ENSG00000160710	ADAR	10831.6	0.404503	0.11484	5.18755e-06	0.000203045	C2vsC1
ENSG00000125730	C3	39.1513	2.71709	0.955328	5.24197e-06	0.000204575	C2vsC1
ENSG00000145703	IQGAP2	80.4812	0.746843	0.236841	5.26093e-06	0.000204716	C2vsC1
ENSG00000148303	RPL7A	13814.3	-0.388109	0.109282	5.34461e-06	0.000207368	C2vsC1
ENSG00000152778	IFIT5	650.883	0.837033	0.262165	5.66997e-06	0.000219354	C2vsC1
ENSG00000112306	RPS12	8768.44	-0.308626	0.0850711	5.71555e-06	0.000220478	C2vsC1
ENSG00000065485	PDIA5	1232.19	0.314932	0.0869371	5.77488e-06	0.000222125	C2vsC1
ENSG00000162909	CAPN2	8037.72	-0.250183	0.0687478	5.83135e-06	0.000223011	C2vsC1
ENSG00000137478	FCHSD2	1208.36	0.341919	0.0949705	5.8307e-06	0.000223011	C2vsC1
ENSG00000101846	STS	336.304	0.329738	0.091437	5.9319e-06	0.000226209	C2vsC1
ENSG00000103657	HERC1	4547.42	0.361314	0.101231	5.94948e-06	0.000226233	C2vsC1
ENSG00000178685	PARP10	1158.23	1.01665	0.310356	6.11204e-06	0.000231754	C2vsC1
ENSG00000119917	IFIT3	559.23	1.57899	0.512346	6.22778e-06	0.000235473	C2vsC1
ENSG00000163682	RPL9	8964.62	-0.391797	0.112193	6.30264e-06	0.000237631	C2vsC1
ENSG00000082153	BZW1	5535.09	-0.293888	0.081572	6.35826e-06	0.000239053	C2vsC1
ENSG00000130813	SHFL	1323.28	0.74584	0.242688	6.73192e-06	0.00025239	C2vsC1
ENSG00000170293	CMTM8	112.433	0.494588	0.154409	6.75749e-06	0.000252639	C2vsC1
ENSG00000237988	OR2I1P	67.606	3.4728	1.36051	6.83559e-06	0.000254845	C2vsC1
ENSG00000049540	ELN	330.818	-1.43451	0.459226	6.95109e-06	0.000258429	C2vsC1
ENSG00000138411	HECW2	2867.18	0.394648	0.114326	7.01218e-06	0.000259976	C2vsC1
ENSG00000134247	PTGFRN	3792.88	0.334583	0.0943232	7.17108e-06	0.000265131	C2vsC1
ENSG00000129968	ABHD17A	2308.58	0.271533	0.076032	7.30402e-06	0.0002693	C2vsC1
ENSG00000152926	ZNF117	1148.22	0.308974	0.0868386	7.34167e-06	0.000269943	C2vsC1
ENSG00000154451	GBP5	43.5585	2.02574	0.736815	7.69692e-06	0.000282227	C2vsC1
ENSG00000185896	LAMP1	9335.22	0.270594	0.076237	7.94372e-06	0.000290479	C2vsC1
ENSG00000047644	WWC3	1906.25	0.196636	0.0536388	8.03791e-06	0.00029312	C2vsC1
ENSG00000115415	STAT1	6025.87	1.03839	0.329182	8.3438e-06	0.000303446	C2vsC1
ENSG00000163513	TGFBR2	16828.2	0.361728	0.104456	8.41699e-06	0.000305276	C2vsC1
ENSG00000175832	ETV4	656.926	-0.53047	0.173355	8.51465e-06	0.000307981	C2vsC1
ENSG00000124191	TOX2	208.371	0.44986	0.138852	8.54072e-06	0.000308089	C2vsC1
ENSG00000138646	HERC5	80.5261	1.0876	0.349637	9.3754e-06	0.000337287	C2vsC1
ENSG00000110492	MDK	4645.23	0.493877	0.159807	9.61642e-06	0.000345028	C2vsC1
ENSG00000155093	PTPRN2	38.1135	0.734459	0.249208	9.68418e-06	0.000345601	C2vsC1
ENSG00000099785	MARCHF2	825.707	0.305848	0.0878433	9.66689e-06	0.000345601	C2vsC1
ENSG00000117543	DPH5	330.306	-0.297632	0.0855593	9.91694e-06	0.000352964	C2vsC1
ENSG00000152583	SPARCL1	57.1452	-1.17092	0.381092	1.0017e-05	0.000355577	C2vsC1
ENSG00000167244	IGF2	123.807	-0.518701	0.171803	1.02754e-05	0.000363783	C2vsC1
ENSG00000152137	HSPB8	235.635	0.522248	0.173566	1.04014e-05	0.000367269	C2vsC1
ENSG00000166949	SMAD3	6157.16	-0.357623	0.105169	1.05254e-05	0.000370665	C2vsC1
ENSG00000075945	KIFAP3	775.049	0.28961	0.0836219	1.06121e-05	0.000372735	C2vsC1
ENSG00000154027	AK5	189.125	-0.876693	0.295745	1.13842e-05	0.000398806	C2vsC1
ENSG00000198715	GLMP	1687.64	0.313537	0.0914878	1.1481e-05	0.000401144	C2vsC1
ENSG00000011028	MRC2	3118.2	0.40524	0.12421	1.15612e-05	0.000402892	C2vsC1
ENSG00000139117	CPNE8	297.625	0.358658	0.106579	1.17056e-05	0.000405805	C2vsC1
ENSG00000105464	GRIN2D	110.991	0.492386	0.16254	1.16756e-05	0.000405805	C2vsC1
ENSG00000154930	ACSS1	400.904	0.411119	0.126855	1.17611e-05	0.000406673	C2vsC1
ENSG00000068079	IFI35	637.448	1.43233	0.502621	1.19491e-05	0.000412106	C2vsC1
ENSG00000196262	PPIA	20171.2	-0.18436	0.0509656	1.21345e-05	0.000417421	C2vsC1
ENSG00000157570	TSPAN18	3727.17	0.43507	0.138082	1.25883e-05	0.000431919	C2vsC1
ENSG00000008517	IL32	3956.42	0.939627	0.318567	1.26752e-05	0.000433784	C2vsC1
ENSG00000010704	HFE	163.62	0.429784	0.136456	1.31958e-05	0.000449297	C2vsC1
ENSG00000240694	PNMA2	220.954	-0.629167	0.222109	1.31659e-05	0.000449297	C2vsC1
ENSG00000135862	LAMC1	16758.8	0.277927	0.0816127	1.33354e-05	0.000452894	C2vsC1
ENSG00000134758	RNF138	451.035	-0.276791	0.0815913	1.40072e-05	0.000474504	C2vsC1
ENSG00000211445	GPX3	246.714	-0.505066	0.17204	1.42501e-05	0.000481509	C2vsC1
ENSG00000115267	IFIH1	1076.31	1.23123	0.432752	1.5231e-05	0.000513352	C2vsC1
ENSG00000071242	RPS6KA2	6718.16	0.300149	0.0895946	1.54466e-05	0.00051931	C2vsC1
ENSG00000141012	GALNS	776.032	0.31727	0.0954333	1.60292e-05	0.000537542	C2vsC1
ENSG00000278845	MRPL45	638.397	-0.303249	0.0911126	1.65035e-05	0.00055206	C2vsC1
ENSG00000109265	CRACD	484.348	0.282873	0.0847536	1.67943e-05	0.000560383	C2vsC1
ENSG00000137880	GCHFR	32.6229	-0.749309	0.273648	1.79109e-05	0.00059615	C2vsC1
ENSG00000108771	DHX58	475.643	1.03293	0.368993	1.85561e-05	0.000615677	C2vsC1
ENSG00000101384	JAG1	3706.22	0.442633	0.147834	1.85898e-05	0.000615677	C2vsC1
ENSG00000173726	TOMM20	3218.36	-0.177115	0.0500472	1.92117e-05	0.000634699	C2vsC1
ENSG00000109501	WFS1	1173.75	0.351135	0.10913	1.93208e-05	0.000635856	C2vsC1
ENSG00000204267	TAP2	838.928	0.629527	0.232864	1.9342e-05	0.000635856	C2vsC1
ENSG00000203668	CHML	588.209	-0.285281	0.0866138	1.94538e-05	0.000637961	C2vsC1
ENSG00000066056	TIE1	16714.3	0.18399	0.0525898	1.95187e-05	0.000638521	C2vsC1
ENSG00000170275	CRTAP	3295.77	-0.217595	0.0645176	1.98043e-05	0.000646277	C2vsC1
ENSG00000135677	GNS	9098.24	0.238523	0.0718272	2.07019e-05	0.000673922	C2vsC1
ENSG00000160111	CPAMD8	164.607	0.62102	0.232546	2.14685e-05	0.000697177	C2vsC1
ENSG00000243649	CFB	33.8846	1.80294	0.791093	2.16007e-05	0.000699768	C2vsC1
ENSG00000196586	MYO6	3777.55	0.260406	0.0794823	2.21894e-05	0.000717099	C2vsC1
ENSG00000173821	RNF213	7518.21	0.926034	0.342505	2.24798e-05	0.00072473	C2vsC1
ENSG00000124181	PLCG1	4790.08	0.189641	0.0553041	2.30164e-05	0.00074024	C2vsC1
ENSG00000072121	ZFYVE26	1547.68	0.246673	0.075382	2.37546e-05	0.000762144	C2vsC1
ENSG00000169439	SDC2	133.934	-0.410432	0.136924	2.38245e-05	0.000762557	C2vsC1
ENSG00000157510	AFAP1L1	840.014	0.355937	0.113692	2.43789e-05	0.000778433	C2vsC1
ENSG00000173786	CNP	2596.47	0.421167	0.142559	2.4635e-05	0.000784734	C2vsC1
ENSG00000143162	CREG1	387.053	0.325909	0.102503	2.47086e-05	0.000785203	C2vsC1
ENSG00000112972	HMGCS1	2039.22	-0.345062	0.109717	2.49244e-05	0.000790181	C2vsC1
ENSG00000100342	APOL1	1715.58	1.03695	0.390139	2.49955e-05	0.000790555	C2vsC1
ENSG00000049192	ADAMTS6	1003.44	0.355298	0.113785	2.50745e-05	0.00079118	C2vsC1
ENSG00000164054	SHISA5	4954.61	0.357303	0.115164	2.62586e-05	0.000826587	C2vsC1
ENSG00000179832	MROH1	1140.49	0.236429	0.0727027	2.69932e-05	0.000847715	C2vsC1
ENSG00000183307	TMEM121B	24.5588	0.741667	0.287349	2.72856e-05	0.000854885	C2vsC1
ENSG00000142173	COL6A2	148.578	0.529052	0.198412	2.74654e-05	0.000858502	C2vsC1
ENSG00000077150	NFKB2	3297.27	-0.369449	0.120853	2.76033e-05	0.000860798	C2vsC1
ENSG00000164733	CTSB	16531.8	0.332594	0.10634	2.80898e-05	0.000873926	C2vsC1
ENSG00000112697	TMEM30A	12148.3	0.254292	0.0794309	2.96352e-05	0.000919863	C2vsC1
ENSG00000049860	HEXB	2561.8	0.229237	0.0708095	2.98538e-05	0.000924499	C2vsC1
ENSG00000133110	POSTN	1661.25	-1.14892	0.454396	3.00083e-05	0.00092499	C2vsC1
ENSG00000198832	SELENOM	532.087	0.548468	0.210205	2.99855e-05	0.00092499	C2vsC1
ENSG00000134809	TIMM10	242.49	-0.376507	0.125304	3.04139e-05	0.000933183	C2vsC1
ENSG00000167261	DPEP2	9.55054	1.16861	0.46521	3.03549e-05	0.000933183	C2vsC1
ENSG00000165476	REEP3	1276.11	0.193744	0.0582312	3.16647e-05	0.000969332	C2vsC1
ENSG00000139436	GIT2	1839.1	0.192898	0.0579422	3.18541e-05	0.000972344	C2vsC1
ENSG00000101342	TLDC2	8.20572	1.81731	0.889946	3.19088e-05	0.000972344	C2vsC1
ENSG00000130475	FCHO1	45.9284	0.708931	0.281874	3.22106e-05	0.00097708	C2vsC1
ENSG00000124140	SLC12A5	27.8288	0.824262	0.325462	3.21988e-05	0.00097708	C2vsC1
ENSG00000072310	SREBF1	1380.03	0.458079	0.16651	3.23811e-05	0.000980023	C2vsC1
ENSG00000162174	ASRGL1	615.893	0.273193	0.0865976	3.24783e-05	0.000980743	C2vsC1
ENSG00000140105	WARS1	14011.3	0.521595	0.199447	3.26974e-05	0.000985129	C2vsC1
ENSG00000156535	CD109	6949.46	0.28864	0.0920536	3.28451e-05	0.000987352	C2vsC1
ENSG00000135074	ADAM19	1113.48	0.314213	0.101568	3.40287e-05	0.00102063	C2vsC1
ENSG00000175390	EIF3F	4047.43	-0.287277	0.091973	3.43419e-05	0.00102772	C2vsC1
ENSG00000110719	TCIRG1	1687.11	0.235148	0.0738639	3.48776e-05	0.00104141	C2vsC1
ENSG00000182903	ZNF721	314.579	-0.283829	0.0910174	3.53515e-05	0.00105321	C2vsC1
ENSG00000174939	ASPHD1	62.6261	0.634104	0.254859	3.5497e-05	0.00105519	C2vsC1
ENSG00000103404	USP31	1075.2	0.242571	0.076695	3.59482e-05	0.00106622	C2vsC1
ENSG00000183615	FAM167B	44.4582	0.614446	0.247294	3.66187e-05	0.00108238	C2vsC1
ENSG00000155966	AFF2	50.9695	0.781863	0.316118	3.6655e-05	0.00108238	C2vsC1
ENSG00000072786	STK10	1149.29	0.282843	0.0911346	3.72583e-05	0.00109776	C2vsC1
ENSG00000181804	SLC9A9	25.6355	0.805305	0.32742	3.82109e-05	0.00112335	C2vsC1
ENSG00000127415	IDUA	624.232	0.308592	0.100754	3.83875e-05	0.00112606	C2vsC1
ENSG00000170004	CHD3	8225.12	0.15728	0.0451809	3.89872e-05	0.00114115	C2vsC1
ENSG00000173482	PTPRM	2444.02	0.303624	0.0991503	3.92817e-05	0.00114725	C2vsC1
ENSG00000128510	CPA4	39.4005	-0.969178	0.396394	3.96851e-05	0.0011565	C2vsC1
ENSG00000107443	CCNJ	1065.08	0.238673	0.0760651	4.01851e-05	0.00116852	C2vsC1
ENSG00000187164	SHTN1	805.015	0.211509	0.0662643	4.13185e-05	0.00119788	C2vsC1
ENSG00000171298	GAA	2089.13	0.293223	0.0958481	4.13744e-05	0.00119788	C2vsC1
ENSG00000175874	CREG2	24.2411	1.02125	0.424119	4.1746e-05	0.00120342	C2vsC1
ENSG00000185339	TCN2	2660.57	0.322473	0.106978	4.16782e-05	0.00120342	C2vsC1
ENSG00000271503	CCL5	83.0371	2.50762	1.58007	4.30802e-05	0.0012392	C2vsC1
ENSG00000110057	UNC93B1	268.844	0.585009	0.240594	4.45058e-05	0.00127746	C2vsC1
ENSG00000198513	ATL1	138.285	0.534756	0.215516	4.47245e-05	0.00128098	C2vsC1
ENSG00000109667	SLC2A9	28.1942	0.748387	0.313698	4.53388e-05	0.0012958	C2vsC1
ENSG00000055332	EIF2AK2	2174.81	0.471384	0.182212	4.58873e-05	0.00130867	C2vsC1
ENSG00000115457	IGFBP2	2612.78	0.305277	0.101525	4.63379e-05	0.0013187	C2vsC1
ENSG00000198121	LPAR1	50.7275	-0.913228	0.384307	4.65915e-05	0.0013231	C2vsC1
ENSG00000154262	ABCA6	1478.82	0.505448	0.203235	4.97133e-05	0.00140875	C2vsC1
ENSG00000215021	PHB2	3368.74	-0.242327	0.0790161	5.0424e-05	0.00142587	C2vsC1
ENSG00000156049	GNA14	177.358	0.444074	0.170578	5.26153e-05	0.00148469	C2vsC1
ENSG00000167323	STIM1	771.234	0.25443	0.083967	5.35818e-05	0.00150877	C2vsC1
ENSG00000146409	SLC18B1	308.855	0.330898	0.113679	5.38976e-05	0.00151447	C2vsC1
ENSG00000153071	DAB2	4753.49	0.352935	0.12359	5.4473e-05	0.00152422	C2vsC1
ENSG00000185507	IRF7	412.21	1.02792	0.45309	5.44441e-05	0.00152422	C2vsC1
ENSG00000151689	INPP1	493.734	-0.285991	0.0960465	5.52946e-05	0.00154397	C2vsC1
ENSG00000143469	SYT14	38.6261	0.801466	0.348625	5.61283e-05	0.00156398	C2vsC1
ENSG00000170961	HAS2	80.5077	0.677325	0.293773	5.62685e-05	0.00156462	C2vsC1
ENSG00000130309	COLGALT1	7472.25	0.479359	0.193543	5.8341e-05	0.00161887	C2vsC1
ENSG00000108578	BLMH	1843.87	-0.234809	0.0773686	5.9073e-05	0.00163578	C2vsC1
ENSG00000196531	NACA	2807.5	-0.282724	0.0956019	5.98277e-05	0.00165014	C2vsC1
ENSG00000136147	PHF11	442.538	0.385901	0.141541	5.98386e-05	0.00165014	C2vsC1
ENSG00000197386	HTT	2410.94	0.155533	0.046205	6.24874e-05	0.00171963	C2vsC1
ENSG00000138135	CH25H	25.2296	1.27474	0.634636	6.27656e-05	0.00172373	C2vsC1
ENSG00000151131	NOPCHAP1	317.48	-0.29679	0.101835	6.40503e-05	0.0017554	C2vsC1
ENSG00000167779	IGFBP6	56.9925	-0.519393	0.219613	6.45113e-05	0.00176441	C2vsC1
ENSG00000010322	NISCH	4324.17	0.221508	0.0729667	6.54069e-05	0.00178525	C2vsC1
ENSG00000137693	YAP1	1620.25	-0.262177	0.0886504	6.57233e-05	0.00179022	C2vsC1
ENSG00000107201	RIGI	80.3008	0.752902	0.337405	6.6335e-05	0.0018032	C2vsC1
ENSG00000142089	IFITM3	9073.06	0.728695	0.326602	6.67615e-05	0.00181111	C2vsC1
ENSG00000125458	NT5C	238.152	-0.308379	0.107128	6.72354e-05	0.00182026	C2vsC1
ENSG00000120526	NUDCD1	684.187	-0.291315	0.100431	6.85994e-05	0.00185343	C2vsC1
ENSG00000169248	CXCL11	396.943	1.33785	0.708553	6.94127e-05	0.00186785	C2vsC1
ENSG00000104856	RELB	1859.31	-0.405005	0.155244	6.94098e-05	0.00186785	C2vsC1
ENSG00000115919	KYNU	90.6909	1.35975	0.73127	7.04181e-05	0.00189109	C2vsC1
ENSG00000126785	RHOJ	7788.18	0.249385	0.0845388	7.20405e-05	0.00193077	C2vsC1
ENSG00000067533	RRP15	447.304	-0.267144	0.0917367	7.43189e-05	0.00198784	C2vsC1
ENSG00000118816	CCNI	3867.59	-0.220656	0.0735385	7.45036e-05	0.00198841	C2vsC1
ENSG00000168062	BATF2	62.1347	0.770915	0.353602	7.46381e-05	0.00198841	C2vsC1
ENSG00000116962	NID1	9654.75	0.350441	0.127936	7.59384e-05	0.00201474	C2vsC1
ENSG00000144810	COL8A1	17500.8	0.474638	0.199194	7.60791e-05	0.00201474	C2vsC1
ENSG00000198768	APCDD1L	19.7794	-1.18908	0.604852	7.60359e-05	0.00201474	C2vsC1
ENSG00000138435	CHRNA1	66.9917	0.658133	0.300956	7.73257e-05	0.00203966	C2vsC1
ENSG00000187514	PTMA	14041.7	-0.331862	0.11934	7.72328e-05	0.00203966	C2vsC1
ENSG00000165272	AQP3	38.7145	-0.647026	0.295973	7.82222e-05	0.00205923	C2vsC1
ENSG00000105968	H2AZ2	2031.72	-0.279065	0.0970971	7.90511e-05	0.00207696	C2vsC1
ENSG00000204482	LST1	39.9192	0.895568	0.420912	7.94102e-05	0.00208159	C2vsC1
ENSG00000136367	ZFHX2	244.893	0.393711	0.152024	7.95393e-05	0.00208159	C2vsC1
ENSG00000142937	RPS8	10930.4	-0.328256	0.118288	8.03463e-05	0.0020974	C2vsC1
ENSG00000177409	SAMD9L	2991.21	0.860691	0.403856	8.04577e-05	0.0020974	C2vsC1
ENSG00000166311	SMPD1	1765.84	0.24692	0.0846899	8.19256e-05	0.0021315	C2vsC1
ENSG00000102359	SRPX2	1932.79	0.322938	0.116243	8.24258e-05	0.00214035	C2vsC1
ENSG00000150967	ABCB9	290.243	0.281652	0.0986481	8.27602e-05	0.00214485	C2vsC1
ENSG00000069020	MAST4	2876.03	0.274929	0.0963042	8.57022e-05	0.0022168	C2vsC1
ENSG00000163584	RPL22L1	637.982	-0.322988	0.116985	8.64449e-05	0.00223168	C2vsC1
ENSG00000162688	AGL	742.041	0.259616	0.0904559	8.84265e-05	0.00227843	C2vsC1
ENSG00000198242	RPL23A	6568.86	-0.333681	0.122461	8.88894e-05	0.00228595	C2vsC1
ENSG00000135604	STX11	271.718	-0.361062	0.136393	8.90627e-05	0.002286	C2vsC1
ENSG00000169992	NLGN2	1295.17	0.226689	0.0775946	9.2665e-05	0.00236935	C2vsC1
ENSG00000100422	CERK	2569.9	-0.272055	0.09597	9.25748e-05	0.00236935	C2vsC1
ENSG00000082641	NFE2L1	13080.8	0.242048	0.0840807	9.54123e-05	0.00243493	C2vsC1
ENSG00000123575	FAM199X	1084.71	-0.216953	0.0740891	9.89218e-05	0.00251967	C2vsC1
ENSG00000100911	PSME2	2488.06	0.427509	0.178543	9.93894e-05	0.00252676	C2vsC1
ENSG00000100918	REC8	445.465	0.351	0.133356	0.000100026	0.00253811	C2vsC1
ENSG00000172183	ISG20	396.982	1.06467	0.561235	0.000101894	0.0025806	C2vsC1
ENSG00000163013	FBXO41	135.398	0.345522	0.131072	0.000103167	0.0026079	C2vsC1
ENSG00000133112	TPT1	31322.8	-0.306125	0.112333	0.000106173	0.00267882	C2vsC1
ENSG00000132749	TESMIN	34.8058	0.549692	0.257937	0.000106582	0.00268405	C2vsC1
ENSG00000171863	RPS7	5953.29	-0.317057	0.117664	0.0001079	0.00271214	C2vsC1
ENSG00000170537	TMC7	239.826	0.462413	0.204166	0.000109025	0.00273525	C2vsC1
ENSG00000058085	LAMC2	1540.8	0.771903	0.383273	0.000109512	0.00273718	C2vsC1
ENSG00000099290	WASHC2A	1424.61	0.223312	0.0775128	0.000109321	0.00273718	C2vsC1
ENSG00000162645	GBP2	2591.5	0.484169	0.219236	0.000111804	0.00278924	C2vsC1
ENSG00000167526	RPL13	10021.5	-0.306828	0.113533	0.00011267	0.00280561	C2vsC1
ENSG00000175354	PTPN2	508.801	-0.233289	0.0819909	0.000113367	0.00281771	C2vsC1
ENSG00000163520	FBLN2	246.284	-0.934667	0.484395	0.00011363	0.00281901	C2vsC1
ENSG00000074590	NUAK1	1728.72	0.442537	0.193044	0.000114895	0.00284509	C2vsC1
ENSG00000198873	GRK5	755.354	0.30251	0.11206	0.000116707	0.00288461	C2vsC1
ENSG00000103042	SLC38A7	1450.97	0.241243	0.0857358	0.000118617	0.00292639	C2vsC1
ENSG00000117984	CTSD	1402.51	0.288728	0.106097	0.000119004	0.00293052	C2vsC1
ENSG00000168916	ZNF608	881.807	0.323805	0.12277	0.000120325	0.00295473	C2vsC1
ENSG00000185189	NRBP2	1452.71	0.2286	0.0805423	0.00012043	0.00295473	C2vsC1
ENSG00000067177	PHKA1	333.349	-0.298406	0.11089	0.000122612	0.00300275	C2vsC1
ENSG00000071553	ATP6AP1	3996.9	0.268291	0.0975816	0.000123012	0.00300704	C2vsC1
ENSG00000111110	PPM1H	133.689	0.649918	0.325008	0.000124472	0.00303717	C2vsC1
ENSG00000156453	PCDH1	2531.78	0.353249	0.139294	0.000125308	0.00305197	C2vsC1
ENSG00000117643	MAN1C1	105.8	0.565785	0.276141	0.00012598	0.00306275	C2vsC1
ENSG00000134575	ACP2	1046.93	0.232026	0.0825281	0.000127917	0.0031042	C2vsC1
ENSG00000091129	NRCAM	3446.32	0.440285	0.195793	0.000129352	0.00313296	C2vsC1
ENSG00000148180	GSN	3072.9	0.317472	0.120885	0.000129572	0.00313296	C2vsC1
ENSG00000162736	NCSTN	3533.88	0.279434	0.103274	0.00013152	0.00317431	C2vsC1
ENSG00000113140	SPARC	48136.3	0.214792	0.075622	0.000135904	0.0032742	C2vsC1
ENSG00000070540	WIPI1	758.508	0.283811	0.105956	0.000138788	0.00333767	C2vsC1
ENSG00000162415	ZSWIM5	133.018	0.428042	0.190136	0.000139259	0.00334297	C2vsC1
ENSG00000081154	PCNP	1833.79	-0.198344	0.0686635	0.000140809	0.0033741	C2vsC1
ENSG00000006062	MAP3K14	292.243	-0.255343	0.0936685	0.000142863	0.00341718	C2vsC1
ENSG00000118960	HS1BP3	828.69	0.255636	0.0939857	0.000145315	0.00346963	C2vsC1
ENSG00000172986	GXYLT2	53.5509	1.00028	0.57705	0.000147675	0.00351968	C2vsC1
ENSG00000150540	HNMT	138.838	0.382869	0.162286	0.0001512	0.00358448	C2vsC1
ENSG00000213949	ITGA1	372.182	0.601237	0.308517	0.000150828	0.00358448	C2vsC1
ENSG00000183255	PTTG1IP	10636.8	0.181007	0.0613601	0.000151034	0.00358448	C2vsC1
ENSG00000105640	RPL18A	8010.41	-0.21841	0.0781504	0.000152318	0.00360458	C2vsC1
ENSG00000113319	RASGRF2	104.42	0.468265	0.221867	0.000153232	0.00361981	C2vsC1
ENSG00000104213	PDGFRL	304.164	0.393494	0.170399	0.000156271	0.00368507	C2vsC1
ENSG00000240184	PCDHGC3	408.096	0.323425	0.127926	0.000160677	0.00377412	C2vsC1
ENSG00000106123	EPHB6	63.1788	-0.568915	0.291961	0.000160558	0.00377412	C2vsC1
ENSG00000136842	TMOD1	276.797	0.588687	0.304997	0.000161461	0.00377412	C2vsC1
ENSG00000107798	LIPA	1557.84	0.326201	0.129492	0.000161109	0.00377412	C2vsC1
ENSG00000171681	ATF7IP	1695.67	0.285456	0.108836	0.000161315	0.00377412	C2vsC1
ENSG00000176907	TCIM	1149.51	0.802283	0.441412	0.00016376	0.00381247	C2vsC1
ENSG00000137834	SMAD6	544.634	0.329335	0.131596	0.000164053	0.00381247	C2vsC1
ENSG00000167972	ABCA3	2208.71	0.174902	0.0590929	0.000164162	0.00381247	C2vsC1
ENSG00000100219	XBP1	2305.42	-0.280189	0.106613	0.000164244	0.00381247	C2vsC1
ENSG00000035687	ADSS2	2741.78	-0.247921	0.0920093	0.000165407	0.00381953	C2vsC1
ENSG00000163704	PRRT3	54.5166	0.408738	0.182815	0.000165161	0.00381953	C2vsC1
ENSG00000106211	HSPB1	7985.41	0.221843	0.0803838	0.000165179	0.00381953	C2vsC1
ENSG00000169689	CENPX	260.347	-0.315368	0.124354	0.000167031	0.00385038	C2vsC1
ENSG00000125743	SNRPD2	1106.65	-0.21212	0.0761503	0.000167505	0.00385463	C2vsC1
ENSG00000108561	C1QBP	1942	-0.262629	0.0990747	0.000171567	0.00394132	C2vsC1
ENSG00000124875	CXCL6	2425.55	1.15008	0.782747	0.000172946	0.00396616	C2vsC1
ENSG00000169245	CXCL10	533.876	1.55228	1.43462	0.00018117	0.00414765	C2vsC1
ENSG00000173065	FAM222B	997.508	0.190678	0.0670809	0.000183643	0.00419706	C2vsC1
ENSG00000128284	APOL3	4012.33	0.410389	0.188048	0.000184473	0.00420882	C2vsC1
ENSG00000135956	TMEM127	2380.29	0.190232	0.0671155	0.000189927	0.00432586	C2vsC1
ENSG00000141338	ABCA8	156.009	-0.509472	0.262092	0.000191869	0.00436265	C2vsC1
ENSG00000229474	PATL2	10.5838	0.936548	0.573851	0.000193857	0.00440035	C2vsC1
ENSG00000196368	NUDT11	95.0949	-0.3627	0.156596	0.000196711	0.00445756	C2vsC1
ENSG00000244509	APOBEC3C	322.405	0.322956	0.132043	0.000198793	0.00449711	C2vsC1
ENSG00000167995	BEST1	589.765	0.543449	0.288609	0.000200458	0.00452709	C2vsC1
ENSG00000151835	SACS	3415.41	-0.269082	0.104321	0.000203058	0.00457807	C2vsC1
ENSG00000213626	LBH	364.973	0.430297	0.208156	0.000209988	0.00472633	C2vsC1
ENSG00000168993	CPLX1	145.365	0.347717	0.148632	0.000210761	0.00473574	C2vsC1
ENSG00000143420	ENSA	1841	-0.170995	0.058867	0.000213258	0.00478379	C2vsC1
ENSG00000084764	MAPRE3	142.775	0.363049	0.159996	0.000218546	0.00489418	C2vsC1
ENSG00000163297	ANTXR2	1774.58	0.243309	0.09318	0.000220878	0.00493813	C2vsC1
ENSG00000162623	TYW3	421.45	-0.2415	0.0923977	0.000222193	0.00494665	C2vsC1
ENSG00000197142	ACSL5	189.649	0.461481	0.234658	0.000222371	0.00494665	C2vsC1
ENSG00000059145	UNKL	688.41	-0.201974	0.0738159	0.000221679	0.00494665	C2vsC1
ENSG00000132436	FIGNL1	749.491	-0.252549	0.0977571	0.000224529	0.00498633	C2vsC1
ENSG00000213928	IRF9	107.515	0.427472	0.20911	0.000225137	0.00499153	C2vsC1
ENSG00000205413	SAMD9	839.366	0.658571	0.377731	0.000227045	0.00502548	C2vsC1
ENSG00000043462	LCP2	5.50721	1.22348	1.03637	0.000231156	0.00510801	C2vsC1
ENSG00000185614	INKA1	154.57	0.325816	0.137403	0.00023364	0.00515437	C2vsC1
ENSG00000168843	FSTL5	93.8949	-0.383223	0.177458	0.000237817	0.00523786	C2vsC1
ENSG00000254087	LYN	492.488	0.286575	0.11562	0.000239002	0.00525528	C2vsC1
ENSG00000171533	MAP6	11.224	0.812837	0.502429	0.000241306	0.00529722	C2vsC1
ENSG00000176463	SLCO3A1	35.9153	0.617424	0.354866	0.000243276	0.00533169	C2vsC1
ENSG00000121988	ZRANB3	79.3549	-0.37672	0.173663	0.000244955	0.00535969	C2vsC1
ENSG00000087076	HSD17B14	365.772	0.258658	0.101933	0.000246159	0.00537721	C2vsC1
ENSG00000121864	ZNF639	427.247	-0.228984	0.0876686	0.00024735	0.00539441	C2vsC1
ENSG00000119899	SLC17A5	663.982	0.230843	0.0886194	0.000248753	0.00540734	C2vsC1
ENSG00000131831	RAI2	110.238	0.456981	0.237037	0.000248652	0.00540734	C2vsC1
ENSG00000167716	WDR81	742.634	0.189273	0.0687227	0.000250292	0.00543195	C2vsC1
ENSG00000080709	KCNN2	44.3529	0.780971	0.482709	0.000252872	0.00547904	C2vsC1
ENSG00000181381	DDX60L	3197.28	0.586089	0.336245	0.000255198	0.00551153	C2vsC1
ENSG00000103544	VPS35L	1395.71	0.146202	0.0482436	0.00025503	0.00551153	C2vsC1
ENSG00000239697	TNFSF12	148.645	0.329732	0.142764	0.000262331	0.00565643	C2vsC1
ENSG00000204764	RANBP17	196.82	0.285217	0.116661	0.000264313	0.00568092	C2vsC1
ENSG00000182199	SHMT2	2800.01	-0.315073	0.133729	0.000264318	0.00568092	C2vsC1
ENSG00000110811	P3H3	2015	0.266261	0.106798	0.00026496	0.00568555	C2vsC1
ENSG00000197081	IGF2R	4638.78	0.270971	0.109278	0.000266137	0.00570165	C2vsC1
ENSG00000258405	ZNF578	41.1641	0.534493	0.303092	0.000273602	0.00585219	C2vsC1
ENSG00000105290	APLP1	103.391	0.38557	0.18495	0.000275487	0.00588307	C2vsC1
ENSG00000167088	SNRPD1	799.675	-0.291751	0.121059	0.000276226	0.00588944	C2vsC1
ENSG00000162777	DENND2D	79.6841	0.642875	0.38627	0.000278659	0.00591902	C2vsC1
ENSG00000008988	RPS20	6887.37	-0.242954	0.0958605	0.000278944	0.00591902	C2vsC1
ENSG00000108846	ABCC3	20.1502	-0.717612	0.444091	0.000278141	0.00591902	C2vsC1
ENSG00000113273	ARSB	1341.83	0.23849	0.0937074	0.000280002	0.00593203	C2vsC1
ENSG00000135318	NT5E	2656.97	0.449349	0.238642	0.000286333	0.00605656	C2vsC1
ENSG00000168874	ATOH8	720.115	0.377163	0.180328	0.0002897	0.00611808	C2vsC1
ENSG00000108556	CHRNE	97.4456	0.406871	0.204472	0.000290655	0.00612855	C2vsC1
ENSG00000137462	TLR2	209.181	0.853646	0.578165	0.000291116	0.00612859	C2vsC1
ENSG00000130255	RPL36	3938.69	-0.24682	0.0983834	0.000292057	0.00613872	C2vsC1
ENSG00000139178	C1RL	1200.28	0.296293	0.125033	0.000296099	0.00621389	C2vsC1
ENSG00000133466	C1QTNF6	785.724	0.2616	0.106125	0.000296649	0.00621566	C2vsC1
ENSG00000114353	GNAI2	14652	0.178633	0.0650045	0.00030512	0.00638312	C2vsC1
ENSG00000105371	ICAM4	33.3233	0.811294	0.544687	0.000307095	0.00641439	C2vsC1
ENSG00000125868	DSTN	5223.2	-0.182385	0.0670357	0.000311496	0.00649616	C2vsC1
ENSG00000166444	DENND2B	564.816	0.309273	0.134121	0.000313118	0.00651978	C2vsC1
ENSG00000100664	EIF5	4616.29	-0.201586	0.0767199	0.000314503	0.00653844	C2vsC1
ENSG00000272636	DOC2B	474.51	0.53744	0.316722	0.000317786	0.0065964	C2vsC1
ENSG00000119403	PHF19	1695.44	-0.32318	0.143753	0.000320149	0.00663515	C2vsC1
ENSG00000205339	IPO7	4884.22	-0.218058	0.0851783	0.000321591	0.00665468	C2vsC1
ENSG00000141384	TAF4B	131.459	-0.359029	0.170411	0.000324502	0.00670454	C2vsC1
ENSG00000123240	OPTN	3028.99	0.302724	0.131072	0.000327252	0.00675091	C2vsC1
ENSG00000176978	DPP7	1574.84	0.194002	0.0733812	0.000331108	0.00681991	C2vsC1
ENSG00000115875	SRSF7	2356.36	-0.229231	0.091407	0.00033868	0.00696511	C2vsC1
ENSG00000163521	GLB1L	304.304	0.229933	0.0918061	0.000339849	0.00697841	C2vsC1
ENSG00000213886	UBD	52.033	1.24255	1.59019	0.000346726	0.00710868	C2vsC1
ENSG00000156261	CCT8	3353.07	-0.188007	0.0708481	0.000350947	0.00717465	C2vsC1
ENSG00000182871	COL18A1	19947.9	0.16949	0.0614305	0.000351019	0.00717465	C2vsC1
ENSG00000136810	TXN	1261.44	-0.213442	0.0838445	0.000352567	0.00719529	C2vsC1
ENSG00000112299	VNN1	9.06467	1.13661	1.19754	0.000354002	0.00721353	C2vsC1
ENSG00000188522	FAM83G	560.807	-0.247147	0.101284	0.0003554	0.00723098	C2vsC1
ENSG00000092621	PHGDH	674.581	-0.352378	0.169382	0.000363359	0.00738166	C2vsC1
ENSG00000069275	NUCKS1	5655.42	-0.296297	0.129556	0.000364507	0.00738276	C2vsC1
ENSG00000249992	TMEM158	70.1156	-0.44394	0.24843	0.000365073	0.00738276	C2vsC1
ENSG00000051523	CYBA	961.556	0.32597	0.149451	0.000364788	0.00738276	C2vsC1
ENSG00000178814	OPLAH	135.499	0.292495	0.127438	0.000368335	0.00743748	C2vsC1
ENSG00000064989	CALCRL	4639.64	0.326256	0.150508	0.000375111	0.00756286	C2vsC1
ENSG00000069849	ATP1B3	3938.75	0.206565	0.0810054	0.000376008	0.00756949	C2vsC1
ENSG00000107771	CCSER2	1550.63	0.227722	0.092029	0.000379156	0.00762138	C2vsC1
ENSG00000005243	COPZ2	170.969	0.28643	0.124594	0.000383132	0.00768973	C2vsC1
ENSG00000091972	CD200	383.655	0.397608	0.210366	0.000384199	0.00769955	C2vsC1
ENSG00000147854	UHRF2	2270.75	-0.163518	0.0590796	0.000387196	0.00774798	C2vsC1
ENSG00000085063	CD59	11499.4	-0.194193	0.0749338	0.000388305	0.00775855	C2vsC1
ENSG00000175040	CHST2	344.967	0.269786	0.115339	0.000393763	0.00785585	C2vsC1
ENSG00000170889	RPS9	6888.46	-0.240083	0.0990629	0.000394844	0.00786564	C2vsC1
ENSG00000179163	FUCA1	331.507	0.300298	0.134168	0.000397293	0.00790263	C2vsC1
ENSG00000128394	APOBEC3F	187.401	0.34081	0.163716	0.000399896	0.00794258	C2vsC1
ENSG00000149557	FEZ1	465.068	0.190787	0.0734962	0.000402426	0.00797007	C2vsC1
ENSG00000118946	PCDH17	244.288	0.453278	0.26307	0.000402474	0.00797007	C2vsC1
ENSG00000100823	APEX1	3567.19	-0.199017	0.0778525	0.000405129	0.00801074	C2vsC1
ENSG00000146374	RSPO3	644.729	0.407199	0.222077	0.000406744	0.00803079	C2vsC1
ENSG00000167767	KRT80	305.565	-0.441759	0.253541	0.000407492	0.00803367	C2vsC1
ENSG00000142864	SERBP1	5933.8	-0.210388	0.0839192	0.000409971	0.00805874	C2vsC1
ENSG00000085415	SEH1L	647.718	-0.299804	0.134626	0.00040991	0.00805874	C2vsC1
ENSG00000139192	TAPBPL	389.85	0.338661	0.163098	0.000412084	0.00808837	C2vsC1
ENSG00000185164	NOMO2	1525.03	0.248228	0.104153	0.000413879	0.00811166	C2vsC1
ENSG00000141179	PCTP	542.439	0.242824	0.101641	0.000425794	0.00833296	C2vsC1
ENSG00000241697	TMEFF1	51.1057	0.44537	0.262271	0.000441457	0.00862683	C2vsC1
ENSG00000142606	MMEL1	17.0701	0.609906	0.412616	0.000448642	0.00873712	C2vsC1
ENSG00000157193	LRP8	711.36	-0.276354	0.12181	0.000448779	0.00873712	C2vsC1
ENSG00000109536	FRG1	383.68	-0.217382	0.0886785	0.000449064	0.00873712	C2vsC1
ENSG00000102760	RGCC	267.079	0.378221	0.201462	0.000453517	0.00881091	C2vsC1
ENSG00000132357	CARD6	1026.61	0.183159	0.0706073	0.000455716	0.00882792	C2vsC1
ENSG00000176927	EFCAB5	16.0592	0.588277	0.394489	0.000455171	0.00882792	C2vsC1
ENSG00000120437	ACAT2	462.112	-0.274333	0.121085	0.000459888	0.00889584	C2vsC1
ENSG00000159720	ATP6V0D1	1883.46	0.212672	0.0865268	0.000463069	0.0089444	C2vsC1
ENSG00000110628	SLC22A18	30.9002	0.509228	0.32469	0.000463816	0.00894589	C2vsC1
ENSG00000006468	ETV1	203.656	-0.341861	0.170526	0.000467213	0.0089984	C2vsC1
ENSG00000143228	NUF2	223.128	-0.426252	0.250255	0.000481044	0.00925143	C2vsC1
ENSG00000174547	MRPL11	629.224	-0.223567	0.0929631	0.000483627	0.00928772	C2vsC1
ENSG00000186318	BACE1	1022.86	0.169281	0.0637496	0.000485555	0.00931136	C2vsC1
ENSG00000177606	JUN	2181.63	-0.177991	0.0684886	0.000490219	0.00938731	C2vsC1
ENSG00000166012	TAF1D	1766.56	-0.251776	0.109137	0.000496154	0.00947377	C2vsC1
ENSG00000105612	DNASE2	751.781	0.286656	0.130632	0.000495579	0.00947377	C2vsC1
ENSG00000152795	HNRNPDL	4960.84	-0.174589	0.0667963	0.000498029	0.009496	C2vsC1
ENSG00000115525	ST3GAL5	184.418	0.288397	0.132251	0.000504683	0.00960245	C2vsC1
ENSG00000163762	TM4SF18	949.435	0.326278	0.160532	0.000505051	0.00960245	C2vsC1
ENSG00000203685	STUM	68.52	1.0293	1.49794	0.000506826	0.00962249	C2vsC1
ENSG00000152990	ADGRA3	1421.02	-0.203808	0.0828011	0.000507614	0.00962375	C2vsC1
ENSG00000124574	ABCC10	1159.85	0.152493	0.0553002	0.000513953	0.00973012	C2vsC1
ENSG00000159023	EPB41	1577.55	0.26856	0.120081	0.000519689	0.00982478	C2vsC1
ENSG00000196743	GM2A	886.934	0.196166	0.078967	0.000523276	0.0098786	C2vsC1
ENSG00000092208	GEMIN2	154.176	-0.268897	0.120541	0.000525872	0.00991358	C2vsC1
ENSG00000106397	PLOD3	3718.19	0.204979	0.0839556	0.000530862	0.00999353	C2vsC1
ENSG00000169715	MT1E	731.284	-0.251094	0.109962	0.00053171	0.0099954	C2vsC1
ENSG00000167601	AXL	3595.06	-0.276277	0.125604	0.000534448	0.0100327	C2vsC1
ENSG00000154864	PIEZO2	406.335	0.439138	0.270761	0.000537572	0.0100772	C2vsC1
ENSG00000184113	CLDN5	1879.91	0.318797	0.156829	0.000539672	0.0101024	C2vsC1
ENSG00000165704	HPRT1	550.009	-0.220947	0.093139	0.000545496	0.0101971	C2vsC1
ENSG00000161013	MGAT4B	4415.67	0.167473	0.0637413	0.000547859	0.0102014	C2vsC1
ENSG00000107263	RAPGEF1	4437.92	0.168098	0.0640828	0.000548021	0.0102014	C2vsC1
ENSG00000100526	CDKN3	179.22	-0.346334	0.181323	0.00054752	0.0102014	C2vsC1
ENSG00000099810	MTAP	691.77	-0.210006	0.0872565	0.000554483	0.010293	C2vsC1
ENSG00000108511	HOXB6	337.011	0.265416	0.119451	0.000553806	0.010293	C2vsC1
ENSG00000159461	AMFR	1672.31	0.163508	0.0617032	0.000555386	0.0102955	C2vsC1
ENSG00000166068	SPRED1	451.061	-0.21796	0.0918184	0.000559821	0.0103633	C2vsC1
ENSG00000090581	GNPTG	918.991	0.219561	0.0929818	0.000570795	0.0105518	C2vsC1
ENSG00000182168	UNC5C	38.6248	0.582368	0.418262	0.000573232	0.0105735	C2vsC1
ENSG00000185215	TNFAIP2	21877.6	0.261099	0.117476	0.000573552	0.0105735	C2vsC1
ENSG00000108784	NAGLU	897.799	0.217206	0.0917464	0.000574662	0.0105793	C2vsC1
ENSG00000172936	MYD88	1484.61	0.284026	0.132687	0.000576991	0.010593	C2vsC1
ENSG00000198887	SMC5	1022.12	-0.203945	0.0843512	0.000576375	0.010593	C2vsC1
ENSG00000164292	RHOBTB3	1093.19	0.179645	0.0708878	0.000578683	0.0106094	C2vsC1
ENSG00000143486	EIF2D	1220.05	-0.153779	0.0568014	0.000580212	0.0106229	C2vsC1
ENSG00000169919	GUSB	900.679	0.169138	0.0651545	0.000582519	0.010636	C2vsC1
ENSG00000197746	PSAP	22871.6	0.233898	0.101448	0.000581886	0.010636	C2vsC1
ENSG00000110721	CHKA	362.319	0.215308	0.0909518	0.000586622	0.0106962	C2vsC1
ENSG00000196754	S100A2	27.0207	-0.515578	0.35516	0.000593226	0.0107872	C2vsC1
ENSG00000109107	ALDOC	113.698	0.298137	0.143694	0.000592701	0.0107872	C2vsC1
ENSG00000132109	TRIM21	1183.9	0.319807	0.161362	0.000596095	0.0108246	C2vsC1
ENSG00000096717	SIRT1	439.528	-0.190414	0.0772546	0.000600799	0.0108952	C2vsC1
ENSG00000125966	MMP24	89.9494	0.309524	0.153249	0.000603681	0.0109326	C2vsC1
ENSG00000204991	SPIRE2	33.3941	0.460575	0.302216	0.000606878	0.0109756	C2vsC1
ENSG00000148358	GPR107	3401.14	0.218584	0.0934108	0.000612779	0.0110673	C2vsC1
ENSG00000136404	TM6SF1	848.067	0.308126	0.153045	0.000620035	0.0111832	C2vsC1
ENSG00000197261	C6orf141	98.0107	-0.394055	0.236506	0.000628414	0.0113191	C2vsC1
ENSG00000203760	CENPW	144.778	-0.332993	0.175527	0.000631258	0.011355	C2vsC1
ENSG00000163191	S100A11	3351.1	0.266905	0.123383	0.000634105	0.0113908	C2vsC1
ENSG00000163793	DNAJC5G	54.3032	-0.54001	0.389925	0.000644489	0.0115618	C2vsC1
ENSG00000143674	MAP3K21	19.1995	-0.514817	0.364164	0.000647155	0.0115933	C2vsC1
ENSG00000077585	GPR137B	315.691	0.248341	0.11202	0.000649999	0.0115933	C2vsC1
ENSG00000068784	SRBD1	196.656	-0.246716	0.111031	0.000650584	0.0115933	C2vsC1
ENSG00000135636	DYSF	4067.35	0.209834	0.089164	0.000648513	0.0115933	C2vsC1
ENSG00000135124	P2RX4	1421.82	0.397851	0.242772	0.000649214	0.0115933	C2vsC1
ENSG00000087111	PIGS	2008.78	0.147209	0.0542181	0.000663571	0.0118089	C2vsC1
ENSG00000172037	LAMB2	7675.55	0.229054	0.100788	0.000667147	0.0118253	C2vsC1
ENSG00000167992	VWCE	348.568	0.278388	0.132514	0.00066657	0.0118253	C2vsC1
ENSG00000101955	SRPX	3010.46	0.188496	0.0772783	0.000666168	0.0118253	C2vsC1
ENSG00000143624	INTS3	2215.67	0.190992	0.0787554	0.000669365	0.0118488	C2vsC1
ENSG00000125657	TNFSF9	26.6871	0.516587	0.370303	0.000671124	0.0118642	C2vsC1
ENSG00000130529	TRPM4	868.756	0.255081	0.117294	0.000683348	0.0120644	C2vsC1
ENSG00000128915	ICE2	860.345	-0.19737	0.0826922	0.00068562	0.0120838	C2vsC1
ENSG00000275152	CCL16	28.4254	-0.704356	0.61782	0.000686262	0.0120838	C2vsC1
ENSG00000197467	COL13A1	710.009	-0.346386	0.192746	0.000687262	0.0120855	C2vsC1
ENSG00000048052	HDAC9	202.137	0.445835	0.29889	0.00069211	0.0121365	C2vsC1
ENSG00000122034	GTF3A	680.7	-0.200414	0.0845788	0.000692892	0.0121365	C2vsC1
ENSG00000105559	PLEKHA4	283.454	0.393328	0.242574	0.000691809	0.0121365	C2vsC1
ENSG00000109534	GAR1	599.781	-0.270823	0.128216	0.000694073	0.0121413	C2vsC1
ENSG00000204310	AGPAT1	1028.74	0.164555	0.0641389	0.000698186	0.0121972	C2vsC1
ENSG00000168016	TRANK1	555.318	0.40847	0.259822	0.000700304	0.01221	C2vsC1
ENSG00000105223	PLD3	3537.79	0.22109	0.0968282	0.000700744	0.01221	C2vsC1
ENSG00000137200	CMTR1	1695.75	0.225912	0.100279	0.000726413	0.0126407	C2vsC1
ENSG00000132549	VPS13B	1009.66	0.205405	0.0881265	0.000728309	0.0126572	C2vsC1
ENSG00000051108	HERPUD1	2224.82	-0.243393	0.111362	0.000737828	0.012806	C2vsC1
ENSG00000111199	TRPV4	351.221	0.247317	0.113955	0.00074091	0.0128428	C2vsC1
ENSG00000112276	BVES	242.39	0.264908	0.126129	0.000753508	0.0130442	C2vsC1
ENSG00000205581	HMGN1	3823.91	-0.154055	0.0590009	0.000766372	0.0132497	C2vsC1
ENSG00000161647	MPP3	279.019	-0.259805	0.123281	0.000775533	0.0133907	C2vsC1
ENSG00000089041	P2RX7	135.863	0.360997	0.216397	0.000787888	0.0135865	C2vsC1
ENSG00000182218	HHIPL1	140.954	0.261038	0.124679	0.000793149	0.0136484	C2vsC1
ENSG00000100345	MYH9	38304.2	0.242779	0.112405	0.000793523	0.0136484	C2vsC1
ENSG00000087245	MMP2	18019.6	0.20878	0.0914474	0.000801249	0.0137635	C2vsC1
ENSG00000196876	SCN8A	828.697	0.231635	0.105536	0.000803927	0.0137918	C2vsC1
ENSG00000129195	PIMREG	232.494	-0.345859	0.201767	0.000812239	0.0139165	C2vsC1
ENSG00000107331	ABCA2	951.765	0.192808	0.0820927	0.000813624	0.0139224	C2vsC1
ENSG00000141934	PLPP2	122.789	0.345502	0.201805	0.000817951	0.0139785	C2vsC1
ENSG00000204217	BMPR2	8119.81	0.206953	0.0907821	0.000826255	0.0141023	C2vsC1
ENSG00000168778	TCTN2	352.022	0.214393	0.0955055	0.000836948	0.0142666	C2vsC1
ENSG00000086205	FOLH1	19.1881	0.543348	0.432224	0.000839697	0.0142952	C2vsC1
ENSG00000197093	GAL3ST4	217.857	0.278597	0.139617	0.00084841	0.0144251	C2vsC1
ENSG00000073536	NLE1	418.371	-0.254568	0.121933	0.000854026	0.0145021	C2vsC1
ENSG00000101017	CD40	1658.12	0.317217	0.174609	0.000855686	0.0145119	C2vsC1
ENSG00000066855	MTFR1	470.163	-0.20881	0.0925919	0.0008658	0.0146648	C2vsC1
ENSG00000197646	PDCD1LG2	486.331	0.321055	0.179525	0.000873301	0.0147731	C2vsC1
ENSG00000178719	GRINA	4502.79	0.287641	0.148186	0.000877443	0.0148243	C2vsC1
ENSG00000134480	CCNH	572.166	-0.223139	0.101795	0.000881358	0.0148717	C2vsC1
ENSG00000152492	CCDC50	3752.03	-0.162939	0.065319	0.000886575	0.0149408	C2vsC1
ENSG00000036549	ZZZ3	989.169	-0.196932	0.0857175	0.000889904	0.014978	C2vsC1
ENSG00000205177	C11orf91	29.9392	-0.441841	0.321061	0.000901908	0.0151419	C2vsC1
ENSG00000105402	NAPA	957.922	0.24047	0.113503	0.000901826	0.0151419	C2vsC1
ENSG00000075643	MOCOS	34.6998	0.38391	0.253088	0.000905949	0.0151906	C2vsC1
ENSG00000180353	HCLS1	1370.68	0.179687	0.075522	0.00090806	0.0152069	C2vsC1
ENSG00000138430	OLA1	1384.46	-0.190927	0.0823534	0.000910211	0.0152238	C2vsC1
ENSG00000242574	HLA-DMB	5.27233	0.675723	0.694819	0.000912001	0.0152346	C2vsC1
ENSG00000166582	CENPV	179.114	-0.331462	0.193199	0.000915415	0.0152725	C2vsC1
ENSG00000168314	MOBP	57.5488	0.419599	0.296933	0.000920755	0.0153096	C2vsC1
ENSG00000112343	TRIM38	945.536	0.243071	0.115714	0.000921079	0.0153096	C2vsC1
ENSG00000182718	ANXA2	27128.7	-0.134819	0.0497297	0.000919101	0.0153096	C2vsC1
ENSG00000204314	PRRT1	29.6531	0.393141	0.265783	0.000924245	0.0153432	C2vsC1
ENSG00000170801	HTRA3	329.6	0.300825	0.162528	0.000933054	0.0154702	C2vsC1
ENSG00000137463	MGARP	109.417	-0.308177	0.170108	0.000940804	0.0155215	C2vsC1
ENSG00000149823	VPS51	1658.75	-0.201575	0.0893054	0.000938827	0.0155215	C2vsC1
ENSG00000161638	ITGA5	42648.2	0.215376	0.0979592	0.000939671	0.0155215	C2vsC1
ENSG00000093072	ADA2	484.878	0.185635	0.0795034	0.000938154	0.0155215	C2vsC1
ENSG00000040275	SPDL1	509.874	-0.273038	0.138475	0.000943273	0.015543	C2vsC1
ENSG00000153147	SMARCA5	2735.84	0.12992	0.0473795	0.000954473	0.0156866	C2vsC1
ENSG00000112379	ARFGEF3	653.498	-0.176815	0.0743451	0.00095489	0.0156866	C2vsC1
ENSG00000236609	ZNF853	39.0631	-0.448053	0.335027	0.000955513	0.0156866	C2vsC1
ENSG00000135624	CCT7	4855.3	-0.191197	0.0832645	0.000964928	0.0158217	C2vsC1
ENSG00000179855	GIPC3	143.714	0.341163	0.207569	0.000966567	0.0158292	C2vsC1
ENSG00000107833	NPM3	485.783	-0.248482	0.121024	0.00098461	0.0161049	C2vsC1
ENSG00000186193	SAPCD2	363.151	-0.358096	0.229284	0.000989158	0.0161397	C2vsC1
ENSG00000185480	PARPBP	178.721	-0.286016	0.151124	0.000988237	0.0161397	C2vsC1
ENSG00000088387	DOCK9	5458.73	0.22444	0.10475	0.000992162	0.016169	C2vsC1
ENSG00000186187	ZNRF1	709.578	0.161487	0.0655236	0.000994363	0.0161851	C2vsC1
ENSG00000104626	ERI1	443.854	-0.26881	0.13675	0.00099582	0.0161891	C2vsC1
ENSG00000050405	LIMA1	2419.73	-0.214065	0.098238	0.00100514	0.0163206	C2vsC1
ENSG00000188404	SELL	109.604	0.443175	0.335631	0.00100966	0.0163742	C2vsC1
ENSG00000174599	TRAM1L1	50.2007	0.339927	0.209872	0.00102156	0.0165471	C2vsC1
ENSG00000135838	NPL	25.4759	0.412519	0.299188	0.00102291	0.0165489	C2vsC1
ENSG00000154639	CXADR	144.279	-0.282691	0.149513	0.00102481	0.0165596	C2vsC1
ENSG00000170962	PDGFD	378.139	0.231772	0.110371	0.0010297	0.0166184	C2vsC1
ENSG00000111615	KRR1	871.037	-0.169044	0.070444	0.00103104	0.0166199	C2vsC1
ENSG00000115758	ODC1	3499.51	-0.275518	0.143566	0.00103446	0.0166549	C2vsC1
ENSG00000090924	PLEKHG2	2774.54	0.218297	0.101537	0.00103782	0.0166889	C2vsC1
ENSG00000196511	TPK1	162.344	0.284626	0.151986	0.00104437	0.0167538	C2vsC1
ENSG00000284969		5.46349	-0.66938	0.802649	0.00104412	0.0167538	C2vsC1
ENSG00000162511	LAPTM5	1529.49	0.183557	0.0795944	0.00104964	0.0167981	C2vsC1
ENSG00000140564	FURIN	7167.38	0.204532	0.0928128	0.00104909	0.0167981	C2vsC1
ENSG00000138449	SLC40A1	1674.71	0.336695	0.208034	0.00105176	0.0168117	C2vsC1
ENSG00000084623	EIF3I	2991.17	-0.163845	0.0675471	0.00105842	0.016898	C2vsC1
ENSG00000187123	LYPD6	810.068	0.228961	0.109074	0.00106136	0.0169247	C2vsC1
ENSG00000171992	SYNPO	8353.76	0.231127	0.110665	0.00106717	0.0169769	C2vsC1
ENSG00000187522	HSPA14	156.314	-0.251445	0.125198	0.00106641	0.0169769	C2vsC1
ENSG00000105854	PON2	2709.69	0.1542	0.0618583	0.00107151	0.0170255	C2vsC1
ENSG00000126457	PRMT1	2945.89	-0.203566	0.0925401	0.00107284	0.0170264	C2vsC1
ENSG00000181885	CLDN7	271.51	0.30204	0.17057	0.00108107	0.0171366	C2vsC1
ENSG00000197324	LRP10	6812.31	0.215299	0.10043	0.00108984	0.0172552	C2vsC1
ENSG00000127328	RAB3IP	231.755	-0.251114	0.126507	0.00113091	0.0178842	C2vsC1
ENSG00000124659	TBCC	268.709	0.233779	0.113802	0.00113349	0.0179037	C2vsC1
ENSG00000153094	BCL2L11	628.833	0.362302	0.246064	0.0011384	0.01796	C2vsC1
ENSG00000187066	TMEM262	18.153	0.507619	0.440179	0.00114642	0.0180653	C2vsC1
ENSG00000159423	ALDH4A1	685.955	0.169033	0.0716389	0.00115379	0.01816	C2vsC1
ENSG00000078124	ACER3	756.321	-0.185642	0.0822691	0.0011672	0.0183493	C2vsC1
ENSG00000171055	FEZ2	1399.16	-0.17474	0.0753919	0.00117162	0.0183971	C2vsC1
ENSG00000171603	CLSTN1	5179.29	0.140764	0.0547615	0.00117947	0.0184987	C2vsC1
ENSG00000177600	RPLP2	5472.85	-0.211734	0.0996029	0.0011894	0.0186326	C2vsC1
ENSG00000145247	OCIAD2	466.999	0.204863	0.0950947	0.00119422	0.0186862	C2vsC1
ENSG00000131037	EPS8L1	162.839	0.272246	0.145989	0.00120044	0.0187614	C2vsC1
ENSG00000004468	CD38	57.3277	0.513407	0.460254	0.00121051	0.0188967	C2vsC1
ENSG00000172349	IL16	15.2086	0.468924	0.395265	0.0012154	0.0189508	C2vsC1
ENSG00000184220	CMSS1	253.273	-0.297158	0.171778	0.00122672	0.0191051	C2vsC1
ENSG00000143554	SLC27A3	726.503	0.267001	0.142194	0.00123084	0.0191245	C2vsC1
ENSG00000100228	RAB36	63.3551	0.317399	0.195302	0.00122975	0.0191245	C2vsC1
ENSG00000108582	CPD	5529.71	0.186324	0.0834984	0.00123775	0.0192096	C2vsC1
ENSG00000135365	PHF21A	1020.13	0.203898	0.0951252	0.00124368	0.0192569	C2vsC1
ENSG00000140545	MFGE8	1663.74	0.1923	0.0874547	0.00124323	0.0192569	C2vsC1
ENSG00000108848	LUC7L3	2518.91	-0.149136	0.0601776	0.00124969	0.0193275	C2vsC1
ENSG00000174282	ZBTB4	1782.01	0.161236	0.0677116	0.00126107	0.0194809	C2vsC1
ENSG00000204103	MAFB	262.697	-0.350427	0.240309	0.00127178	0.0196236	C2vsC1
ENSG00000117226	GBP3	1352.9	0.293943	0.170209	0.00127349	0.019627	C2vsC1
ENSG00000132463	GRSF1	1670.28	-0.119808	0.0438335	0.00127494	0.019627	C2vsC1
ENSG00000106686	SPATA6L	59.3092	0.342119	0.230118	0.00128451	0.0197516	C2vsC1
ENSG00000087995	METTL2A	272.586	-0.189421	0.0861241	0.00129186	0.0198417	C2vsC1
ENSG00000112308	C6orf62	3396.56	0.174159	0.0764382	0.00131825	0.0202238	C2vsC1
ENSG00000176406	RIMS2	12.165	0.590481	0.703039	0.00134076	0.020522	C2vsC1
ENSG00000130066	SAT1	9897.16	0.311415	0.193606	0.00133957	0.020522	C2vsC1
ENSG00000117228	GBP1	3372.91	0.428749	0.354343	0.00134572	0.0205743	C2vsC1
ENSG00000135047	CTSL	1698.35	0.172679	0.075762	0.00134897	0.0206004	C2vsC1
ENSG00000141646	SMAD4	1218.63	-0.138512	0.0545375	0.00135781	0.0207116	C2vsC1
ENSG00000160190	SLC37A1	496.653	0.220419	0.108261	0.00136379	0.0207791	C2vsC1
ENSG00000049618	ARID1B	2287.34	0.139983	0.0554783	0.00137068	0.0208602	C2vsC1
ENSG00000153944	MSI2	857.841	-0.17867	0.0799147	0.00137489	0.0209005	C2vsC1
ENSG00000129667	RHBDF2	1023.05	0.236928	0.120976	0.00138837	0.0210815	C2vsC1
ENSG00000131016	AKAP12	6453.03	0.19329	0.089852	0.00139455	0.0211271	C2vsC1
ENSG00000182512	GLRX5	508.324	-0.184155	0.0837318	0.00139433	0.0211271	C2vsC1
ENSG00000090020	SLC9A1	2360.68	0.218317	0.107343	0.00140306	0.021232	C2vsC1
ENSG00000003402	CFLAR	9465.75	0.222624	0.110555	0.00140878	0.0212945	C2vsC1
ENSG00000229117	RPL41	5005.44	-0.210634	0.102012	0.00141263	0.0213285	C2vsC1
ENSG00000004399	PLXND1	21387.4	0.233648	0.11927	0.00143452	0.0216345	C2vsC1
ENSG00000198771	RCSD1	34.6467	0.570269	0.67871	0.00143935	0.0216829	C2vsC1
ENSG00000196116	TDRD7	557.078	0.243049	0.127064	0.00145121	0.0218368	C2vsC1
ENSG00000082497	SERTAD4	164.691	-0.273258	0.154709	0.00145521	0.0218478	C2vsC1
ENSG00000066422	ZBTB11	684.039	-0.19437	0.0912578	0.0014548	0.0218478	C2vsC1
ENSG00000137486	ARRB1	3166.47	0.203932	0.0979784	0.00146433	0.02196	C2vsC1
ENSG00000145982	FARS2	206.669	-0.206896	0.10015	0.00147151	0.0220429	C2vsC1
ENSG00000131051	RBM39	5381.19	-0.142011	0.0573669	0.00148711	0.0222516	C2vsC1
ENSG00000213190	MLLT11	1203.77	0.232286	0.119292	0.00149668	0.0223447	C2vsC1
ENSG00000143537	ADAM15	6471.48	0.183595	0.0843568	0.00149526	0.0223447	C2vsC1
ENSG00000081087	OSTM1	595.837	0.198724	0.0948485	0.00150673	0.0224696	C2vsC1
ENSG00000204386	NEU1	1331.18	0.190412	0.0891504	0.0015107	0.0225038	C2vsC1
ENSG00000183386	FHL3	583.837	0.194822	0.0922216	0.00151399	0.0225229	C2vsC1
ENSG00000166452	AKIP1	465.545	0.226898	0.115458	0.00151705	0.0225229	C2vsC1
ENSG00000157554	ERG	4520.91	0.155509	0.0659895	0.001516	0.0225229	C2vsC1
ENSG00000101558	VAPA	2420.86	-0.132903	0.0521416	0.00152321	0.0225666	C2vsC1
ENSG00000184867	ARMCX2	4131	0.30922	0.199756	0.00152337	0.0225666	C2vsC1
ENSG00000138778	CENPE	718.063	-0.28616	0.171206	0.00152907	0.0226258	C2vsC1
ENSG00000134769	DTNA	336.542	0.237062	0.123717	0.00153215	0.0226463	C2vsC1
ENSG00000106025	TSPAN12	564.763	-0.241114	0.127286	0.00154499	0.0228108	C2vsC1
ENSG00000154265	ABCA5	671.264	-0.192466	0.0910161	0.00155367	0.0229021	C2vsC1
ENSG00000196562	SULF2	2337.45	0.222348	0.112596	0.00155632	0.0229021	C2vsC1
ENSG00000100100	PIK3IP1	283.171	0.339592	0.244014	0.00155581	0.0229021	C2vsC1
ENSG00000198373	WWP2	1208.34	0.149983	0.0627484	0.00155904	0.0229139	C2vsC1
ENSG00000271447	MMP28	61.7138	-0.389347	0.317631	0.00156056	0.0229139	C2vsC1
ENSG00000124201	ZNFX1	3311.34	0.278613	0.16378	0.00156285	0.0229224	C2vsC1
ENSG00000176946	THAP4	600.502	-0.151967	0.0640641	0.00156751	0.0229654	C2vsC1
ENSG00000166508	MCM7	2484.54	-0.25223	0.137494	0.00157176	0.0230025	C2vsC1
ENSG00000145220	LYAR	294.373	-0.252738	0.138011	0.0015743	0.0230145	C2vsC1
ENSG00000172922	RNASEH2C	504.561	-0.18926	0.0890274	0.00157615	0.0230163	C2vsC1
ENSG00000146223	RPL7L1	2806.52	-0.14872	0.0621079	0.00158493	0.0231192	C2vsC1
ENSG00000198865	CCDC152	53.6875	-0.301751	0.193742	0.00160772	0.023426	C2vsC1
ENSG00000129657	SEC14L1	12338	0.166944	0.0741662	0.00161109	0.0234495	C2vsC1
ENSG00000170846	MRFAP1L2	180.575	-0.213601	0.106834	0.00161307	0.0234527	C2vsC1
ENSG00000185112	FAM43A	8275.19	0.176163	0.0805478	0.00163121	0.0236907	C2vsC1
ENSG00000198691	ABCA4	103.772	0.314434	0.212611	0.00163934	0.0237829	C2vsC1
ENSG00000184916	JAG2	1832.24	0.262887	0.149389	0.00164299	0.0238099	C2vsC1
ENSG00000186827	TNFRSF4	139.996	0.533312	0.638723	0.00165636	0.0239776	C2vsC1
ENSG00000117724	CENPF	1071.01	-0.308222	0.206055	0.00168411	0.0243362	C2vsC1
ENSG00000141367	CLTC	10985.2	0.114502	0.0426865	0.00168477	0.0243362	C2vsC1
ENSG00000198498	TMA16	406.41	-0.213929	0.108229	0.00170094	0.0245116	C2vsC1
ENSG00000120306	CYSTM1	456.051	0.203782	0.100721	0.0017042	0.0245116	C2vsC1
ENSG00000141101	NOB1	999.21	-0.171135	0.0776768	0.00169932	0.0245116	C2vsC1
ENSG00000051128	HOMER3	971.225	0.19271	0.0927373	0.00170426	0.0245116	C2vsC1
ENSG00000102804	TSC22D1	1170.7	0.132673	0.0528868	0.00170891	0.0245256	C2vsC1
ENSG00000178952	TUFM	3309.09	-0.191286	0.0917545	0.00170721	0.0245256	C2vsC1
ENSG00000011105	TSPAN9	2136.88	0.208287	0.104182	0.00171579	0.024598	C2vsC1
ENSG00000142534	RPS11	9616.46	-0.174211	0.0799696	0.00172285	0.0246726	C2vsC1
ENSG00000126261	UBA2	1591.62	-0.173632	0.0796005	0.00172642	0.0246973	C2vsC1
ENSG00000157657	ZNF618	2857.77	0.166255	0.0746036	0.00173166	0.0247457	C2vsC1
ENSG00000204161	TMEM273	52.8414	0.419815	0.381397	0.00173396	0.024752	C2vsC1
ENSG00000127990	SGCE	1171.97	0.232964	0.123988	0.00174443	0.0248483	C2vsC1
ENSG00000006125	AP2B1	7710.67	0.122468	0.04716	0.00174317	0.0248483	C2vsC1
ENSG00000153291	SLC25A27	93.0817	-0.296137	0.192516	0.00175572	0.0249657	C2vsC1
ENSG00000038945	MSR1	26.3711	0.412624	0.371987	0.00175823	0.0249657	C2vsC1
ENSG00000141298	SSH2	2649.01	0.20818	0.104611	0.00175828	0.0249657	C2vsC1
ENSG00000024526	DEPDC1	388.414	-0.318304	0.224676	0.0017648	0.0250317	C2vsC1
ENSG00000171649	ZIK1	56.0005	0.291157	0.186797	0.0017803	0.0252247	C2vsC1
ENSG00000170545	SMAGP	293.954	-0.260715	0.151018	0.00179741	0.0254401	C2vsC1
ENSG00000134853	PDGFRA	21.5422	0.4179	0.385841	0.00180783	0.0255605	C2vsC1
ENSG00000065150	IPO5	4568.79	-0.172114	0.0792328	0.00181348	0.0256132	C2vsC1
ENSG00000120278	PLEKHG1	641.926	0.217681	0.112647	0.00181698	0.0256355	C2vsC1
ENSG00000103274	NUBP1	343.356	-0.168733	0.0769464	0.00182032	0.0256556	C2vsC1
ENSG00000115594	IL1R1	1249.28	0.269781	0.161713	0.00182489	0.0256928	C2vsC1
ENSG00000134333	LDHA	7063.42	-0.242677	0.134035	0.00183173	0.0257348	C2vsC1
ENSG00000140497	SCAMP2	1830.11	0.16304	0.0731189	0.00183112	0.0257348	C2vsC1
ENSG00000125945	ZNF436	479.286	0.202918	0.101586	0.00183825	0.0257993	C2vsC1
ENSG00000204856	FAM216A	163.298	-0.271989	0.164758	0.00184139	0.0258163	C2vsC1
ENSG00000143622	RIT1	788.521	0.179265	0.0844996	0.00184611	0.0258282	C2vsC1
ENSG00000136942	RPL35	4503.45	-0.168403	0.0769027	0.00184565	0.0258282	C2vsC1
ENSG00000149781	FERMT3	667.451	0.227626	0.121245	0.00185467	0.0259208	C2vsC1
ENSG00000115484	CCT4	3553.71	-0.174474	0.0812834	0.0018658	0.0260217	C2vsC1
ENSG00000083720	OXCT1	970.458	-0.175479	0.0819876	0.00186562	0.0260217	C2vsC1
ENSG00000185737	NRG3	192.426	0.261287	0.153519	0.0018741	0.0260831	C2vsC1
ENSG00000184922	FMNL1	116.081	0.317985	0.229795	0.00187226	0.0260831	C2vsC1
ENSG00000170584	NUDCD2	314.161	-0.231788	0.125236	0.00188406	0.0261127	C2vsC1
ENSG00000198131	ZNF544	531.5	-0.156643	0.0691124	0.00188267	0.0261127	C2vsC1
ENSG00000042062	RIPOR3	5.10632	0.513252	1.0234	0.00187928	0.0261127	C2vsC1
ENSG00000182492	BGN	26622.5	-0.228065	0.122012	0.00188117	0.0261127	C2vsC1
ENSG00000085733	CTTN	7902.27	0.152656	0.0665186	0.00189646	0.0262339	C2vsC1
ENSG00000178078	STAP2	364.369	0.230255	0.124113	0.00189674	0.0262339	C2vsC1
ENSG00000078401	EDN1	10796.4	0.204113	0.103181	0.00190149	0.0262725	C2vsC1
ENSG00000112246	SIM1	12.2641	-0.45497	0.468194	0.00190448	0.0262865	C2vsC1
ENSG00000235863	B3GALT4	103.926	0.294761	0.196953	0.00191123	0.0263524	C2vsC1
ENSG00000147471	PLPBP	892.054	-0.163564	0.0740316	0.00191322	0.0263527	C2vsC1
ENSG00000135069	PSAT1	1131.25	-0.288307	0.188521	0.00192759	0.0265131	C2vsC1
ENSG00000137842	TMEM62	364.367	0.228563	0.12315	0.00192884	0.0265131	C2vsC1
ENSG00000079459	FDFT1	2074.59	-0.18719	0.0909948	0.00194057	0.0266469	C2vsC1
ENSG00000147912	FBXO10	234.503	0.210427	0.108587	0.00194854	0.0267089	C2vsC1
ENSG00000110880	CORO1C	4576.53	0.160677	0.0722773	0.00194908	0.0267089	C2vsC1
ENSG00000213676	ATF6B	2474.09	0.148566	0.0641164	0.00195312	0.0267367	C2vsC1
ENSG00000108468	CBX1	1906.28	-0.164091	0.0746823	0.00195604	0.0267493	C2vsC1
ENSG00000160285	LSS	3357.65	0.202148	0.102398	0.00196766	0.0268806	C2vsC1
ENSG00000110876	SELPLG	18.7442	0.411724	0.39195	0.00197276	0.0269227	C2vsC1
ENSG00000116191	RALGPS2	1058.16	-0.208014	0.107129	0.00198596	0.0270603	C2vsC1
ENSG00000205517	RGL3	21.0473	0.420366	0.409403	0.00198689	0.0270603	C2vsC1
ENSG00000113658	SMAD5	1296.1	-0.149323	0.0648143	0.00198913	0.0270631	C2vsC1
ENSG00000127955	GNAI1	442.715	0.170193	0.0792112	0.0019928	0.0270854	C2vsC1
ENSG00000129467	ADCY4	2641.91	0.231966	0.127138	0.0019952	0.0270905	C2vsC1
ENSG00000175745	NR2F1	936.527	-0.244043	0.138867	0.00202127	0.0274165	C2vsC1
ENSG00000172725	CORO1B	1903.14	0.163222	0.0745297	0.00202503	0.0274295	C2vsC1
ENSG00000171940	ZNF217	1026.54	0.199166	0.100728	0.00202633	0.0274295	C2vsC1
ENSG00000197756	RPL37A	7069.05	-0.291751	0.197882	0.00204377	0.0276095	C2vsC1
ENSG00000089006	SNX5	1380.79	-0.217654	0.115549	0.00204249	0.0276095	C2vsC1
ENSG00000121774	KHDRBS1	4392.33	-0.134715	0.0556285	0.00204787	0.027637	C2vsC1
ENSG00000152818	UTRN	4476.27	0.216982	0.115266	0.00206413	0.0278282	C2vsC1
ENSG00000205336	ADGRG1	3147.55	-0.246358	0.142193	0.00207439	0.0279383	C2vsC1
ENSG00000182791	CCDC87	10.2498	0.476308	0.570652	0.00208021	0.0279885	C2vsC1
ENSG00000196683	TOMM7	1190.45	-0.213327	0.112519	0.00208484	0.0279943	C2vsC1
ENSG00000183018	SPNS2	2583.57	0.265408	0.163641	0.00208456	0.0279943	C2vsC1
ENSG00000181222	POLR2A	7181.21	0.149773	0.0656418	0.00208719	0.0279978	C2vsC1
ENSG00000082781	ITGB5	1721.29	-0.172248	0.0814114	0.00209595	0.028087	C2vsC1
ENSG00000152601	MBNL1	7785.39	-0.160052	0.0728005	0.00210264	0.0281484	C2vsC1
ENSG00000154473	BUB3	2329.85	-0.191765	0.0960181	0.00212262	0.0283873	C2vsC1
[truncated: 12,888 more rows]

## Sheet: S4
Table S4: Results of DE analysis between single and repeated stimulated TNF-a stimulation (H2 vs H1)
[truncated: 13,887 more rows]

[truncated: 6 more sheets: S5, S6, S7, S8, S9, S10]
